# Supplementary material for: ZNHIT3 Regulates Translation to Ensure Cell Lineage Differentiation in Mouse Preimplantation Development
Source: Adv Sci (Weinh). 2025 Apr 3;12(21):2413599. doi: 10.1002/advs.202413599 (PMC12140352; doi:10.1002/advs.202413599)
Supplement: Supplementary file 2 — Supplemental Table 1 [file ADVS-12-2413599-s002.xlsx]

## Sheet: Table S1.Znhit3 seRNAseq 4CtoEB
Table S1. seRNAseq gene count matrix from 4C to early blastocyst stage.
gene_id	Znhit3_4cell_se1	Znhit3_4cell_se10	Znhit3_4cell_se11	Znhit3_4cell_se12	Znhit3_4cell_se13	Znhit3_4cell_se14	Znhit3_4cell_se15	Znhit3_4cell_se16	Znhit3_4cell_se17	Znhit3_4cell_se18	Znhit3_4cell_se19	Znhit3_4cell_se2	Znhit3_4cell_se20	Znhit3_4cell_se21	Znhit3_4cell_se22	Znhit3_4cell_se23	Znhit3_4cell_se24	Znhit3_4cell_se25	Znhit3_4cell_se26	Znhit3_4cell_se27	Znhit3_4cell_se28	Znhit3_4cell_se29	Znhit3_4cell_se3	Znhit3_4cell_se31	Znhit3_4cell_se4	Znhit3_4cell_se5	Znhit3_4cell_se6	Znhit3_4cell_se8	Znhit3_4cell_se9	Znhit3_8cell_se1	Znhit3_8cell_se10	Znhit3_8cell_se11	Znhit3_8cell_se12	Znhit3_8cell_se14	Znhit3_8cell_se16	Znhit3_8cell_se17	Znhit3_8cell_se18	Znhit3_8cell_se2	Znhit3_8cell_se25	Znhit3_8cell_se26	Znhit3_8cell_se27	Znhit3_8cell_se28	Znhit3_8cell_se29	Znhit3_8cell_se3	Znhit3_8cell_se30	Znhit3_8cell_se32	Znhit3_8cell_se4	Znhit3_8cell_se5	Znhit3_8cell_se7
ENSMUSG00000051056|Gja10	21	0	0	0	0	0	7	0	0	0	4	0	0	0	0	5	0	0	0	44	45	0	0	15	0	0	0	27	11	0	0	0	0	0	0	0	0	0	0	0	0	0	0	0	0	0	0	36	0
ENSMUSG00000041757|Plekha6	76	73	140	8	63	113	85	3	45	26	89	117	21	3	112	136	6	71	0	138	119	111	86	55	50	35	58	287	114	65	0	86	85	232	186	44	5	148	0	91	18	78	44	62	86	123	63	41	96
ENSMUSG00000065492|Mir34b	0	0	0	0	0	0	0	0	0	0	0	0	0	0	0	0	0	0	0	0	0	0	0	0	0	0	0	0	0	0	0	0	0	0	0	0	0	0	0	0	0	0	0	0	0	0	0	0	0
ENSMUSG00000117726|Gm7674	0	0	0	0	0	0	0	0	0	0	0	0	0	0	0	0	0	0	0	0	0	0	0	0	0	0	0	0	0	0	0	0	0	0	0	0	0	0	0	0	0	0	0	0	0	0	0	0	0
ENSMUSG00000064422|Gm22502	0	0	1	2	0	0	0	0	0	0	0	2	0	0	0	0	0	0	0	1	0	0	0	1	0	0	0	0	0	1	0	0	0	0	0	0	1	0	0	0	0	0	0	1	3	0	0	1	0
ENSMUSG00000049123|Catsperg2	1	0	0	0	2	2	1	3	0	0	6	0	2	0	4	0	0	13	8	0	15	11	10	0	0	12	6	8	0	0	0	5	13	18	6	1	16	5	0	17	2	0	1	0	0	6	7	11	5
ENSMUSG00000023191|P3h3	0	0	0	8	34	0	5	0	0	11	7	0	0	0	0	0	11	0	0	0	0	0	0	0	0	0	20	0	0	28	0	0	21	17	0	0	61	0	20	0	1	3	74	0	0	0	0	0	20
ENSMUSG00000105077|Gm4859	51	57	23	28	41	51	26	13	29	54	54	30	42	5	57	41	56	27	56	48	62	52	40	89	67	17	31	113	21	82	43	106	97	85	140	61	47	66	57	43	51	77	16	50	64	120	86	74	53
ENSMUSG00000100778|Gm28908	0	0	0	0	0	0	0	0	0	0	0	0	0	0	0	0	0	0	0	0	0	0	0	0	0	0	0	0	0	0	0	0	0	0	0	0	0	0	0	0	0	0	0	0	0	0	0	0	0
ENSMUSG00000099637|Gm28737	0	0	0	0	0	0	0	0	0	0	0	0	0	0	0	0	0	0	0	0	0	0	0	0	0	0	0	0	0	0	0	0	0	0	0	0	0	0	0	0	0	0	0	0	0	0	0	0	0
ENSMUSG00000002257|Def6	0	0	3	0	0	0	7	0	0	51	0	0	17	0	42	5	0	20	0	0	0	0	8	0	15	0	0	0	14	0	0	0	0	15	37	0	11	0	0	0	0	21	2	0	0	0	7	0	6
ENSMUSG00000113735|Gm48607	0	0	0	0	0	0	0	0	0	0	0	0	0	0	0	0	0	0	0	0	0	0	0	0	0	0	0	0	0	0	0	0	0	0	0	0	0	0	0	0	0	0	0	0	0	0	0	0	0
ENSMUSG00000036918|Ttc7	13	25	8	5	61	100	37	30	31	30	39	34	9	7	17	10	31	75	0	23	18	23	30	123	48	2	29	17	7	74	109	58	74	58	35	8	25	62	40	16	19	80	5	15	47	16	43	0	24
ENSMUSG00000108394|Gm45477	22	18	23	4	4	11	4	27	22	7	35	13	24	18	20	25	12	34	33	35	49	19	23	50	22	29	58	11	12	42	33	51	34	41	44	19	6	25	29	41	30	61	27	29	20	23	10	34	28
ENSMUSG00000058558|Rpl5	8690	9808	6638	6661	7170	7087	4724	6279	9743	13840	11466	10038	13678	6762	13090	7989	10437	7516	28275	19691	25565	12313	8283	13157	8722	4894	7228	16580	7080	19548	13292	19530	17021	17419	31248	14667	16072	16097	10094	15229	11645	19172	9618	20324	18351	24603	22887	14313	11637
ENSMUSG00000090864|Vmn2r40	0	0	0	0	0	0	0	0	0	0	2	0	1	0	0	0	0	0	0	0	0	0	0	0	0	0	0	0	0	1	0	0	0	0	0	0	0	0	0	0	0	0	0	0	0	0	0	0	0
ENSMUSG00000113224|Gm48444	0	0	0	0	0	0	0	0	0	0	0	0	0	0	0	0	0	0	0	0	0	0	0	0	0	0	0	0	0	0	0	0	0	0	0	0	0	0	0	0	0	0	0	0	0	0	0	0	0
ENSMUSG00000117750|Gm30190	0	0	0	0	0	0	0	0	0	0	0	0	0	0	0	0	0	0	0	0	0	0	0	0	0	0	0	0	0	0	0	0	0	0	0	0	0	0	0	0	0	0	0	0	0	0	0	0	0
ENSMUSG00000099423|Gm17826	1	10	13	2	1	7	4	1	2	4	3	31	4	0	3	0	2	1	2	1	9	4	4	24	3	0	1	6	3	1	17	7	3	2	15	1	3	11	0	2	20	3	3	5	1	3	6	6	3
ENSMUSG00000111162|Gm7293	4	0	1	0	0	0	0	0	0	1	0	0	0	0	0	2	0	0	0	1	0	0	0	0	0	1	0	0	0	0	0	0	3	0	0	1	1	0	0	0	0	0	0	1	1	0	0	0	1
ENSMUSG00000105863|Gm25617	0	0	4	1	1	0	0	1	0	0	1	1	0	0	0	3	1	0	0	0	0	1	0	5	9	0	0	1	1	1	6	1	2	0	0	0	0	1	0	0	0	0	1	0	1	0	0	0	0
ENSMUSG00000020894|Vamp2	9	21	17	0	8	10	0	0	3	12	2	14	0	0	5	0	0	11	15	35	25	22	0	3	19	0	6	57	8	16	17	21	26	3	15	13	14	2	18	11	5	0	23	5	0	0	0	17	0
ENSMUSG00000085812|Gm15843	14	20	15	13	11	13	7	7	12	15	25	18	18	13	15	15	19	9	35	25	41	28	20	20	13	11	14	35	9	24	19	28	24	29	48	22	32	27	17	26	21	37	16	21	27	31	21	22	11
ENSMUSG00000111439|Gm47633	0	0	0	0	0	0	0	0	0	0	0	0	0	0	0	0	4	0	0	0	0	0	0	3	0	0	0	0	0	0	0	0	0	0	0	0	0	0	0	0	0	0	3	0	0	0	0	0	0
ENSMUSG00000117374|Gm49983	0	0	0	0	1	1	0	0	0	0	0	0	4	0	0	0	0	0	0	1	0	0	0	5	0	0	0	0	0	5	6	0	4	2	0	0	0	3	0	1	0	0	0	2	4	0	0	5	0
ENSMUSG00000026482|Rgl1	0	0	27	0	28	0	3	0	0	14	0	0	13	0	10	33	0	0	0	0	0	11	16	33	5	8	0	0	0	18	13	2	20	0	10	7	2	12	0	0	0	0	14	12	0	5	26	0	2
ENSMUSG00000100786|Gm28940	155	15	5	3	13	14	3	13	3	46	21	34	10	11	5	39	29	394	2	44	40	32	32	38	22	346	13	30	22	19	125	30	12	41	37	8	24	15	5	1	48	0	43	15	13	8	15	5	62
ENSMUSG00000027957|Slc35a3	531	861	430	316	758	512	287	397	757	1016	817	538	795	56	588	502	559	488	387	1163	1289	306	731	1097	597	264	846	1091	174	762	547	883	833	516	1334	775	657	828	368	702	284	301	523	1031	702	870	628	1009	547
ENSMUSG00000099107|Gm27898	0	0	0	0	0	0	0	0	0	0	0	0	0	0	0	0	0	0	0	0	0	0	0	0	0	0	0	0	0	0	0	0	0	0	0	0	0	0	0	0	0	0	0	0	0	0	0	0	0
ENSMUSG00000115478|Gm49198	0	0	0	0	0	0	0	0	0	0	0	0	0	0	0	0	0	0	0	0	0	0	0	0	0	0	0	0	0	0	0	0	0	0	0	0	0	0	0	0	0	0	0	0	0	0	0	0	0
ENSMUSG00000117611|Gm35229	0	0	0	0	0	0	0	0	0	0	0	0	0	0	0	0	0	0	0	0	0	0	0	0	0	0	0	0	0	0	0	0	0	0	0	0	0	0	0	0	0	0	0	0	0	0	0	21	0
ENSMUSG00000117208|Gm49945	0	0	0	0	0	0	0	0	0	0	0	0	0	0	0	0	0	0	0	0	0	0	0	0	0	0	0	0	0	0	0	0	0	0	0	0	0	0	0	0	0	0	0	0	0	0	0	0	0
ENSMUSG00000105531|4930458A03Rik	0	0	0	0	0	0	0	0	0	0	0	0	0	0	1	0	0	0	0	0	0	0	0	0	0	0	0	0	0	0	0	0	0	0	0	0	0	0	0	0	0	0	0	0	0	0	0	0	0
ENSMUSG00000097760|6030442K20Rik	0	0	0	0	0	0	0	0	0	0	0	0	0	0	0	12	0	17	0	0	0	0	0	0	0	0	0	0	16	0	0	0	0	0	0	0	0	0	0	0	0	0	0	0	0	0	0	0	0
ENSMUSG00000082404|Gm14799	0	0	0	0	0	0	0	0	0	0	0	0	0	0	0	0	9	0	0	0	0	0	0	0	0	0	0	0	0	0	0	0	0	0	0	0	0	0	0	0	0	0	0	0	0	0	0	0	0
ENSMUSG00000027761|Aadac	0	0	0	0	0	0	5	0	0	0	0	0	0	0	0	0	0	0	0	0	0	0	0	0	0	6	0	0	0	0	0	0	0	0	0	0	0	0	0	0	0	0	0	0	0	0	0	0	0
ENSMUSG00000017309|Cd300lg	0	0	0	0	0	0	0	0	30	29	0	8	0	0	0	0	3	0	0	0	0	0	0	0	0	0	0	41	0	0	0	0	0	0	0	0	0	0	0	0	0	0	0	0	0	0	0	0	0
ENSMUSG00000105748|Gm43088	116	33	96	22	24	4	16	15	45	0	32	56	58	2	9	54	25	58	0	67	722	42	42	167	7	37	185	12	74	12	124	39	137	31	185	40	29	9	6	45	19	9	43	21	5	20	3	6	19
ENSMUSG00000091336|Gm17157	0	0	0	0	0	0	2	0	0	0	0	0	0	0	0	0	0	0	0	0	0	0	0	0	0	0	0	0	0	0	0	0	0	0	0	0	0	0	0	0	0	0	0	0	0	0	0	0	0
ENSMUSG00000089481|Gm24738	0	0	0	3	0	0	0	0	0	0	0	0	0	0	0	0	0	0	0	0	0	0	0	0	0	0	0	0	0	0	0	0	0	0	0	0	0	0	0	0	0	0	0	0	0	0	0	0	0
ENSMUSG00000095457|Gm8989	0	0	0	0	0	0	0	0	1	0	0	0	0	0	0	0	0	4	0	0	0	0	0	0	0	1	0	0	0	0	0	0	0	0	0	0	0	0	0	0	0	0	0	0	0	0	0	1	0
ENSMUSG00000031311|Nono	1876	1507	851	773	1830	1275	768	424	1140	1447	1020	903	1209	146	1240	1523	2320	611	825	1831	2300	1477	2133	2662	1825	1179	737	3565	750	2779	1130	2629	2951	2089	3465	2403	1184	1693	1575	772	881	1856	895	1777	3116	3487	2502	2890	1736
ENSMUSG00000024231|Cul2	317	525	671	272	370	592	251	241	386	761	541	815	811	135	577	610	491	392	726	973	950	413	441	1058	490	333	420	438	401	666	641	1180	1041	520	1454	750	417	697	289	452	442	612	349	612	799	931	696	435	667
ENSMUSG00000087406|E130215H24Rik	7	0	0	0	6	23	5	5	10	0	14	0	0	0	7	7	31	9	0	31	13	0	9	0	7	29	3	0	56	0	93	5	23	0	11	0	0	6	15	38	9	0	12	0	0	16	0	0	22
ENSMUSG00000043832|Clec4a3	0	0	0	0	0	0	0	0	0	0	0	0	0	0	0	0	0	0	0	0	0	0	0	0	0	0	0	0	0	0	0	0	0	0	0	0	0	0	0	0	0	0	0	0	0	0	0	0	0
ENSMUSG00000088833|Gm23542	0	0	0	0	0	0	0	0	0	0	0	0	0	0	0	0	0	0	0	0	0	0	0	0	0	0	0	0	0	0	0	0	0	0	0	0	0	0	0	0	0	0	0	0	0	0	0	0	0
ENSMUSG00000083738|Gm14592	0	0	0	0	0	0	0	0	0	0	0	0	0	0	0	0	0	0	0	0	0	0	0	0	0	0	0	0	0	0	0	0	0	0	0	0	0	0	0	0	0	0	0	0	0	0	0	0	0
ENSMUSG00000084131|Rpl3-ps2	373	291	241	331	396	379	182	285	375	543	614	313	341	102	366	286	511	316	336	417	988	294	408	693	467	171	281	479	204	649	399	645	509	702	1340	578	660	623	313	328	403	716	376	557	615	784	524	540	443
ENSMUSG00000101846|Gm19927	0	0	0	0	0	0	0	0	0	0	0	0	0	0	0	0	0	0	0	0	0	0	0	0	0	0	0	0	0	0	0	0	0	0	0	0	0	0	4	0	0	0	1	0	0	0	0	0	0
ENSMUSG00000073006|Gm732	0	0	0	0	0	0	0	0	0	0	0	0	0	0	0	0	0	0	0	0	0	0	0	0	0	0	0	0	0	0	0	0	0	0	0	0	0	0	0	0	0	0	0	0	0	0	0	0	0
ENSMUSG00000103005|Gm37898	0	0	0	0	0	0	0	0	0	0	0	0	0	0	0	0	0	0	0	0	0	0	0	0	0	0	0	0	0	0	0	0	0	0	0	0	0	0	0	0	0	0	0	0	0	0	0	0	0
ENSMUSG00000080662|Mir1b	0	0	0	2	0	3	2	0	0	3	3	3	0	0	0	0	0	0	0	8	0	0	0	0	1	3	9	0	5	0	3	0	2	2	8	1	4	0	0	1	1	0	0	1	4	0	3	0	0
ENSMUSG00000038007|Acer2	294	276	540	207	356	210	179	43	366	282	187	547	216	318	157	56	482	350	17	470	332	798	308	307	437	421	171	472	179	152	461	158	323	608	1067	401	404	579	198	106	114	239	515	423	518	536	220	330	499
ENSMUSG00000083536|Gm15808	4	2	4	1	4	1	2	1	0	3	11	2	5	1	4	1	2	0	2	4	11	2	1	4	2	1	1	4	3	2	3	7	8	5	6	5	2	3	4	3	1	8	2	3	4	6	2	3	2
ENSMUSG00000100956|Gm28558	0	0	0	0	0	0	0	0	0	0	0	0	0	0	0	0	0	0	0	0	0	0	0	0	0	0	0	0	0	0	0	0	0	0	0	0	0	0	0	0	0	0	0	0	0	0	0	0	0
ENSMUSG00000039115|Itga9	0	0	0	0	14	0	0	0	11	0	0	16	0	0	0	0	22	4	0	15	8	0	8	55	0	0	26	18	0	0	11	0	0	16	0	0	0	35	0	21	0	0	73	0	0	0	0	0	3
ENSMUSG00000100491|Gm28331	0	0	0	0	0	0	0	0	0	0	0	0	0	0	0	0	0	0	0	0	0	0	0	0	0	0	0	0	0	0	0	0	0	0	0	0	0	0	0	0	0	0	0	0	0	0	0	0	0
ENSMUSG00000107779|Gm43874	0	0	0	0	0	0	0	0	0	0	0	0	0	0	0	0	0	0	0	0	0	0	0	0	0	0	0	0	0	0	1	0	0	0	0	0	0	0	0	0	0	0	0	0	0	0	0	0	0
ENSMUSG00000024807|Syvn1	136	64	292	105	158	63	75	73	302	59	1152	256	344	19	229	348	180	297	39	373	331	110	167	478	345	210	258	295	101	269	437	156	196	336	88	148	181	143	34	102	157	80	216	179	181	19	0	410	268
ENSMUSG00000027162|Lin7c	1311	1027	480	692	1006	732	306	546	668	1403	1282	1147	1388	219	916	638	1119	601	428	1723	2188	649	684	1554	1041	633	751	1475	1099	1260	1148	1319	1383	1255	2511	989	1157	1431	693	980	755	496	685	1528	1595	1784	1289	1665	1088
ENSMUSG00000117341|Gm34684	0	0	0	0	0	0	0	0	0	0	0	0	3	0	0	0	0	0	0	0	0	0	0	0	0	0	0	0	0	0	0	0	0	0	0	0	0	12	0	0	0	0	0	0	0	0	0	0	0
ENSMUSG00000082337|Gm14723	0	0	0	0	0	0	0	0	0	0	0	0	0	0	0	1	0	0	0	0	0	0	0	0	0	0	0	0	0	0	0	0	0	0	0	0	0	0	0	0	0	0	0	0	0	1	0	0	0
ENSMUSG00000048652|Samd13	0	0	0	0	0	0	0	6	0	0	0	0	0	0	0	0	0	0	0	0	0	0	0	0	0	0	0	0	0	0	0	0	0	0	0	0	0	0	0	0	0	0	0	0	0	0	0	0	0
ENSMUSG00000107723|Gm43964	0	0	0	0	0	0	0	0	0	0	4	0	0	0	0	0	0	0	0	0	0	0	0	0	0	0	0	0	0	0	5	0	0	3	8	0	0	0	0	0	0	0	0	0	0	0	0	0	0
ENSMUSG00000073155|1810058I24Rik	120	67	36	126	69	56	47	33	38	160	177	87	153	43	59	104	115	147	75	123	421	422	148	176	178	237	152	135	72	172	190	102	255	351	267	324	180	118	158	141	185	143	104	304	495	357	180	102	80
ENSMUSG00000115777|Gm32815	0	0	0	0	0	0	0	0	0	0	0	0	0	0	0	0	0	0	0	0	0	0	0	0	0	0	0	0	0	0	0	9	0	0	0	0	0	0	0	0	0	0	0	0	0	0	0	0	0
ENSMUSG00000117649|Gm9411	0	0	0	0	0	0	0	0	0	0	0	0	0	0	0	0	0	0	0	0	0	0	0	0	0	0	0	0	0	0	0	0	0	0	0	0	0	0	0	0	0	0	0	0	0	0	0	0	0
ENSMUSG00000082754|Olfr1021-ps1	0	0	0	0	0	0	0	0	0	0	0	0	0	0	0	0	0	0	0	0	0	0	0	0	0	0	0	0	0	0	0	0	0	0	0	0	0	0	0	0	0	0	0	0	0	0	0	0	0
ENSMUSG00000092732|Gm24025	0	0	0	0	0	0	0	0	0	0	0	0	0	0	0	0	0	0	0	0	0	0	0	0	0	0	0	0	0	0	0	0	0	0	0	0	0	0	0	0	0	0	0	0	0	0	0	0	0
ENSMUSG00000034308|Sdr42e1	0	0	0	0	0	0	0	0	3	0	0	0	0	0	0	11	0	0	0	0	37	7	0	13	0	0	7	0	0	0	0	9	0	15	0	0	0	0	0	0	0	31	8	0	0	0	24	0	0
ENSMUSG00000074680|Defb26	0	0	0	0	0	0	0	0	0	0	0	0	0	0	0	0	0	0	0	0	0	0	0	0	0	0	0	0	0	8	0	0	0	0	0	0	0	0	0	0	0	0	0	0	0	0	0	0	0
ENSMUSG00000028212|Ccne2	84	26	93	50	60	34	23	46	213	39	172	106	129	27	46	61	204	215	28	187	237	112	86	151	50	219	298	84	111	119	213	123	162	94	314	191	291	97	94	87	167	117	260	133	309	221	58	186	89
ENSMUSG00000045232|Rln3	16	2	0	0	0	8	0	8	0	0	0	0	0	0	0	0	0	0	0	0	0	41	0	16	0	0	13	108	49	0	68	6	0	0	6	4	7	0	0	0	31	3	28	0	0	28	0	0	0
ENSMUSG00000042712|Tceal9	9	0	0	0	2	0	5	0	0	51	0	0	0	0	0	0	25	0	0	0	0	104	0	36	7	0	2	40	0	55	0	0	63	16	0	200	0	101	43	0	0	30	0	0	55	43	19	106	31
ENSMUSG00000037992|Rara	3	16	34	0	7	23	0	6	0	47	4	0	29	1	17	17	15	2	0	15	31	10	4	1	4	41	17	57	1	0	3	21	1	2	26	1	15	27	7	0	0	52	14	9	3	3	7	13	62
ENSMUSG00000092905|Gm25735	0	1	0	0	0	0	1	0	0	0	1	1	0	0	1	0	0	0	1	1	1	2	0	0	0	0	1	0	0	0	0	1	2	0	0	0	0	1	0	0	0	1	1	1	0	0	1	1	1
ENSMUSG00000090466|Gm17043	0	0	0	0	0	0	0	0	0	0	0	0	0	0	0	0	0	0	0	0	0	0	0	0	0	0	0	0	0	0	0	0	0	0	0	0	0	0	0	0	0	0	0	0	0	0	0	0	0
ENSMUSG00000082490|Gm11880	0	0	0	0	0	0	0	0	0	0	0	0	0	0	0	0	0	0	0	0	0	0	0	0	0	0	0	0	0	0	0	0	0	0	0	0	0	0	0	0	0	0	0	0	0	0	0	0	0
ENSMUSG00000105230|Gm42433	1	0	0	0	3	0	2	1	0	0	2	4	7	1	1	4	0	0	0	0	2	0	5	4	0	0	0	0	0	0	0	0	0	4	1	1	0	7	0	0	3	0	0	1	4	0	0	15	2
ENSMUSG00000104877|Gm42651	0	11	0	5	1	0	6	0	0	0	11	5	0	0	2	1	0	0	0	1	3	1	0	0	12	26	5	1	1	0	0	0	0	2	2	0	2	0	0	1	0	0	0	0	1	0	0	6	3
ENSMUSG00000111842|Gm49318	0	0	0	1	0	1	1	0	3	1	0	0	0	0	0	1	1	0	0	0	0	0	0	0	0	1	0	0	1	0	0	0	1	0	4	1	0	2	1	0	0	0	1	0	0	0	0	0	0
ENSMUSG00000082919|Gm12641	0	0	9	0	0	0	0	0	0	0	5	0	0	0	0	0	0	0	0	0	0	0	0	0	0	4	0	0	0	0	0	0	0	0	0	19	0	0	0	0	0	0	0	10	0	0	0	0	0
ENSMUSG00000101472|Gm28517	0	0	0	0	0	0	0	0	0	0	0	0	0	0	0	0	0	0	0	0	0	0	0	0	0	0	0	0	0	0	0	0	0	0	0	0	0	0	0	0	0	0	0	0	0	0	0	0	0
ENSMUSG00000022179|4931414P19Rik	0	0	0	0	0	0	0	0	0	0	0	0	7	0	3	0	37	0	0	27	0	0	0	0	0	0	0	8	0	0	12	0	6	0	4	0	0	0	9	0	0	0	0	0	0	32	0	12	0
ENSMUSG00000080193|Gm14756	0	0	0	0	0	0	1	0	0	0	0	0	0	0	0	0	0	0	0	0	0	0	0	0	0	0	0	0	0	0	0	0	0	0	0	0	0	0	0	0	0	0	0	0	0	0	0	0	0
ENSMUSG00000052221|Ppp1r36	8	24	21	7	4	10	0	8	0	21	17	9	4	6	12	3	10	34	2	0	29	31	0	14	10	25	0	28	22	15	26	10	0	30	0	0	10	4	15	0	11	7	0	7	0	28	3	10	3
ENSMUSG00000009580|Odam	0	0	0	0	0	0	0	0	0	0	0	0	0	0	0	0	3	0	0	0	0	0	0	0	0	0	0	0	0	0	0	0	0	0	0	0	0	0	0	0	0	0	0	0	0	0	0	0	0
ENSMUSG00000089187|Gm22949	0	0	0	0	0	0	0	0	0	0	0	0	0	0	0	0	0	0	0	0	0	0	0	0	0	0	0	0	0	0	0	0	0	0	0	0	0	0	0	0	0	0	0	0	0	0	0	0	0
ENSMUSG00000072235|Tuba1a	71	152	274	177	250	115	165	39	335	413	182	249	199	14	249	52	329	294	282	613	457	179	394	293	258	171	216	444	352	351	519	244	555	276	855	377	892	483	258	248	151	304	206	420	419	407	347	689	564
ENSMUSG00000065457|Mir383	0	0	0	0	0	0	0	0	0	0	0	0	0	0	0	0	0	0	0	0	0	0	0	0	0	0	0	0	0	0	0	0	0	0	0	0	0	0	0	0	0	0	0	0	0	0	0	0	0
ENSMUSG00000106399|Gm43530	0	0	0	0	0	0	0	0	0	0	0	0	0	0	0	0	0	0	0	0	0	0	0	0	0	0	0	0	0	0	0	0	0	0	0	0	0	0	0	0	0	0	0	0	0	0	0	0	0
ENSMUSG00000108931|Olfr1284	0	0	0	0	0	0	0	0	0	0	0	0	0	0	0	0	0	0	0	0	0	0	0	0	0	0	0	0	0	0	0	0	0	0	0	0	0	0	0	0	0	0	0	0	0	0	0	0	0
ENSMUSG00000101692|Gm28244	0	0	0	0	0	0	0	0	0	0	0	0	0	0	0	0	0	0	0	0	0	0	0	0	0	0	0	0	0	0	0	0	0	0	0	0	0	0	0	0	0	0	0	0	0	0	0	0	0
ENSMUSG00000080697|Vmn1r-ps107	0	0	0	0	0	0	0	0	0	0	0	0	0	0	0	0	0	0	0	0	0	0	0	0	0	0	0	0	0	0	0	0	0	0	0	0	0	0	0	0	0	0	0	0	0	0	0	0	0
ENSMUSG00000088370|Gm22880	0	0	0	0	0	1	0	0	0	0	0	0	0	0	0	0	0	0	0	0	0	0	0	0	0	0	0	0	0	0	0	0	0	0	0	0	0	0	0	0	0	0	0	0	0	0	0	0	0
ENSMUSG00000080695|Gm5394	0	0	0	0	0	0	0	0	0	0	0	0	0	0	0	0	0	0	0	0	0	0	0	0	0	0	0	0	0	1	0	0	0	0	0	0	0	0	0	0	0	0	0	0	0	0	0	0	0
ENSMUSG00000111103|1700016J18Rik	0	0	0	0	0	0	0	0	0	0	0	0	0	0	0	0	0	0	0	0	0	0	0	0	0	0	0	0	0	0	0	0	0	0	0	0	0	0	0	0	0	0	0	0	0	0	0	0	0
ENSMUSG00000102221|Gm37301	0	0	0	0	0	0	0	0	0	0	0	0	0	0	0	0	0	0	0	0	0	0	0	0	0	0	0	0	0	0	0	0	0	0	0	0	0	0	0	0	0	0	0	0	0	0	0	0	0
ENSMUSG00000117790|Gm46652	0	0	0	0	0	0	0	0	0	0	0	0	0	0	0	0	0	0	0	0	0	0	0	0	0	0	0	0	0	0	0	0	0	0	0	0	0	0	0	0	0	0	0	0	0	0	0	0	0
ENSMUSG00000083059|Olfr268-ps1	0	0	0	0	0	0	0	0	0	0	0	0	0	0	1	0	0	0	0	0	0	0	0	0	0	0	7	0	0	0	0	0	0	0	0	0	0	0	0	0	0	0	0	0	0	0	0	0	0
ENSMUSG00000077416|Gm23747	0	0	2	0	0	0	0	0	0	0	0	0	0	0	0	0	0	0	0	0	0	0	0	0	0	0	0	1	0	1	4	0	0	0	0	0	0	0	2	0	0	0	5	0	0	0	0	0	0
ENSMUSG00000045109|Krtap4-7	0	0	0	0	0	0	0	0	0	0	0	0	0	0	0	0	0	0	0	0	0	0	0	0	0	0	0	0	0	0	0	0	0	0	0	0	0	0	0	0	0	0	0	0	0	0	0	0	0
ENSMUSG00000085440|Sorbs2os	0	0	0	0	0	0	0	0	0	0	13	0	0	0	0	0	0	0	0	0	0	0	0	0	0	0	0	0	0	0	0	0	0	0	0	0	0	0	0	0	0	0	0	0	0	0	0	0	0
ENSMUSG00000035575|Utp6	1205	695	537	634	549	366	291	511	553	785	1214	905	561	179	446	398	843	668	797	1370	1789	656	908	1457	937	506	1373	1309	558	923	914	655	888	1064	1624	1017	841	1242	660	557	603	744	705	881	1123	662	720	1022	813
ENSMUSG00000083776|Gm13473	0	0	0	0	0	0	0	0	3	0	0	0	0	0	0	0	0	0	0	0	0	0	0	0	0	0	0	0	0	0	0	0	0	0	0	0	0	0	0	0	7	0	0	0	0	0	0	0	0
ENSMUSG00000104802|Gm5869	65	103	50	65	67	65	59	36	61	123	101	85	81	13	77	62	65	88	43	175	200	62	74	101	70	54	76	162	85	133	116	134	132	129	222	105	173	96	57	119	76	73	75	131	84	121	106	91	81
ENSMUSG00000104680|Gm9415	0	0	0	0	0	0	0	0	0	0	0	0	0	0	0	0	0	0	0	0	2	0	0	2	1	0	6	0	0	0	0	0	0	0	0	0	0	0	0	0	0	0	0	0	1	0	0	0	0
ENSMUSG00000086243|Gm12121	0	0	0	0	0	0	0	0	0	0	0	0	0	0	0	0	0	0	0	0	0	0	0	0	0	0	0	0	0	0	0	0	0	0	0	0	0	0	0	0	0	0	0	0	0	0	0	0	0
ENSMUSG00000115477|Gm20070	0	0	0	0	0	0	0	0	0	0	0	0	0	0	0	0	0	0	0	0	0	0	0	0	0	0	0	0	0	0	0	0	0	0	0	0	0	0	0	0	0	0	0	0	0	0	0	0	0
ENSMUSG00000093433|Gm18415	0	0	0	0	0	0	0	0	0	0	0	0	0	0	0	0	0	0	0	0	0	0	0	0	0	0	0	0	0	0	0	0	0	0	0	0	0	0	0	0	0	0	0	0	0	0	0	0	0
ENSMUSG00000084915|C230037L18Rik	0	0	0	0	0	0	0	0	0	0	0	0	0	0	0	0	3	0	0	0	8	2	0	0	0	0	0	7	0	0	0	0	0	8	0	0	0	0	0	0	0	0	0	0	14	0	0	0	8
ENSMUSG00000105990|Gm43307	0	0	0	0	0	0	2	0	0	0	0	0	0	0	0	0	0	0	0	0	0	0	0	0	0	0	0	0	0	0	0	0	0	0	0	0	0	0	0	5	0	0	0	0	0	0	0	0	0
ENSMUSG00000052496|Pkdrej	0	0	0	0	0	0	0	0	0	0	0	0	0	0	0	0	0	0	0	0	0	0	0	0	0	0	0	0	0	0	0	0	0	0	0	0	0	0	0	0	0	0	0	0	0	0	0	0	0
ENSMUSG00000087223|4930442L01Rik	0	0	0	0	0	0	0	0	0	0	0	0	0	0	0	0	0	0	0	0	0	0	0	0	0	0	0	0	0	0	0	0	0	0	0	0	0	0	0	0	0	0	0	0	0	0	0	0	0
ENSMUSG00000065220|Gm25794	0	0	0	0	0	0	0	0	0	0	0	0	0	0	0	0	0	0	0	0	0	0	0	0	0	0	0	0	0	0	0	0	0	0	0	0	0	0	0	0	0	0	0	0	0	0	0	0	0
ENSMUSG00000103329|Gm42492	0	0	0	0	0	0	0	7	0	0	0	0	0	0	0	0	0	0	0	0	0	0	0	0	0	0	0	0	0	0	0	0	0	0	0	0	0	0	0	0	0	0	0	0	0	0	0	0	0
ENSMUSG00000046108|Il17c	0	0	0	0	18	0	0	0	0	0	0	0	48	0	10	0	0	0	0	0	15	5	8	0	2	0	0	0	0	0	31	0	23	0	2	0	55	0	0	5	0	0	0	0	3	0	0	1	0
ENSMUSG00000115592|Mcpt-ps1	0	0	0	0	0	0	0	0	0	0	0	0	0	0	0	0	0	0	0	0	0	0	0	0	0	0	0	0	0	0	0	0	0	0	0	0	0	0	0	0	0	0	0	0	0	0	0	0	0
ENSMUSG00000100302|Gm29670	0	0	0	0	0	0	0	0	0	0	0	0	0	0	0	0	0	0	0	0	0	0	0	0	0	0	0	0	0	0	0	0	0	0	0	0	0	0	0	0	0	0	0	0	0	0	0	0	0
ENSMUSG00000067242|Lgi1	24	0	10	0	12	2	0	11	18	0	1	1	1	1	2	0	0	7	1	5	2	2	6	6	2	1	15	0	22	3	14	5	13	1	87	5	30	2	1	0	9	8	2	1	0	11	1	5	9
ENSMUSG00000052759|Gpr25	0	0	0	0	0	0	0	0	0	0	0	0	0	0	0	0	0	0	0	0	0	0	0	0	0	0	0	0	0	0	0	0	0	0	0	0	0	0	0	0	0	0	0	0	0	0	0	0	0
ENSMUSG00000032501|Trib1	163	631	289	406	716	412	202	60	288	447	685	372	268	71	339	358	906	152	185	524	539	185	120	928	290	517	922	339	163	469	443	437	910	992	987	476	542	451	363	339	567	684	341	397	618	384	470	699	439
ENSMUSG00000026806|Ddx31	939	476	482	240	324	416	107	514	904	595	776	649	428	83	191	421	520	457	234	1328	822	309	899	734	526	169	727	965	708	677	937	526	637	335	870	662	479	707	329	481	316	814	557	536	327	566	457	525	502
ENSMUSG00000035258|Abi3bp	5	0	12	0	0	0	4	0	0	0	0	0	0	0	0	0	6	0	0	0	30	0	0	0	16	5	19	15	18	0	9	0	0	0	0	24	0	0	11	0	0	26	12	7	6	0	0	0	0
ENSMUSG00000001467|Cyp51	108	30	31	96	23	26	42	44	97	136	128	68	50	16	24	27	71	80	2	435	98	107	39	86	55	23	66	75	58	139	138	112	148	100	374	129	127	112	76	86	134	148	78	174	79	161	107	266	156
ENSMUSG00000101360|4933417O13Rik	0	0	0	0	0	0	0	0	0	0	0	0	0	0	0	0	0	0	0	0	0	0	0	0	0	0	0	0	0	0	0	0	0	0	0	0	0	0	0	0	0	0	0	0	0	0	0	0	0
ENSMUSG00000037257|Aagab	33	72	156	37	67	119	27	15	74	262	237	81	88	24	68	19	119	122	0	190	224	39	36	221	47	95	0	349	114	95	99	119	137	117	337	281	139	35	76	139	78	126	35	96	126	237	128	39	96
ENSMUSG00000100687|Gm18357	0	0	0	0	0	0	0	0	0	0	0	0	0	0	0	0	0	0	0	0	0	0	0	0	0	0	0	0	0	0	0	0	0	0	0	0	0	0	0	0	0	0	0	0	0	0	0	0	0
ENSMUSG00000082962|Gm10601	2	0	0	0	2	0	0	4	0	1	0	3	5	0	0	0	0	0	0	0	0	0	4	2	0	4	0	0	0	0	0	0	0	0	0	0	0	0	2	0	0	0	0	0	0	0	0	0	0
ENSMUSG00000051986|A530006G24Rik	0	0	0	0	0	0	0	0	0	0	0	0	0	0	0	0	0	0	0	0	0	0	0	0	0	0	0	0	0	0	0	0	0	0	0	0	0	0	0	0	0	0	0	0	0	0	0	0	0
ENSMUSG00000118239|Gm50107	101	7	18	16	2	7	0	13	81	8	9	17	9	0	0	8	37	17	0	91	18	1	30	34	4	7	64	56	28	36	35	49	39	13	82	34	5	37	7	9	12	18	31	65	80	29	64	55	45
ENSMUSG00000101152|Gm28305	0	0	0	0	0	0	0	0	0	0	0	0	0	0	0	0	0	0	0	0	0	0	0	0	0	0	0	0	0	0	0	0	0	0	0	0	0	0	0	0	0	0	0	0	0	0	0	0	0
ENSMUSG00000098850|Gm27390	0	0	1	0	1	0	1	1	0	0	0	1	0	1	0	1	0	1	0	0	0	0	2	1	0	1	1	1	1	0	0	1	1	0	1	1	0	0	0	1	1	1	0	1	0	0	1	0	1
ENSMUSG00000110339|Vmn2r-ps35	0	0	0	0	0	0	0	0	0	0	0	0	0	0	0	0	0	0	0	0	2	0	0	0	0	0	0	0	0	0	2	0	0	0	0	0	0	14	0	0	4	0	0	0	0	0	0	0	0
ENSMUSG00000112977|Gm34081	0	0	0	0	0	0	0	0	0	0	0	0	0	0	0	0	0	0	1	0	0	0	0	10	5	0	0	0	0	0	0	0	0	0	0	0	0	0	0	0	0	0	0	0	0	0	0	13	0
ENSMUSG00000110151|Gm38416	0	0	0	0	0	0	0	0	0	0	0	0	0	0	4	0	0	0	0	0	0	0	4	0	0	0	4	0	0	19	0	0	0	0	0	0	0	0	0	0	0	0	0	0	0	0	0	0	0
ENSMUSG00000103739|Gm37653	5	6	0	3	24	6	6	0	0	2	0	25	3	0	11	11	0	0	0	15	0	0	0	0	2	11	8	0	25	0	7	0	0	0	16	11	6	19	22	20	0	0	6	2	9	2	7	19	4
ENSMUSG00000035958|Tdp2	782	392	493	295	333	286	159	337	307	239	1013	567	614	110	395	687	608	654	360	660	913	501	672	1090	539	614	591	653	734	582	560	373	629	334	1225	314	286	427	394	291	253	582	463	481	551	852	278	613	534
ENSMUSG00000074903|Gm2058	24	33	28	10	22	24	23	11	8	19	66	28	22	9	19	22	34	21	0	41	46	33	61	69	24	67	23	77	33	19	24	68	42	18	35	25	29	44	24	20	26	37	17	20	13	33	32	56	13
ENSMUSG00000073916|Olfr669	0	6	0	0	0	0	0	0	0	0	0	0	0	0	0	0	0	0	0	0	0	0	0	0	0	0	0	0	0	0	0	0	0	0	0	0	0	0	0	0	0	0	0	0	0	0	0	0	0
ENSMUSG00000092259|Vmn2r-ps68	0	0	0	0	0	0	0	0	0	0	0	0	0	0	0	0	0	0	0	0	0	0	0	0	0	0	0	0	0	0	0	0	0	0	0	0	0	0	0	0	0	0	0	0	0	0	0	0	0
ENSMUSG00000106096|B230207O21Rik	0	0	0	0	0	0	0	0	0	0	0	0	3	0	0	0	0	0	0	0	0	0	0	0	0	0	0	0	0	0	0	0	0	0	0	0	0	0	0	0	0	0	0	0	0	0	0	0	0
ENSMUSG00000075064|Olfr1506	8	0	0	0	0	0	0	0	0	0	2	0	1	1	4	3	0	12	0	6	1	0	2	0	0	0	4	0	0	1	4	4	3	2	5	1	0	5	1	0	0	0	0	2	0	3	2	2	3
ENSMUSG00000076672|Ighv3-6	0	0	0	0	0	0	0	0	0	0	0	0	0	0	0	0	0	0	0	0	0	0	0	0	0	0	0	0	0	0	0	0	0	0	0	0	0	0	0	0	0	0	0	0	0	0	0	0	0
ENSMUSG00000107594|Tas2r142-ps5	0	0	0	0	0	0	0	0	0	0	0	0	0	0	0	0	0	0	0	0	0	0	0	0	0	0	0	0	0	0	0	0	0	0	0	0	0	0	0	0	0	0	0	0	0	0	0	0	0
ENSMUSG00000041609|Bicdl1	117	67	7	120	27	44	14	48	2	90	212	21	30	8	40	40	9	7	0	83	166	38	46	18	33	62	0	46	25	27	202	27	46	117	96	50	76	24	8	22	65	99	70	36	111	130	89	65	75
ENSMUSG00000000563|Atp5pb	1354	2063	1364	1803	2280	1575	765	1252	1657	2415	2486	2903	3605	840	2383	1980	3044	1099	3053	4476	7019	2943	1777	2771	2163	2085	2708	3655	880	3328	3249	3318	3613	2636	6086	2714	2924	3128	1653	2933	2071	3283	2394	3166	4093	4249	3950	2368	2144
ENSMUSG00000045345|9530056K15Rik	0	0	1	0	6	0	0	0	0	0	0	0	1	0	0	0	0	0	0	0	8	0	0	0	0	0	0	7	0	0	0	0	0	0	0	4	0	0	0	0	0	10	4	2	0	0	2	0	0
ENSMUSG00000108563|Gm44686	0	0	0	0	0	0	0	0	0	0	0	0	0	0	0	0	0	0	0	0	0	0	0	0	0	0	6	0	0	14	11	0	0	0	0	0	0	0	0	8	0	0	0	0	0	0	0	0	0
ENSMUSG00000017652|Cd40	0	0	0	16	0	7	0	0	0	26	0	0	0	8	0	0	0	0	0	0	67	5	31	14	0	0	0	0	0	27	0	36	0	26	0	0	5	0	21	0	8	3	6	0	19	30	0	0	0
ENSMUSG00000111954|Gm7001	1	0	0	0	0	0	0	0	0	0	0	0	0	0	0	0	0	0	0	0	0	0	0	0	0	0	0	0	0	0	0	0	0	0	0	0	0	0	0	0	0	0	0	9	0	0	0	0	0
ENSMUSG00000002103|Acp2	13	91	46	37	30	19	2	18	6	135	51	98	14	4	42	20	9	8	42	63	173	70	10	33	20	52	13	37	15	12	129	73	50	70	247	9	19	69	21	9	71	65	29	103	28	97	58	4	61
ENSMUSG00000105546|Mir669a-4	0	0	0	0	0	0	0	0	0	0	0	0	1	1	0	0	1	0	0	0	0	0	0	0	0	0	0	0	0	0	1	1	0	0	0	0	1	0	0	0	0	0	0	0	0	0	0	0	0
ENSMUSG00000118050|Gm18739	0	0	0	0	0	0	0	0	3	0	0	0	0	0	0	0	0	0	0	0	0	0	0	0	0	0	0	0	0	0	0	0	0	0	0	0	0	0	0	0	0	0	0	0	0	0	0	0	0
ENSMUSG00000031963|Bmper	0	0	0	0	0	0	0	0	0	0	0	2	0	0	0	0	0	0	0	0	0	0	0	0	0	21	2	0	0	0	0	7	0	6	0	0	2	3	0	0	0	5	0	0	0	0	0	0	0
ENSMUSG00000092496|Vmn1r-ps84	1	0	0	0	0	0	0	0	0	0	0	0	0	0	0	0	0	0	0	0	0	0	0	0	0	0	0	0	0	0	0	0	0	0	0	0	0	10	0	0	0	0	0	0	0	0	0	0	0
ENSMUSG00000006782|Cnp	42	11	30	25	26	50	24	22	32	32	137	127	2	14	32	5	79	17	0	91	184	94	8	33	9	41	48	66	83	39	115	65	192	91	25	3	125	14	45	11	46	36	43	49	67	130	28	55	30
ENSMUSG00000001583|Tnk1	0	21	7	11	0	0	0	0	0	0	20	38	10	0	19	11	57	8	0	0	38	3	0	0	0	0	22	0	0	0	19	0	0	0	0	0	0	0	0	0	0	0	31	76	0	0	0	0	0
ENSMUSG00000083175|Gm12206	0	0	0	1	2	1	0	0	2	3	14	1	2	0	0	0	4	4	0	6	1	3	0	0	1	1	2	1	2	1	0	2	1	0	0	3	0	0	2	15	0	0	7	0	1	2	1	1	0
ENSMUSG00000084103|Gm14629	0	0	0	0	0	0	0	0	0	0	0	0	0	0	0	0	0	0	0	0	0	0	0	0	0	0	0	0	0	0	0	0	0	0	0	0	0	0	0	0	0	0	0	0	0	0	0	0	0
ENSMUSG00000092295|Gm20543	0	0	0	0	0	0	0	0	0	0	0	0	0	0	0	0	0	0	0	0	0	0	0	0	0	0	0	0	0	0	0	0	0	0	0	0	0	0	0	0	0	0	0	0	0	0	0	0	0
ENSMUSG00000088840|Gm26358	0	0	0	0	0	0	0	0	0	0	0	0	0	0	0	0	0	0	0	0	0	0	0	0	0	0	0	0	0	0	0	0	0	0	0	0	0	0	0	0	6	3	0	0	0	0	0	0	0
ENSMUSG00000054272|Zscan4c	7	0	4	2	3	0	2	0	5	1	3	12	1	0	0	2	1	600	0	7	1	3	0	5	4	18	3	4	8	2	70	0	0	3	2	0	1	2	5	2	0	0	0	0	2	1	2	2	2
ENSMUSG00000107436|Gm44416	6	2	0	9	0	0	0	0	0	0	10	0	0	0	7	5	0	14	0	0	0	8	0	0	3	67	51	0	2	0	4	3	0	0	0	0	0	2	0	5	2	0	0	0	46	5	0	2	10
ENSMUSG00000101562|Gm29144	0	0	0	0	0	0	0	0	0	0	0	0	0	0	0	0	0	0	0	0	0	0	0	0	0	0	0	0	0	0	0	0	0	0	0	0	0	0	0	0	0	0	0	0	0	0	0	0	0
ENSMUSG00000101357|Gm2495	0	0	0	0	0	0	0	0	0	0	0	0	0	0	0	0	0	0	0	0	0	0	0	0	0	0	0	0	0	0	0	0	0	0	0	0	0	0	0	0	0	0	0	2	0	0	0	0	0
ENSMUSG00000105648|Gm43505	0	0	0	0	0	0	0	0	0	0	0	0	0	0	0	0	0	0	0	0	0	0	0	0	0	0	0	0	0	0	0	0	0	0	0	0	0	0	0	0	0	0	0	0	0	0	0	0	0
ENSMUSG00000113878|Gm19045	6	13	7	0	0	3	7	0	0	8	0	0	0	0	3	0	0	3	0	1	0	0	0	7	9	0	0	0	0	0	0	0	0	14	0	8	17	0	0	0	0	0	0	0	0	9	0	0	12
ENSMUSG00000031105|Slc25a14	26	54	41	27	27	4	8	4	13	13	47	17	30	14	19	23	96	0	0	12	80	25	92	50	33	357	35	154	77	48	11	40	21	31	16	45	20	81	20	5	0	47	70	46	41	99	50	40	102
ENSMUSG00000088346|Gm22337	0	0	0	0	0	0	0	0	0	0	2	0	0	0	0	0	0	0	0	0	0	0	0	0	0	0	0	0	0	0	0	0	0	0	0	0	0	0	0	0	0	0	0	0	0	0	0	0	0
ENSMUSG00000076604|Igkj1	0	0	0	0	0	0	0	0	0	0	0	0	0	0	0	0	0	0	0	0	0	0	0	0	0	0	0	0	0	0	0	0	0	0	0	0	0	0	0	0	0	0	0	0	0	0	0	0	0
ENSMUSG00000113446|Gm47455	0	0	0	0	0	0	0	0	0	0	0	0	0	0	0	0	0	0	0	0	0	0	0	0	0	0	0	0	0	0	0	0	0	0	0	0	0	0	0	0	0	0	0	0	0	0	0	0	0
ENSMUSG00000046854|Pip5kl1	0	0	0	0	0	0	0	0	0	0	0	0	0	0	0	0	15	0	0	0	0	0	0	0	0	0	0	0	0	0	0	0	0	0	12	0	0	9	0	0	0	0	0	0	19	0	0	0	0
ENSMUSG00000040620|Dhx33	755	355	229	335	486	369	93	405	597	416	855	435	364	79	266	351	445	411	70	726	633	215	398	876	564	324	691	487	485	496	647	671	691	428	881	816	602	583	403	571	335	555	516	619	543	574	412	540	639
ENSMUSG00000099360|1700022H16Rik	0	0	0	0	0	0	0	0	0	0	0	0	0	0	0	0	0	0	0	0	0	0	0	0	0	0	0	0	0	0	0	0	0	0	0	0	0	0	0	0	0	0	0	0	0	0	0	0	0
ENSMUSG00000075598|Smok3c	0	0	6	0	0	0	0	0	0	0	0	0	0	0	0	0	0	0	0	1	0	0	0	0	0	0	0	0	0	7	10	0	0	0	0	0	0	0	0	0	0	1	0	0	2	0	0	0	0
ENSMUSG00000107136|Gm42466	0	6	0	0	3	5	0	0	0	0	0	0	2	2	0	0	0	0	0	38	0	0	0	0	0	0	0	0	4	0	0	0	2	0	0	0	0	0	0	0	0	0	0	0	10	0	0	0	1
ENSMUSG00000052581|Lrrtm4	0	0	0	0	0	0	0	0	0	0	0	0	0	0	0	0	0	0	0	0	0	0	0	0	0	0	0	0	0	0	0	0	0	0	0	0	0	0	0	0	0	0	0	0	0	0	0	0	0
ENSMUSG00000023873|1700010I14Rik	0	0	3	0	0	0	0	0	0	0	0	6	6	0	0	0	0	0	0	0	0	0	0	0	0	0	0	0	0	0	0	0	0	0	0	0	0	0	0	18	0	0	0	0	0	0	0	0	0
ENSMUSG00000117803|Gm50379	0	0	0	0	0	0	0	0	0	0	1	0	0	0	0	0	0	0	0	0	0	0	0	0	0	0	0	0	0	0	0	0	0	0	0	0	0	0	0	0	0	0	0	0	0	0	0	0	0
ENSMUSG00000107410|Gm44023	0	0	0	0	0	0	0	0	0	0	0	0	0	0	0	0	0	0	0	0	0	0	0	0	0	0	0	0	0	0	0	0	0	0	0	0	0	0	0	0	0	0	0	0	0	0	0	0	0
ENSMUSG00000065606|Mir16-2	2	1	0	0	0	0	0	1	1	0	0	0	0	0	0	0	1	0	1	1	0	0	2	0	0	0	0	0	0	0	0	1	1	1	1	3	0	0	0	0	0	0	0	1	1	0	0	0	1
ENSMUSG00000107623|Gm10415	0	0	0	0	0	0	0	0	0	0	0	0	0	0	0	0	0	0	0	0	0	0	0	0	0	0	0	0	0	0	0	0	0	0	0	0	0	0	0	0	0	0	0	0	0	0	0	0	0
ENSMUSG00000104222|Gm7292	852	693	369	401	506	449	218	369	813	474	419	627	295	50	497	664	821	782	812	1691	1181	221	763	709	541	471	1204	1092	620	928	562	644	777	538	1025	776	430	966	362	597	284	81	442	846	778	672	621	1034	595
ENSMUSG00000085028|Slc2a4rg-ps	3	19	17	2	27	0	0	0	12	5	0	0	9	3	0	0	2	0	2	12	30	4	40	18	15	6	8	50	0	0	3	0	0	10	12	8	12	18	20	15	17	0	0	0	21	6	0	10	42
ENSMUSG00000115554|Gm19111	13	0	0	0	0	0	0	0	0	0	0	0	4	0	0	0	0	0	0	0	0	0	0	0	0	0	0	0	0	0	0	0	0	0	0	0	0	0	0	0	0	0	0	0	0	0	0	0	0
ENSMUSG00000114022|Gm17330	1	7	1	6	5	7	4	0	0	5	1	1	8	0	3	1	5	4	1	1	5	1	1	1	5	1	5	17	1	2	5	11	3	15	1	1	8	0	3	1	2	1	2	4	7	2	4	7	3
ENSMUSG00000107252|Gm5767	0	0	0	0	13	0	0	0	0	0	5	0	0	0	0	0	0	0	0	0	0	0	0	0	0	8	0	0	16	0	0	0	0	0	0	0	0	0	0	0	0	0	0	12	0	0	0	0	3
ENSMUSG00000106057|Gm43560	0	10	0	26	11	0	5	3	18	2	22	17	1	0	3	3	1	0	0	3	145	0	6	36	12	0	1	0	0	0	81	22	8	6	28	54	15	2	3	23	12	2	19	9	19	38	0	9	1
ENSMUSG00000106562|Gm5981	10	17	9	11	8	11	9	4	7	13	12	10	26	8	11	7	12	9	17	20	32	23	10	13	11	8	5	22	10	15	13	15	11	17	28	15	17	17	11	17	9	13	13	18	26	29	28	14	10
ENSMUSG00000043110|Lrrn4	556	155	120	159	242	125	175	61	100	402	292	92	180	22	184	80	134	297	185	84	196	39	63	41	262	862	168	451	249	54	421	229	241	429	735	264	299	661	168	197	345	258	170	447	526	236	289	250	174
ENSMUSG00000105288|Gm25820	2	2	0	2	2	0	0	1	0	2	10	0	3	3	2	0	2	0	23	0	6	1	0	2	2	0	7	0	0	7	2	8	3	3	4	5	0	4	2	2	3	12	5	2	3	10	7	3	3
ENSMUSG00000069911|Insyn2b	0	0	0	0	0	0	0	0	0	0	0	0	0	0	11	0	0	0	0	7	0	0	0	0	0	0	0	0	0	0	0	0	0	0	0	0	0	0	0	0	0	0	0	0	0	0	0	0	0
ENSMUSG00000111422|1700027J07Rik	0	0	0	0	0	0	0	0	0	0	0	0	2	0	0	0	0	0	0	0	0	0	0	0	0	0	0	0	0	0	0	0	0	0	0	0	0	6	0	0	0	0	0	0	0	0	0	0	0
ENSMUSG00000004035|Gstm7	0	0	0	0	0	0	0	0	0	0	0	0	0	0	0	0	0	0	0	0	0	0	0	0	0	0	0	6	0	0	0	0	0	0	0	0	0	0	0	0	0	0	0	0	0	0	0	0	0
ENSMUSG00000113854|Gm2099	108	41	17	16	39	23	22	11	17	27	16	17	32	4	23	43	24	24	24	65	44	37	49	47	26	106	87	80	25	46	80	53	61	52	58	86	37	38	31	29	28	47	29	40	114	66	43	45	32
ENSMUSG00000111898|Gm48608	0	0	0	0	0	0	0	0	0	0	0	0	0	0	0	0	0	0	0	0	0	0	0	0	0	0	0	0	0	0	0	0	0	0	0	0	0	0	0	0	0	0	0	0	0	0	0	0	0
ENSMUSG00000020695|Mrc2	0	0	19	0	0	0	0	0	0	22	0	0	0	0	0	8	0	16	0	0	0	0	0	0	0	14	0	12	0	0	0	0	0	16	0	0	12	1	8	0	0	0	9	0	0	3	0	0	0
ENSMUSG00000041130|Zfp598	823	525	591	556	596	523	334	513	635	620	2036	820	901	288	573	803	559	639	327	1328	1761	797	721	1014	1011	626	990	1572	712	1076	907	893	1660	818	1360	542	617	1099	570	824	689	1445	538	960	923	811	992	779	525
ENSMUSG00000115658|Gm19829	0	0	0	0	0	2	0	0	0	0	0	0	0	0	0	0	0	0	0	30	0	0	0	0	0	0	3	0	0	0	1	0	7	0	1	0	0	0	0	0	0	0	0	0	0	25	4	0	1
ENSMUSG00000093567|Obox4-ps8	1	0	0	0	0	0	0	0	0	0	0	0	0	0	0	0	0	0	0	0	0	0	0	0	0	0	0	0	0	0	0	0	0	0	0	0	0	0	0	0	0	0	0	0	0	0	0	0	0
ENSMUSG00000086541|Has2os	0	0	0	0	0	0	0	0	0	0	0	0	0	0	0	0	0	0	0	0	0	0	0	0	0	0	0	0	0	0	0	0	0	0	5	0	0	0	0	0	0	0	0	0	0	0	0	0	0
ENSMUSG00000081359|Cox20b	3	0	0	0	0	0	0	0	1	0	4	0	0	0	0	11	2	0	0	1	6	0	0	0	2	0	4	0	1	1	0	0	0	0	0	0	0	0	0	0	0	0	0	0	0	0	2	0	0
ENSMUSG00000114282|5330431K02Rik	0	0	0	0	0	0	0	0	0	0	0	1	0	0	2	0	0	0	0	0	0	7	0	18	0	0	0	10	0	0	0	0	0	0	0	0	0	0	0	0	0	0	0	0	0	0	0	0	0
ENSMUSG00000061292|Cyp3a59	0	0	0	0	0	0	0	0	0	0	0	0	0	0	0	0	0	0	0	0	0	0	0	0	0	0	0	0	0	0	0	15	0	0	0	0	0	0	0	0	0	0	0	0	0	0	0	0	0
ENSMUSG00000096903|Vmn1r104	0	0	0	0	0	0	0	0	0	1	1	0	0	0	0	0	0	0	0	0	1	0	0	0	1	0	0	0	1	0	0	0	0	0	0	0	0	0	0	0	0	0	0	0	0	0	0	0	0
ENSMUSG00000117856|Gm6937	154	76	102	137	65	130	47	101	75	93	187	89	117	51	83	136	82	138	530	206	194	303	93	190	180	53	97	351	46	262	136	165	267	137	229	220	115	228	163	236	88	139	100	132	322	185	149	121	76
ENSMUSG00000083823|Amd-ps1	31	18	20	9	10	11	9	15	28	20	37	16	9	4	11	25	31	32	23	46	50	5	43	76	20	21	28	23	15	38	26	46	32	31	66	52	20	40	13	27	18	14	20	28	46	43	22	26	30
ENSMUSG00000099917|Vmn1r215	0	0	0	0	0	0	0	0	0	0	0	0	0	0	0	0	0	0	0	0	0	0	0	0	0	0	0	0	0	0	0	0	0	0	0	0	0	0	0	0	0	0	0	0	0	0	0	0	0
ENSMUSG00000026394|Atp6v1g3	0	0	0	0	0	0	0	0	0	0	0	0	0	0	0	0	0	0	0	0	0	0	0	0	0	0	0	0	0	0	0	0	0	0	0	0	0	0	0	0	0	0	0	0	0	0	0	0	0
ENSMUSG00000030614|Tmem126b	32	49	35	25	10	2	34	0	15	62	7	29	0	0	55	8	0	49	104	11	17	17	1	22	7	35	81	29	10	61	64	116	95	19	162	29	68	37	83	27	45	51	27	103	13	77	67	15	6
ENSMUSG00000069118|1700008P02Rik	0	0	0	0	0	0	0	0	0	0	0	0	0	0	0	0	0	0	0	0	0	0	0	0	0	0	0	0	0	0	0	0	0	0	0	0	0	0	0	0	0	0	0	0	0	0	0	0	0
ENSMUSG00000048655|Ccdc169	0	7	5	0	9	2	0	0	7	0	0	0	24	3	0	0	0	47	0	2	0	0	0	0	0	10	0	9	0	0	0	0	0	23	16	0	0	0	0	0	0	0	0	0	0	13	0	7	0
ENSMUSG00000005611|Mrvi1	0	0	0	0	39	0	0	0	0	23	0	0	0	12	0	6	0	0	0	25	0	0	0	0	0	0	0	39	0	0	0	0	24	0	0	27	0	0	0	8	0	0	0	0	0	76	0	0	0
ENSMUSG00000031490|Eif4ebp1	292	1842	640	1369	660	504	465	408	327	1590	520	1329	1646	526	1128	494	582	770	1883	2120	3547	1966	162	847	695	884	1345	3280	1835	1460	1792	1270	1256	1300	2910	1437	3189	1029	1022	2412	705	1422	1043	1819	1583	1130	1905	813	725
ENSMUSG00000014633|Cmc2	95	150	155	150	94	217	104	72	78	297	232	230	194	100	148	136	231	146	425	238	704	342	85	206	166	256	147	467	119	162	175	398	414	309	397	187	149	248	152	375	195	294	145	240	370	474	231	279	190
ENSMUSG00000110362|Gm45554	0	0	0	0	0	0	0	0	0	0	0	0	0	0	0	0	0	0	0	0	0	0	0	0	0	0	0	0	0	0	0	0	0	0	0	0	8	0	0	0	0	0	0	0	0	0	0	0	0
ENSMUSG00000112900|Gm48204	0	5	0	2	0	6	0	0	0	2	0	0	0	0	5	6	0	0	0	11	0	0	0	0	0	0	11	0	0	1	17	0	0	0	0	0	2	15	3	3	8	0	0	6	10	4	0	8	0
ENSMUSG00000046567|4930430F08Rik	6	18	9	14	0	32	12	9	5	8	4	38	35	7	9	10	45	38	35	2	97	40	4	16	23	40	11	38	0	36	8	30	85	76	40	7	31	32	0	0	34	0	4	32	32	30	20	58	7
ENSMUSG00000084259|Gm12040	0	0	0	0	0	0	0	0	0	0	0	0	0	0	0	0	0	0	1	1	0	0	0	0	0	1	0	0	0	0	0	0	0	0	0	0	2	0	0	0	0	0	9	0	0	0	0	0	1
ENSMUSG00000096721|Gm25942	0	2	0	0	0	0	0	0	0	0	0	0	0	0	0	0	0	0	0	0	0	0	0	0	0	0	0	0	0	0	0	0	0	0	0	0	0	0	0	0	0	0	0	0	0	0	0	0	1
ENSMUSG00000077487|Gm23440	0	0	0	0	0	0	0	0	0	0	0	0	0	0	0	0	0	0	0	0	0	0	0	0	0	0	0	0	0	0	0	0	0	0	0	0	0	0	0	0	0	0	0	0	0	0	0	0	0
ENSMUSG00000114037|Gm48817	0	0	0	0	0	0	0	0	0	0	0	0	0	0	0	0	0	0	0	0	0	0	0	0	0	0	0	3	0	0	0	0	0	0	0	0	3	0	0	17	0	0	0	0	0	0	0	0	0
ENSMUSG00000104468|Gm21736	0	0	0	0	0	0	0	0	0	0	0	0	0	0	0	0	0	0	0	0	0	0	0	0	0	0	0	0	0	0	0	0	0	0	0	0	0	0	0	0	0	0	0	0	0	0	0	0	0
ENSMUSG00000085683|Tmem238l	0	0	0	0	0	0	0	0	0	0	0	0	0	0	0	0	0	0	0	0	0	0	0	0	0	0	0	0	0	0	0	0	0	0	0	0	0	0	0	0	0	0	0	0	0	0	0	0	0
ENSMUSG00000022454|Nell2	0	0	0	0	0	0	0	0	0	0	9	0	0	0	0	0	0	0	0	0	0	0	4	0	0	0	0	26	0	0	0	0	0	25	0	0	0	0	0	6	0	0	0	11	0	0	0	0	19
ENSMUSG00000036521|Scgb2b2	0	0	0	0	0	0	0	0	0	0	0	0	0	0	0	0	0	0	0	0	0	0	0	0	0	0	0	0	0	0	0	0	0	0	0	0	0	0	0	0	0	0	0	0	0	0	0	0	0
ENSMUSG00000031304|Il2rg	0	93	98	24	30	36	13	0	22	50	0	20	24	21	14	31	51	103	0	76	0	55	48	34	73	25	39	74	27	40	29	14	239	3	0	51	43	59	16	0	52	21	34	90	100	92	51	246	5
ENSMUSG00000028988|Ctnnbip1	71	66	163	70	47	65	45	25	21	50	75	184	98	28	24	101	93	127	150	153	147	196	181	204	80	273	120	161	66	103	221	96	219	96	109	146	164	161	49	41	108	85	97	90	84	104	37	67	40
ENSMUSG00000022209|Dhrs2	0	0	0	0	0	0	0	0	0	0	0	0	0	0	0	0	0	0	0	0	0	0	0	0	0	0	0	0	0	0	0	0	0	0	0	0	0	0	5	0	0	0	0	0	0	0	0	0	0
ENSMUSG00000081431|Gm15483	111	104	72	79	55	75	33	61	78	95	95	121	146	54	94	65	90	64	159	176	197	151	91	85	89	61	99	190	63	117	90	143	124	98	202	110	113	114	86	142	100	180	60	135	122	149	111	101	87
ENSMUSG00000117262|Gm9316	228	53	244	69	29	48	48	55	73	19	120	51	27	15	78	49	88	90	28	38	238	8	72	63	66	66	138	21	73	48	106	75	40	2	96	88	117	68	75	74	23	1	65	29	157	31	19	209	18
ENSMUSG00000108331|Gm5322	1	2	2	3	3	1	0	0	2	3	5	1	2	0	1	1	3	1	0	3	4	3	1	3	3	2	1	3	4	4	1	0	3	3	4	3	2	1	1	2	2	6	2	3	3	3	0	1	1
ENSMUSG00000055188|Rbm3os	6	3	13	0	15	29	0	0	0	18	0	0	3	0	6	11	3	0	0	0	3	0	0	14	14	13	37	0	14	20	0	11	0	8	57	34	0	0	6	0	0	0	9	8	10	41	3	15	13
ENSMUSG00000082058|Gm11923	0	0	0	0	0	0	0	0	0	0	0	0	0	0	0	0	0	0	0	0	0	0	0	0	0	0	0	0	0	0	0	0	0	0	0	0	0	0	0	0	0	0	0	0	0	0	0	0	0
ENSMUSG00000092504|Gm20396	0	0	0	0	0	0	0	0	0	0	0	0	0	0	0	0	0	0	0	0	0	0	0	0	0	0	0	0	0	0	0	0	0	0	0	0	0	0	0	0	0	0	0	0	0	0	0	0	0
ENSMUSG00000084132|Gm15982	4	0	0	0	0	3	0	0	0	1	3	0	0	0	0	0	3	0	0	0	13	0	0	8	0	16	1	0	0	0	0	0	0	2	0	18	0	0	0	0	0	0	0	1	9	0	0	0	3
ENSMUSG00000081805|Gm14335	80	27	31	23	28	25	10	23	67	42	42	44	34	5	43	47	59	85	37	125	93	17	57	79	36	51	51	80	35	43	42	49	55	65	76	59	47	116	49	50	36	27	30	62	106	78	53	64	44
ENSMUSG00000078861|Zfp931	4	6	2	9	3	5	6	2	0	12	4	3	4	0	8	12	15	3	2	4	22	6	14	4	5	3	2	5	2	10	2	8	3	21	7	4	4	2	2	3	12	2	0	10	6	8	10	4	7
ENSMUSG00000092807|Mir199b	0	0	0	0	0	0	0	0	0	0	0	0	0	0	0	0	0	0	0	0	0	0	0	0	0	0	0	0	0	0	0	0	0	0	0	0	0	0	0	0	0	0	0	0	0	0	0	0	0
ENSMUSG00000082117|Gm4994	0	1	0	0	0	0	0	0	0	0	0	0	0	0	0	0	0	0	0	0	0	1	0	3	0	0	0	0	0	8	0	0	13	0	0	0	0	0	0	4	0	7	0	0	0	11	0	0	0
ENSMUSG00000116396|Gm20556	0	0	0	0	0	0	0	0	0	0	0	0	0	0	0	0	0	0	0	0	0	0	0	0	0	0	0	0	3	0	0	0	0	0	0	0	0	0	0	0	0	0	0	0	0	0	0	0	0
ENSMUSG00000081685|Gm12647	0	0	0	0	0	0	0	1	0	0	0	1	0	0	0	0	0	0	0	1	1	0	0	0	0	0	0	1	0	0	0	1	0	1	0	0	0	1	0	0	0	0	0	0	0	0	0	0	0
ENSMUSG00000089664|Gm12494	0	0	0	0	0	0	0	0	0	0	0	0	0	0	0	0	0	0	0	0	0	0	0	0	0	0	0	0	0	0	0	0	0	0	0	0	0	0	0	0	0	0	0	0	0	0	0	0	0
ENSMUSG00000038534|Osbpl7	21	307	358	335	360	217	146	87	187	562	396	316	199	116	239	436	482	281	206	477	684	314	79	922	494	127	251	504	147	317	290	383	476	241	684	200	494	346	276	258	98	252	235	276	144	239	254	676	229
ENSMUSG00000086367|Gm6182	2	1	0	0	2	0	0	0	0	0	1	0	2	0	0	0	0	0	0	1	0	0	0	0	1	0	0	1	0	1	0	0	0	1	3	0	0	4	0	2	1	0	0	0	2	7	1	3	0
ENSMUSG00000022218|Tgm1	0	0	0	0	3	4	0	0	0	0	0	3	0	0	0	0	0	0	0	0	0	0	0	0	0	0	0	0	0	0	0	0	0	0	0	0	0	2	0	0	6	0	0	0	1	4	3	0	0
ENSMUSG00000097891|Gm3650	9	6	4	0	6	9	3	0	5	9	16	0	4	0	0	9	8	11	0	0	20	10	7	5	6	12	5	16	3	12	5	0	8	18	29	9	4	0	0	14	14	9	3	14	12	7	6	13	10
ENSMUSG00000114394|Gm19153	0	0	0	0	0	0	0	0	0	0	0	0	0	0	0	0	0	0	0	0	0	0	0	0	0	0	0	0	0	0	0	0	0	0	0	0	0	0	0	0	0	0	0	0	0	0	0	0	0
ENSMUSG00000042826|Fgf11	0	0	0	3	0	0	0	0	0	0	0	0	0	0	0	0	0	0	0	0	0	0	0	0	1	0	42	0	0	0	0	0	0	0	0	0	0	0	0	0	0	0	0	0	0	0	0	0	0
ENSMUSG00000114636|Gm18275	0	0	0	2	0	0	0	0	0	0	0	1	0	0	0	0	1	0	0	2	2	0	0	0	0	2	3	1	0	0	3	0	0	1	0	0	0	2	0	0	0	0	0	1	0	0	0	0	0
ENSMUSG00000084372|Gm13988	0	0	0	0	0	0	0	0	0	0	0	0	0	0	0	0	0	0	0	0	0	0	2	2	0	0	0	0	0	0	0	2	0	1	1	0	0	0	0	1	2	0	0	0	1	0	1	0	0
ENSMUSG00000081115|Gm15913	0	0	0	0	0	0	0	0	0	0	0	0	0	0	0	0	0	0	0	9	0	0	0	0	0	0	0	0	0	0	0	0	0	0	0	0	0	0	0	0	0	0	0	0	0	0	0	0	0
ENSMUSG00000118645|AC153376.1	0	0	0	0	0	0	0	0	0	0	0	0	0	0	0	0	0	0	0	0	0	0	0	0	0	0	0	0	0	0	0	0	0	0	0	0	0	0	0	0	0	0	0	0	0	0	0	0	0
ENSMUSG00000109617|Gm7669	28	74	23	18	31	37	15	39	54	48	31	42	15	6	35	26	41	43	18	106	110	16	35	75	63	0	58	111	26	77	69	62	58	43	125	90	63	61	37	69	32	54	27	54	77	56	41	41	44
ENSMUSG00000032493|Prss44	0	0	0	0	0	10	0	0	0	0	0	0	0	0	0	7	0	0	0	0	0	0	0	0	0	0	0	14	0	0	0	0	2	0	0	0	0	0	0	2	13	73	0	0	0	0	1	0	0
ENSMUSG00000052848|C130026L21Rik	0	0	0	0	0	0	0	0	0	0	0	0	0	0	0	0	0	0	0	0	0	0	0	0	0	0	0	0	0	0	0	0	0	0	0	0	0	0	0	0	0	0	0	0	0	0	0	0	0
ENSMUSG00000085972|1110028F11Rik	0	0	0	0	16	0	2	0	0	17	0	35	0	11	6	0	0	0	0	0	0	0	0	0	0	6	0	9	17	0	3	27	50	16	7	0	34	30	8	23	6	2	36	12	0	36	6	0	5
ENSMUSG00000026348|Acmsd	0	0	0	0	9	0	0	0	17	11	10	0	0	0	0	0	0	0	0	20	0	24	6	0	0	0	8	0	0	0	0	14	0	0	0	0	12	4	0	0	0	0	0	0	0	0	0	3	0
ENSMUSG00000097290|1300002E11Rik	31	57	2	16	28	13	0	12	17	15	80	16	36	0	31	7	53	8	178	14	168	6	10	82	18	30	25	17	0	12	6	29	10	10	26	0	33	6	8	31	11	17	50	31	26	63	70	42	19
ENSMUSG00000107035|Ybx1-ps2	135	174	143	137	170	125	72	63	126	203	229	158	194	53	191	117	159	79	182	269	322	166	146	242	170	106	154	248	103	150	239	262	287	187	360	170	256	175	130	180	157	192	140	233	284	279	276	191	178
ENSMUSG00000041886|Macc1	0	0	9	0	0	0	0	0	0	0	0	0	0	0	0	0	0	0	0	0	0	0	0	0	0	0	0	0	0	15	0	0	2	0	0	0	0	0	0	0	0	0	0	0	0	0	0	0	0
ENSMUSG00000086049|Gm12735	13	0	6	4	0	11	0	5	44	2	22	20	4	0	15	8	10	27	0	39	24	38	7	31	5	13	15	0	8	7	44	11	23	11	13	11	0	0	0	0	4	5	9	17	25	7	11	27	13
ENSMUSG00000113435|Gm19441	0	0	0	0	0	0	0	0	0	0	0	0	0	0	0	0	0	0	0	0	0	0	0	0	0	0	0	0	0	0	0	0	0	0	0	0	0	0	0	0	0	0	0	0	0	0	0	0	0
ENSMUSG00000083609|Gm16007	13	4	6	3	9	1	0	0	6	1	3	15	0	0	5	0	7	2	46	4	19	1	0	3	0	1	9	5	9	13	3	10	1	0	3	4	9	20	0	0	0	0	5	6	0	7	7	7	4
ENSMUSG00000031383|Dusp9	7	15	0	0	0	28	5	0	11	11	37	18	0	0	0	30	0	0	0	0	0	0	33	7	66	0	34	24	0	4	44	42	18	15	164	8	15	93	0	0	8	6	56	43	0	55	28	70	0
ENSMUSG00000101489|Gm28090	0	0	0	0	0	0	0	0	0	0	0	0	0	0	0	0	0	0	0	0	0	0	0	0	0	0	0	0	0	0	0	0	0	0	0	0	0	0	0	0	0	0	0	0	0	0	0	0	0
ENSMUSG00000111308|Gm48710	0	0	0	0	0	0	0	0	0	0	0	0	0	0	0	0	0	0	0	0	0	0	0	0	0	1	0	0	0	0	38	0	0	0	0	0	0	0	0	0	0	0	0	0	0	0	0	0	0
ENSMUSG00000091866|Gm6257	0	5	3	0	9	8	2	0	2	5	3	4	0	3	2	3	0	2	3	14	21	6	4	2	3	0	2	4	1	2	2	2	0	13	2	2	5	0	0	2	2	5	2	0	3	5	5	0	4
ENSMUSG00000046058|Eid2	109	21	10	10	18	33	37	11	42	23	63	6	11	9	22	63	13	87	12	104	22	44	52	11	25	43	88	80	51	12	27	36	30	63	27	44	45	16	10	14	27	26	38	8	74	42	62	22	35
ENSMUSG00000060373|Hnrnpc	4210	3832	2954	3184	3001	3415	1422	2109	2309	4418	6733	3445	3976	1427	3351	2482	3181	2234	3085	3920	7368	6137	3321	5746	4128	2665	2379	5759	2448	4927	5507	5164	5052	4815	11304	4847	4886	4668	3016	2742	3322	5279	2928	5462	5375	5887	5703	5283	3452
ENSMUSG00000086702|Gm12347	0	0	0	0	0	0	0	0	0	0	0	0	0	0	0	0	0	0	0	0	0	0	0	0	0	0	0	0	0	0	0	0	0	0	0	0	0	0	0	0	0	0	0	0	0	0	0	0	0
ENSMUSG00000045797|4930402K13Rik	4	0	0	0	0	0	0	0	0	0	0	0	0	0	0	0	0	0	0	0	0	0	9	0	0	0	0	0	0	0	0	0	0	0	0	0	0	0	0	0	0	0	0	0	5	0	0	0	1
ENSMUSG00000094407|Gm23141	0	0	0	0	0	0	0	0	0	0	0	0	0	0	0	0	0	0	0	0	0	0	0	0	0	0	0	0	0	0	0	0	0	0	0	0	0	0	0	0	0	0	0	0	0	0	0	0	0
ENSMUSG00000027800|Tm4sf1	0	0	0	0	0	0	0	0	0	0	0	0	0	0	0	0	0	0	0	0	0	0	0	0	0	0	0	0	0	0	0	0	0	0	9	0	0	0	0	0	0	0	0	0	0	0	0	0	0
ENSMUSG00000082651|Gm14001	0	0	0	0	0	0	0	0	0	2	0	1	1	0	0	0	0	0	0	0	4	0	0	0	0	0	2	0	0	0	0	0	0	0	0	0	0	0	0	0	0	6	9	0	0	0	0	0	0
ENSMUSG00000024661|Fth1	781	1214	640	711	954	794	687	496	1060	2199	1990	1547	1480	539	1655	1181	1624	927	1955	4561	2131	1943	1416	1403	1263	485	669	2053	689	1962	1867	1903	1744	2031	3681	2083	2526	1550	1270	2093	1143	2887	1406	2030	2609	2366	1180	1160	1694
ENSMUSG00000024135|Srbd1	189	132	185	115	71	136	43	106	176	134	212	184	137	15	91	137	119	157	0	293	179	183	213	291	147	26	114	274	181	256	224	201	181	105	229	266	134	301	123	145	110	129	195	217	214	166	117	118	152
ENSMUSG00000103406|Gm5541	1910	127	235	237	469	238	100	103	150	252	59	278	233	28	194	491	319	1382	256	575	416	159	353	421	385	175	1072	639	465	519	333	310	235	723	205	362	178	544	194	166	170	369	211	506	422	250	434	190	368
ENSMUSG00000114020|Gm48564	1	3	2	1	2	1	1	1	1	2	1	1	1	2	2	2	2	1	0	3	1	5	2	1	1	3	1	1	1	5	1	7	0	1	2	3	1	2	1	2	1	6	1	1	2	3	3	2	2
ENSMUSG00000105299|Gm33847	0	0	0	0	0	0	0	0	0	0	0	0	0	0	0	0	0	0	0	0	0	0	0	0	0	0	0	0	0	0	0	0	0	0	0	0	0	0	0	0	0	0	0	0	0	0	0	0	0
ENSMUSG00000029416|Slc15a4	150	175	159	62	33	105	73	78	162	219	120	49	112	10	91	79	135	15	46	462	506	123	153	391	99	206	120	400	115	248	270	51	291	136	570	238	285	97	123	340	195	263	185	274	243	82	250	124	89
ENSMUSG00000030970|Ctbp2	57	281	83	102	266	108	64	21	16	200	218	120	119	30	164	178	189	76	93	226	74	100	82	333	102	72	95	195	164	178	195	226	68	275	284	86	329	121	268	240	70	132	145	113	316	346	274	438	186
ENSMUSG00000116168|Gm49430	0	0	0	0	0	0	0	0	0	0	0	0	0	0	0	0	0	0	0	0	0	0	0	0	0	0	0	0	0	0	0	0	0	0	0	0	0	0	0	0	0	0	0	0	0	0	0	0	0
ENSMUSG00000106012|Gm43744	0	0	0	0	0	0	0	0	0	0	0	0	0	0	0	0	0	0	0	0	0	0	0	0	0	0	0	0	0	0	0	0	0	0	0	0	2	0	0	0	0	0	0	0	0	0	0	0	0
ENSMUSG00000070821|Olfr1340	0	0	1	0	0	0	0	0	0	0	0	0	0	0	0	0	0	0	0	0	0	0	0	0	0	0	0	2	0	0	0	0	0	0	0	0	0	0	0	0	0	0	0	0	0	0	0	0	0
ENSMUSG00000021569|Trip13	1738	1422	1302	880	1204	1250	569	849	888	1558	1878	1052	1293	382	1164	1014	1082	1225	2362	2171	2993	1249	939	1842	1344	1002	849	2405	994	2166	1852	1681	3044	1505	3352	1547	1735	1733	1200	1534	1095	1805	1169	1682	1805	2417	1490	1422	1102
ENSMUSG00000040383|Aqr	1297	561	397	338	624	355	243	380	492	635	794	677	571	142	623	340	539	459	1126	1587	1393	348	827	596	450	1627	897	1025	772	487	1044	1125	966	1019	1027	490	545	555	229	486	469	672	365	1183	766	922	536	705	774
ENSMUSG00000105839|Gm44456	0	0	0	1	0	0	0	0	1	1	0	1	1	0	0	0	0	0	0	0	0	0	0	0	0	0	0	0	2	0	0	0	2	0	0	0	0	1	2	0	0	0	0	0	0	0	0	0	0
ENSMUSG00000006423|C330007P06Rik	451	447	177	140	158	171	142	52	322	339	172	264	166	31	161	191	523	204	176	482	582	318	352	370	334	240	284	735	111	546	211	584	657	394	728	590	258	578	387	184	220	403	187	388	653	765	412	511	336
ENSMUSG00000029392|Rilpl1	14	12	19	0	11	9	0	0	5	19	36	17	10	7	15	33	0	3	0	20	52	34	20	15	42	7	6	28	21	10	3	49	14	0	26	22	33	31	0	12	7	12	33	9	0	45	31	8	0
ENSMUSG00000102917|Gm37724	32	45	35	10	17	19	5	17	28	12	37	34	19	2	17	53	33	34	101	38	25	8	33	77	25	44	60	42	26	27	41	14	10	13	35	32	14	32	14	11	14	26	29	26	19	13	11	51	14
ENSMUSG00000112744|Gm48880	0	1	0	1	0	0	0	0	0	0	0	0	0	0	0	0	0	0	0	0	4	0	5	0	0	0	0	0	0	0	0	0	14	0	1	0	0	0	0	0	0	0	0	0	0	4	2	0	0
ENSMUSG00000111016|Gm48462	0	0	0	0	0	0	0	0	0	0	0	0	0	0	0	0	0	0	0	0	0	0	0	0	0	0	0	0	0	0	0	0	0	0	0	0	0	0	0	0	0	0	0	0	0	0	0	0	0
ENSMUSG00000085253|Gm16833	0	0	3	0	0	0	0	0	4	0	0	0	0	0	0	0	3	0	43	0	6	0	0	0	0	0	0	0	0	0	0	0	0	0	0	5	0	0	0	4	6	0	16	0	0	0	0	13	0
ENSMUSG00000023852|Chd1	1723	1239	1196	541	869	905	465	526	1388	753	1695	1100	1022	211	793	1540	1720	1774	771	2988	2897	686	1840	2016	1408	1796	1885	2365	1795	1220	1642	1477	1788	1062	2251	1354	1202	1535	545	944	588	953	1001	1082	1587	1236	687	1250	1149
ENSMUSG00000082139|Gm16463	0	0	0	0	0	0	0	0	0	0	0	0	0	0	0	0	0	0	0	0	0	0	0	0	0	0	0	0	0	0	0	0	0	0	0	0	0	0	0	0	0	0	0	0	0	0	0	0	0
ENSMUSG00000088412|Gm24241	0	0	0	0	0	0	0	0	0	0	0	0	0	0	0	0	0	1	0	0	0	0	0	0	0	0	0	0	0	0	0	0	0	0	0	0	0	0	0	0	0	0	0	0	0	0	0	0	3
ENSMUSG00000117292|E330032C10Rik	0	0	0	0	0	0	0	0	0	0	10	0	0	0	0	0	0	0	0	0	0	0	5	3	0	0	0	0	0	0	0	15	0	2	9	0	0	0	0	0	0	4	0	0	0	0	0	0	0
ENSMUSG00000062878|Olfr298	0	0	0	0	0	0	0	0	0	0	3	0	0	0	0	0	0	0	0	0	0	0	0	0	0	0	0	0	0	0	0	0	0	0	0	0	0	0	0	0	0	0	0	0	0	0	0	0	0
ENSMUSG00000020936|Nmt1	212	157	137	61	192	144	146	91	138	358	308	245	262	134	221	169	180	203	128	445	386	174	182	379	261	182	143	527	195	258	384	263	350	202	872	146	308	278	102	73	183	162	211	350	292	291	173	227	200
ENSMUSG00000035262|Amh	0	0	0	0	0	2	0	5	3	6	0	0	0	0	0	0	0	0	0	0	0	0	0	0	15	0	0	0	0	0	0	6	29	0	0	0	0	0	0	0	0	0	0	0	4	0	0	3	0
ENSMUSG00000097281|Gm26685	0	0	0	0	0	3	0	0	0	0	0	0	0	0	0	0	0	0	0	0	25	0	0	0	0	0	0	0	0	0	0	0	0	0	0	0	0	0	0	0	0	0	0	0	0	0	0	0	0
ENSMUSG00000103290|Ighv1-23	0	0	0	0	0	0	0	0	0	0	0	0	0	0	0	0	0	0	0	0	0	0	0	0	0	0	0	0	0	0	0	0	0	0	0	0	0	0	0	0	0	0	0	0	0	0	0	0	0
ENSMUSG00000079451|Tmprss11g	0	0	0	0	0	0	0	0	0	1	0	0	0	0	0	0	0	0	0	0	0	0	0	0	0	0	0	0	0	0	0	0	0	0	0	0	0	0	0	0	0	0	0	0	0	0	0	0	0
ENSMUSG00000102897|Gm37853	0	0	0	0	0	0	0	0	0	0	0	0	0	0	0	0	0	0	0	0	0	0	0	0	0	0	0	0	0	0	0	0	0	0	0	0	0	0	0	0	0	0	0	0	0	0	0	0	0
ENSMUSG00000099551|Gm28072	0	0	0	0	0	0	0	0	0	0	0	0	0	0	0	0	0	0	0	0	0	0	0	0	0	0	0	0	0	0	0	0	0	0	0	0	0	0	0	0	0	0	0	0	0	0	0	0	0
ENSMUSG00000024644|Cndp2	881	1220	666	1022	870	880	331	674	789	1502	2671	1376	832	243	542	523	802	655	686	2221	2453	1148	585	1041	823	359	790	2001	791	1118	2188	1150	1925	2049	2830	1592	1823	1161	1191	1597	1108	1424	832	1436	1345	1478	1429	816	797
ENSMUSG00000088980|Mir669m-2	0	0	0	0	0	0	0	0	0	0	0	0	0	0	0	0	0	0	0	0	0	0	0	0	0	0	0	0	0	0	0	0	0	0	0	0	0	0	0	0	0	0	0	0	0	0	0	0	0
ENSMUSG00000088976|Gm23759	0	0	0	0	0	0	0	0	0	0	0	0	0	0	0	0	0	0	0	0	0	0	0	0	0	0	0	0	0	0	0	0	0	0	0	0	0	0	0	0	0	0	0	0	0	0	0	0	0
ENSMUSG00000088153|Gm26348	0	0	0	0	0	0	0	0	0	0	0	0	0	0	0	0	0	0	0	0	0	0	0	0	0	5	4	1	0	0	0	0	0	0	8	0	5	0	0	0	0	0	0	4	0	0	0	0	2
ENSMUSG00000105679|Gm43338	6	1	0	1	2	3	0	3	14	0	3	1	9	5	2	1	3	9	14	3	3	6	2	4	0	0	1	2	2	4	1	2	4	1	3	3	9	5	3	2	0	3	4	6	12	6	3	3	19
ENSMUSG00000102994|Gm37767	1	0	0	0	0	0	0	0	0	0	0	0	1	0	0	0	0	0	0	0	0	0	0	0	0	0	0	0	0	0	0	0	0	0	0	0	0	0	0	0	0	0	0	0	0	0	0	0	0
ENSMUSG00000118521|AL928616.1	0	0	0	0	0	0	0	0	0	0	0	0	0	0	0	0	0	0	0	0	0	0	0	0	0	0	0	0	0	0	6	24	0	0	0	0	0	0	0	0	0	0	0	0	0	0	0	0	0
ENSMUSG00000089795|Hmgb3-ps	0	0	0	0	0	0	0	0	0	0	1	0	0	0	0	0	0	0	1	0	0	0	0	0	0	0	0	1	0	0	0	0	0	0	1	0	0	0	0	0	0	0	0	0	0	0	0	0	0
ENSMUSG00000005899|Smpd4	1242	750	561	373	447	501	274	347	659	950	784	478	690	73	467	603	502	648	382	847	966	402	897	1288	603	311	639	1084	415	1074	859	657	1058	453	1471	1186	736	1053	326	508	421	386	543	687	664	906	530	608	631
ENSMUSG00000083948|Gm7158	0	0	0	0	0	0	0	0	0	0	0	0	0	0	0	0	0	0	0	0	0	0	0	0	0	0	0	0	0	1	2	0	2	0	0	0	0	0	0	2	0	0	0	0	3	0	0	0	0
ENSMUSG00000019802|Sec63	90	157	108	72	141	147	40	27	103	150	234	157	191	37	113	157	143	149	32	326	300	129	91	278	117	236	162	234	303	92	277	277	250	210	162	184	277	141	131	99	103	253	119	169	192	194	59	247	198
ENSMUSG00000112421|4933406B15Rik	4	29	28	44	114	91	43	65	40	201	141	118	99	3	74	102	37	65	254	132	88	7	66	89	44	195	83	249	48	103	168	117	275	207	244	104	92	227	66	33	50	62	116	68	39	23	28	72	32
ENSMUSG00000003500|Impdh1	4012	2621	2043	1754	2753	1977	1150	2103	1802	3283	2985	2796	2493	945	1999	2205	2458	2685	2380	4262	4521	1774	2542	3164	2410	1318	2166	6081	1572	3642	3361	2698	3383	3031	5889	2636	4276	3076	2250	2416	1551	2467	1797	3471	3490	1965	1605	3977	1895
ENSMUSG00000112219|Gm31904	0	0	0	0	0	10	0	0	0	0	0	0	0	0	0	0	0	41	0	0	0	0	0	0	0	36	15	0	0	0	0	0	0	10	0	0	6	0	0	0	20	0	0	0	0	0	0	0	0
ENSMUSG00000080902|Ywhaq-ps3	383	580	388	238	445	376	273	262	532	613	543	449	502	267	500	426	578	258	753	520	1082	486	425	770	536	197	377	1349	544	720	439	481	594	491	1485	766	614	1002	465	552	276	212	334	725	740	617	488	507	417
ENSMUSG00000097743|Gm16973	7	2	0	5	5	0	0	3	0	2	10	22	7	0	4	4	4	1	21	53	4	1	5	3	0	0	7	0	14	0	4	6	24	12	10	1	4	0	0	8	41	32	6	4	35	11	19	4	0
ENSMUSG00000101495|Gm28912	0	0	0	0	0	0	0	0	0	0	0	0	0	0	0	0	0	0	0	0	0	0	0	0	0	0	0	0	0	0	0	0	0	0	0	0	0	0	0	0	0	0	0	0	0	0	0	0	0
ENSMUSG00000104663|Gm3203	0	0	1	2	4	0	7	0	4	2	0	4	0	0	0	6	0	3	6	2	4	3	0	7	0	0	2	5	2	2	3	0	1	3	2	3	3	4	1	0	10	2	3	7	5	1	3	3	3
ENSMUSG00000047534|Mis18bp1	451	178	363	176	190	189	123	200	255	339	445	245	371	80	222	213	272	241	418	640	1086	254	263	488	315	287	270	369	327	385	347	515	407	295	739	342	283	427	231	269	203	182	259	293	417	311	280	420	269
ENSMUSG00000086741|Gm15816	0	0	0	0	0	0	0	0	0	0	0	0	0	0	0	0	0	0	0	0	0	0	0	0	0	0	0	0	0	0	0	0	0	0	0	0	0	0	0	0	0	0	0	0	0	0	0	0	0
ENSMUSG00000020288|Ahsa2	56	41	40	55	64	67	42	48	102	78	120	55	61	10	70	40	79	68	71	152	184	66	67	48	58	66	52	151	32	201	142	40	88	191	288	76	80	61	17	107	81	157	141	64	32	87	13	61	48
ENSMUSG00000114885|Gm7371	0	0	0	0	0	0	0	0	0	0	0	0	0	0	0	0	0	0	0	0	0	0	0	0	0	0	0	0	0	0	0	0	0	0	0	0	0	0	0	0	0	0	0	0	0	0	0	0	0
ENSMUSG00000109412|Gm44535	0	0	0	0	0	0	0	0	8	0	0	0	0	0	0	0	0	0	0	0	0	0	0	0	0	0	0	0	0	0	0	0	0	0	0	0	0	0	0	0	0	0	0	0	0	0	0	0	0
ENSMUSG00000015365|Mov10l1	61	22	83	30	24	54	4	22	44	49	190	75	29	0	42	15	140	152	0	50	40	29	90	150	31	43	74	186	73	44	125	9	95	38	74	86	134	85	66	15	29	31	18	187	56	7	92	135	54
ENSMUSG00000041297|Cdk13	300	66	84	71	104	50	67	99	142	104	143	128	161	9	82	85	116	135	2	573	224	67	204	102	85	418	580	261	178	151	193	218	214	252	109	217	163	143	59	208	199	149	151	159	217	96	246	139	157
ENSMUSG00000082574|Olfr1268-ps1	0	0	0	0	0	0	0	0	0	0	0	0	0	0	0	0	0	0	0	0	0	0	0	0	0	0	0	0	0	0	0	0	0	0	0	0	0	0	0	0	0	0	0	0	0	0	0	0	0
ENSMUSG00000033207|Mamdc2	0	0	0	0	0	3	0	0	0	0	0	8	0	0	12	0	7	12	0	18	0	0	0	0	0	15	3	0	0	0	6	8	2	0	0	0	0	0	0	0	0	0	0	0	0	0	15	8	0
ENSMUSG00000065604|Mir29b-1	0	0	0	0	0	0	0	0	0	0	0	0	0	0	0	0	0	0	0	0	0	0	0	0	0	0	0	0	0	0	0	0	0	0	0	0	0	0	0	0	0	0	0	0	0	0	0	0	0
ENSMUSG00000102513|Gm32347	0	0	0	0	0	0	0	0	0	0	0	0	0	0	0	0	0	0	0	0	0	0	0	0	0	0	0	0	0	0	0	0	0	0	0	0	0	0	0	0	0	0	0	0	0	0	0	0	0
ENSMUSG00000065527|Mir93	0	0	1	0	0	1	0	0	1	0	0	0	0	0	0	1	0	1	0	0	0	1	0	0	1	0	0	1	1	0	0	0	0	0	0	0	0	0	0	0	0	0	0	0	0	0	0	0	1
ENSMUSG00000114165|Gm47513	0	10	0	2	13	2	0	1	11	8	7	2	3	6	2	2	4	3	1	4	2	8	23	8	7	11	7	10	8	9	18	21	2	19	39	8	15	8	3	6	8	3	13	7	1	1	17	10	26
ENSMUSG00000086513|9130208D14Rik	0	0	0	0	0	0	3	0	0	0	0	0	0	0	0	0	0	0	0	0	29	0	0	0	0	11	0	0	0	0	0	0	0	0	14	0	0	1	0	0	0	0	0	9	0	0	6	0	2
ENSMUSG00000107651|Gm44166	0	0	0	0	0	0	0	0	0	0	0	0	0	0	0	0	0	0	0	0	0	0	0	0	0	0	0	0	0	0	0	0	0	0	0	0	0	0	0	0	0	0	0	0	0	0	0	0	0
ENSMUSG00000112324|Gm47939	8	3	1	2	3	0	3	1	10	4	1	1	6	0	2	1	0	2	2	9	1	4	15	0	0	4	5	8	5	2	8	0	0	2	4	6	2	0	1	6	3	3	6	2	4	1	2	2	7
ENSMUSG00000025945|Crygf	0	0	0	0	0	0	0	0	0	5	0	0	0	0	0	0	0	2	0	0	7	0	0	0	0	0	0	0	0	3	0	0	0	0	0	0	0	0	0	0	0	0	0	0	0	10	0	0	0
ENSMUSG00000049470|Aff4	716	760	618	690	550	944	296	306	505	1001	944	694	879	209	530	584	800	790	489	1990	2772	479	554	1365	745	834	817	1647	1016	702	1209	1264	1620	761	1315	1091	988	989	789	628	586	414	601	753	830	1003	773	873	572
ENSMUSG00000027431|Scp2d1	0	0	0	0	0	0	0	0	0	0	0	0	0	0	0	0	0	0	0	0	0	0	0	0	0	0	0	0	2	0	0	0	0	0	0	0	0	0	0	0	0	0	0	0	0	0	0	0	0
ENSMUSG00000024053|Emilin2	0	0	26	0	7	0	9	0	0	13	38	13	22	7	0	0	88	0	0	106	17	8	11	7	21	0	0	7	0	0	0	0	39	0	11	40	0	0	3	0	7	0	0	40	0	0	0	37	26
ENSMUSG00000024958|Gpr137	0	93	43	21	54	143	77	14	12	107	35	28	104	6	146	15	20	0	0	195	225	24	4	102	38	3	17	149	0	60	75	202	105	44	62	102	76	48	64	31	75	65	66	175	149	55	20	7	56
ENSMUSG00000102101|Zbtb11os1	82	36	46	39	24	20	15	37	22	27	32	51	10	16	28	27	60	64	54	89	43	68	54	62	60	9	68	85	33	42	41	31	61	14	42	52	15	37	12	35	42	14	10	50	10	25	31	51	20
ENSMUSG00000065919|Gm24449	0	0	0	0	1	0	1	0	0	0	0	0	0	0	0	0	0	0	0	0	0	0	0	0	0	0	0	0	0	0	0	0	0	0	0	0	1	0	0	0	0	0	0	0	0	0	0	0	0
ENSMUSG00000027439|Gzf1	73	33	62	14	99	41	74	15	41	71	115	79	67	15	30	41	83	64	97	170	149	45	31	121	63	141	105	101	62	82	176	29	119	123	125	130	79	42	16	17	57	34	66	97	123	44	50	94	72
ENSMUSG00000081298|Gm14622	0	0	0	0	0	0	0	0	0	0	0	0	0	0	0	0	0	0	0	0	0	0	0	0	0	0	0	0	0	0	0	0	0	0	0	0	0	0	0	0	0	0	0	0	0	0	0	0	0
ENSMUSG00000108115|Gm7039	0	0	0	0	0	0	0	0	0	0	0	0	0	0	0	0	0	0	0	0	0	0	0	0	0	0	1	0	0	0	0	0	0	0	0	0	0	0	0	0	0	0	0	0	0	0	0	0	0
ENSMUSG00000115604|Gm7691	15	16	14	18	18	18	9	17	17	24	32	18	29	8	19	13	17	12	31	38	49	39	18	25	21	11	15	38	11	28	40	37	28	31	51	27	28	27	27	39	29	53	22	27	39	38	36	27	18
ENSMUSG00000114358|Gm5200	0	0	0	0	0	0	0	11	0	0	0	0	0	0	0	0	0	0	0	0	0	0	0	0	0	0	0	0	0	0	0	1	2	0	0	0	0	0	0	0	0	0	0	0	0	0	0	0	0
ENSMUSG00000093114|Gm22696	0	0	0	0	0	0	0	0	0	0	0	0	0	0	0	0	0	0	0	0	0	0	0	0	0	0	0	0	0	0	0	0	0	0	0	0	0	0	0	0	0	0	0	0	0	0	0	0	0
ENSMUSG00000094406|Gm23142	0	0	0	0	0	0	0	0	0	0	0	0	0	0	0	0	0	0	0	0	0	0	0	0	0	0	0	0	0	0	0	0	0	0	0	0	0	0	0	0	0	0	0	0	0	0	0	0	0
ENSMUSG00000109566|Gm31401	0	0	0	0	0	0	0	0	0	0	0	0	0	0	0	0	0	0	0	0	0	0	0	0	0	0	0	0	0	0	0	0	0	0	0	0	0	0	0	0	0	0	0	0	0	0	0	0	0
ENSMUSG00000104592|Gm42721	0	0	3	0	0	0	0	0	0	0	0	0	0	0	0	0	0	0	0	0	2	0	0	0	0	0	0	0	0	0	0	0	0	0	0	0	0	0	0	0	7	0	0	0	0	0	0	0	0
ENSMUSG00000019909|Fam162b	0	0	0	0	0	0	0	0	0	0	0	0	0	0	0	0	0	0	0	0	0	0	0	0	0	0	0	0	0	0	0	0	0	0	0	0	0	0	0	0	0	0	0	0	0	0	0	0	0
ENSMUSG00000093988|Gm24861	0	0	0	0	0	0	0	0	0	0	0	0	0	0	0	0	0	0	0	0	0	0	0	0	0	0	0	0	0	0	0	0	0	0	0	0	0	0	0	0	0	0	0	0	0	0	0	0	0
ENSMUSG00000011257|Pabpc4	1807	1511	1482	1183	1151	1689	773	1293	1127	1715	2893	2056	2102	266	1357	1042	1627	1331	494	3063	2869	973	1668	2887	1481	546	1350	2949	1362	2364	3232	3594	1845	2555	4120	1957	2718	2338	1548	2410	1606	4157	1658	2953	1953	2518	2467	2624	1442
ENSMUSG00000065882|n-R5s168	0	0	0	0	0	0	0	0	0	0	0	0	0	0	0	0	0	0	0	0	0	0	0	0	0	0	0	0	0	0	0	0	0	0	0	0	0	0	1	0	0	0	0	0	0	0	0	0	0
ENSMUSG00000065594|Mir107	0	0	0	0	0	0	0	0	0	0	0	0	0	0	0	0	0	0	0	0	0	0	0	0	0	0	0	2	0	0	0	0	0	0	0	0	0	0	0	0	0	0	0	0	0	0	0	0	0
ENSMUSG00000086593|Gm16548	0	0	0	0	0	0	0	0	0	0	0	0	0	0	0	0	0	0	0	0	0	0	0	0	0	0	0	0	0	0	0	13	0	0	0	0	0	0	0	0	0	0	0	0	0	0	0	0	0
ENSMUSG00000000094|Tbx4	0	0	6	0	0	0	0	0	0	0	0	0	0	0	0	11	0	0	0	73	31	0	6	0	30	0	25	0	0	0	0	0	0	0	0	3	0	0	0	20	0	0	0	0	0	0	33	0	2
ENSMUSG00000031938|4931406C07Rik	145	75	40	62	62	87	43	76	47	82	156	152	78	56	67	46	97	151	43	125	170	137	130	95	52	64	89	101	78	88	47	84	99	99	204	100	83	154	143	64	91	144	156	89	174	126	92	37	50
ENSMUSG00000025922|Rpl7-ps8	21	19	12	16	18	17	11	15	24	25	34	20	36	7	23	25	30	16	36	33	62	25	17	35	19	10	19	64	14	43	31	47	40	42	89	31	35	37	16	30	17	35	17	38	39	50	43	31	34
ENSMUSG00000116464|Gm49523	4	4	0	0	0	0	0	5	0	0	0	0	0	0	0	5	0	0	0	5	0	0	0	0	0	0	0	0	0	0	0	0	0	0	0	2	0	15	0	0	0	0	2	0	12	0	0	0	0
ENSMUSG00000094184|Mir743b	1	1	0	1	0	1	0	0	0	0	0	0	0	0	0	0	0	0	0	1	1	0	0	0	0	0	0	2	0	0	1	0	0	0	0	0	2	0	0	0	0	0	0	0	1	0	0	0	2
ENSMUSG00000100022|Gm29590	0	0	0	0	0	0	0	0	0	0	0	0	0	0	0	0	0	0	0	0	0	0	0	0	0	0	0	0	0	0	0	0	0	0	0	0	0	0	0	10	0	0	0	0	0	0	0	0	0
ENSMUSG00000065817|Gm24698	7	5	0	1	4	3	2	4	0	3	4	2	4	0	2	0	0	4	11	6	3	1	2	3	6	5	8	0	0	4	9	5	1	1	7	4	1	1	6	2	2	1	4	4	14	2	9	4	3
ENSMUSG00000098367|Gm27645	0	0	0	0	0	0	0	0	0	0	0	0	0	0	0	0	0	0	0	0	0	0	0	0	0	0	0	0	0	0	0	0	0	0	0	0	0	0	0	0	0	0	0	0	0	0	0	0	0
ENSMUSG00000046637|Ttc34	0	0	0	0	0	16	0	0	0	0	0	0	0	0	0	0	0	0	61	0	0	0	0	0	0	0	0	0	0	0	0	0	0	0	0	0	0	0	0	0	0	0	0	0	0	13	0	0	0
ENSMUSG00000101496|Gm8885	99	78	74	92	58	99	46	70	83	88	126	77	107	41	80	93	66	101	335	164	166	173	78	125	126	55	76	215	47	171	106	132	178	127	211	151	105	146	106	165	90	125	77	117	220	147	126	97	58
ENSMUSG00000083884|Gm15388	0	0	0	0	0	0	0	0	0	0	0	0	0	0	0	0	0	0	0	0	0	0	0	0	0	0	0	0	0	0	0	0	0	0	0	0	0	0	0	0	0	0	0	0	0	0	0	0	0
ENSMUSG00000094606|Vmn2r50	0	0	0	0	0	0	0	0	0	0	12	0	0	0	0	0	0	0	0	0	0	0	0	0	0	0	0	2	0	0	0	0	0	0	0	0	0	0	0	0	0	0	0	0	0	0	0	0	0
ENSMUSG00000098979|Gm27544	0	0	0	0	0	0	0	0	0	0	0	0	0	0	0	0	0	0	0	0	0	0	0	0	0	0	0	0	0	0	0	0	0	0	0	0	0	0	0	0	0	0	0	0	0	0	0	0	0
ENSMUSG00000081348|Gm13878	0	0	0	0	0	0	0	0	0	0	0	0	0	0	0	0	0	0	0	0	0	0	0	0	0	0	0	0	0	0	0	0	0	0	0	0	0	0	0	0	0	0	0	0	0	0	0	0	0
ENSMUSG00000071858|Gm94	0	0	0	0	0	0	0	0	0	0	0	0	0	0	0	0	0	0	0	0	0	0	0	0	0	0	0	0	0	0	0	0	0	0	0	0	0	0	0	0	0	0	0	0	0	0	0	0	0
ENSMUSG00000081436|Gm5912	32	25	13	7	18	15	12	8	9	21	30	8	5	2	7	7	19	5	1	25	23	16	12	34	17	9	17	15	10	24	6	31	23	22	57	35	14	26	12	6	10	11	18	25	32	38	13	34	10
ENSMUSG00000084920|Gm15230	0	0	0	0	0	0	0	0	0	0	0	0	0	0	0	0	0	0	0	0	0	0	0	0	0	0	0	0	0	0	0	0	0	0	0	0	0	0	0	0	0	0	0	0	0	0	0	0	0
ENSMUSG00000030232|Aebp2	1305	2796	1559	1183	1171	1197	748	1201	1223	1434	1581	1983	1694	299	1055	1625	2223	1193	1077	4065	4219	910	1758	2572	1536	1034	2301	2278	1644	2469	1801	1946	2248	1988	2789	1550	1751	1585	1025	2188	1118	1796	1516	2563	2905	3122	2825	1826	1682
ENSMUSG00000111949|Gm48679	0	0	0	0	4	0	0	0	0	0	0	0	0	0	0	0	0	0	0	0	0	0	0	0	0	0	0	0	0	0	0	0	0	0	0	0	0	0	0	0	0	0	0	0	0	0	0	0	0
ENSMUSG00000112461|Gm47625	0	0	0	0	0	0	0	0	0	0	0	0	0	0	3	0	0	0	0	0	0	6	0	0	0	0	0	0	0	0	0	0	0	0	0	0	0	0	0	0	0	0	0	0	0	2	0	0	0
ENSMUSG00000109374|Gm44773	0	0	0	0	0	0	0	0	0	0	0	0	0	0	0	0	0	0	0	0	0	0	0	0	0	0	0	0	0	0	0	0	0	0	0	0	0	0	0	0	0	0	0	0	0	0	0	0	0
ENSMUSG00000027905|Ddx20	930	590	851	440	538	394	203	394	754	619	1309	821	725	234	470	704	686	436	377	1334	1505	511	754	1314	823	615	955	942	573	1022	1030	594	1042	570	1390	722	551	732	368	768	485	365	548	522	925	423	464	539	633
ENSMUSG00000114972|Gm49119	0	2	0	0	0	0	0	0	1	1	2	0	0	1	6	0	2	1	0	0	0	1	1	2	0	1	0	0	0	0	0	2	0	2	0	0	0	1	0	0	0	1	0	0	0	0	0	0	0
ENSMUSG00000102498|Gm19445	0	0	0	0	0	0	0	0	0	0	0	0	0	0	0	0	0	0	0	0	0	0	0	0	0	0	0	0	0	0	0	0	0	0	0	0	0	0	0	0	0	0	0	0	0	0	0	0	0
ENSMUSG00000106219|5830416I19Rik	0	0	0	0	0	0	0	0	0	0	0	0	0	0	0	0	0	0	0	0	0	0	0	0	0	0	0	0	0	0	0	0	0	0	27	0	0	0	0	0	0	0	0	0	0	0	0	0	0
ENSMUSG00000101623|Gm21245	0	0	0	0	0	0	0	0	0	0	0	0	0	0	0	0	0	0	0	0	0	0	0	0	0	0	0	0	0	0	0	0	0	0	0	0	0	0	0	0	0	0	0	0	0	0	0	0	0
ENSMUSG00000068099|1500009C09Rik	41	38	12	7	9	7	16	0	31	52	6	16	35	0	24	22	0	61	0	25	59	24	9	8	5	3	29	57	22	26	44	2	18	28	28	4	3	0	11	0	10	6	25	45	18	35	7	2	21
ENSMUSG00000028271|Gtf2b	111	233	177	225	389	243	187	182	316	690	690	326	308	87	260	169	443	219	215	397	1011	371	304	469	277	465	134	470	159	394	439	417	555	330	1424	457	544	332	320	287	324	251	374	643	708	482	382	413	210
ENSMUSG00000106927|Gm43598	0	0	0	0	1	0	0	0	9	0	0	0	0	0	0	3	6	0	0	0	0	0	0	0	0	0	0	0	0	2	0	11	0	1	0	0	0	0	0	0	0	0	0	0	0	1	0	0	0
ENSMUSG00000034274|Thoc5	1187	325	444	461	370	399	242	439	491	937	811	560	499	110	378	508	493	985	211	752	974	532	746	885	823	544	934	1107	526	680	710	590	581	534	1285	672	868	752	404	322	524	631	388	689	964	523	380	468	825
ENSMUSG00000043415|Otud1	75	52	25	59	192	102	70	53	68	72	74	54	98	5	84	37	91	37	186	317	46	27	154	147	15	38	173	41	44	71	217	283	359	104	305	216	189	207	94	132	107	270	236	123	172	219	142	393	220
ENSMUSG00000116730|4930403O18Rik	0	0	0	0	0	0	0	0	0	0	0	0	0	0	0	0	0	0	0	0	0	0	0	0	0	0	0	0	0	0	0	0	0	0	0	0	0	0	0	0	0	0	0	0	0	0	0	0	0
ENSMUSG00000093748|Gm19031	0	0	0	0	0	0	0	0	0	0	0	1	0	0	0	0	0	0	0	0	0	0	0	0	0	0	0	0	0	0	0	0	0	0	0	0	0	0	0	0	0	0	0	0	0	0	0	0	0
ENSMUSG00000114134|Gm47408	0	0	0	0	0	0	0	0	0	0	0	0	0	0	0	0	0	0	0	0	0	0	0	0	0	0	0	0	0	0	0	0	0	0	0	0	0	0	0	0	0	0	0	0	0	0	0	0	0
ENSMUSG00000037251|Pomk	0	23	20	16	7	0	4	0	0	0	35	0	64	0	14	22	18	0	0	19	123	67	30	21	2	23	11	50	44	0	15	27	47	9	45	0	18	0	0	68	20	32	13	23	0	0	2	7	0
ENSMUSG00000084318|Gm11987	0	0	0	0	0	0	0	0	0	0	0	0	0	0	0	0	0	0	0	0	0	0	0	0	0	0	0	0	0	0	0	0	0	0	0	0	0	0	0	0	0	0	0	0	0	0	0	0	0
ENSMUSG00000098828|Gm27283	0	0	0	0	0	0	0	0	0	0	0	0	0	0	0	0	0	0	0	0	0	0	0	0	0	0	0	0	0	0	0	0	0	0	0	0	0	0	0	0	0	0	0	0	0	0	0	0	0
ENSMUSG00000089162|Gm24129	0	0	0	0	0	0	0	0	0	0	0	0	0	0	0	0	0	0	0	0	0	0	0	0	0	0	0	0	0	0	0	0	0	0	1	0	0	0	0	0	0	0	0	0	0	0	0	0	0
ENSMUSG00000113779|Gm33785	0	0	0	0	0	0	0	0	0	0	0	0	0	0	0	0	0	0	0	0	0	0	0	0	0	0	0	0	0	0	2	0	4	0	0	2	0	0	0	0	0	0	0	0	0	0	0	0	0
ENSMUSG00000081202|Gm13220	0	0	0	0	0	0	0	0	0	4	0	0	0	0	0	0	0	0	0	0	0	0	0	0	0	0	0	0	0	0	0	0	0	0	0	0	0	0	0	0	0	0	0	0	0	0	0	0	0
ENSMUSG00000105957|Gm43254	14	0	0	0	0	0	2	5	0	0	0	0	0	6	0	7	0	1	0	10	0	0	0	2	0	2	0	8	0	0	0	0	0	0	0	1	0	0	0	0	0	0	0	0	2	30	3	0	0
ENSMUSG00000073962|Olfr576	0	0	0	0	0	0	0	0	0	0	0	0	31	0	0	0	0	0	0	0	0	0	0	0	0	0	0	0	0	0	0	0	0	0	0	0	0	0	0	0	0	0	0	0	0	0	0	0	0
ENSMUSG00000086789|Lyrm7os	0	0	0	0	0	0	0	0	0	0	0	0	0	0	0	0	0	0	0	0	0	0	0	0	0	0	0	0	0	0	0	0	0	0	0	2	0	0	0	0	0	0	0	0	0	0	0	0	0
ENSMUSG00000079304|Tex52	0	0	0	0	0	0	0	2	0	0	0	0	0	0	0	0	0	0	0	0	12	0	0	0	0	0	0	0	1	0	0	42	1	0	15	0	0	0	0	5	0	0	0	0	0	0	0	2	0
ENSMUSG00000115233|Gm46498	2	1	1	0	1	0	0	0	0	4	0	2	0	0	1	0	0	7	0	0	0	6	0	18	0	0	1	0	10	0	0	0	0	0	0	0	3	0	0	0	0	0	0	0	0	1	0	3	0
ENSMUSG00000086763|Plxna4os1	0	0	0	0	0	0	0	0	0	0	0	0	0	0	0	11	0	0	0	0	0	0	0	0	0	0	0	0	0	0	0	0	0	0	0	0	0	0	0	0	0	0	0	0	0	0	0	0	0
ENSMUSG00000024256|Adcyap1	9	0	0	0	0	0	0	0	0	0	0	0	0	0	0	0	0	0	0	0	0	0	0	0	0	0	0	3	0	0	0	0	0	0	0	0	0	0	0	0	0	0	0	0	0	0	0	0	0
ENSMUSG00000118129|Gm50327	0	1	0	0	0	0	0	0	0	0	1	0	0	0	0	0	0	1	0	0	0	0	0	0	0	0	0	0	0	0	0	0	0	0	0	0	0	0	0	0	0	0	0	0	25	12	0	2	0
ENSMUSG00000113930|Gm36235	0	0	0	0	0	0	0	0	0	0	0	0	0	0	0	0	0	0	0	0	0	0	0	0	0	0	0	0	0	0	0	0	0	0	0	0	23	0	0	0	0	0	12	0	0	0	10	0	0
ENSMUSG00000109854|Gm45345	0	4	0	11	6	0	0	7	6	0	0	6	3	0	0	4	0	0	0	2	12	0	28	6	0	0	0	2	0	9	7	0	0	0	30	0	0	13	0	0	0	0	7	0	0	20	0	0	0
ENSMUSG00000118292|Gm10549	0	0	0	0	0	0	0	0	0	0	0	0	0	0	0	0	0	0	0	0	0	0	0	0	0	0	0	0	0	0	0	0	0	0	0	0	0	0	0	0	0	0	0	0	0	0	0	0	4
ENSMUSG00000089914|4930486I03Rik	0	0	0	0	0	0	0	0	0	0	0	0	0	0	0	0	2	0	0	0	0	0	0	0	0	0	0	0	0	0	0	0	0	0	0	0	0	0	0	0	0	0	0	0	0	0	0	0	0
ENSMUSG00000048756|Foxo3	620	1404	560	1004	1025	941	351	311	566	979	1267	1434	1145	188	848	759	738	1261	408	2749	1085	556	1183	1162	414	865	577	1884	1147	1260	1108	1130	1985	1665	1065	1283	849	1662	824	1379	650	1745	1075	1394	1281	1125	1361	1112	1607
ENSMUSG00000106229|Gm19409	0	0	0	0	8	0	5	1	0	0	6	44	20	7	0	1	7	11	8	0	6	3	6	0	10	7	1	0	3	21	6	54	7	0	8	24	58	2	0	9	5	19	1	18	0	8	2	29	1
ENSMUSG00000048206|Dnajb8	0	0	0	0	0	0	0	0	0	0	0	0	0	0	0	0	0	0	0	0	0	0	0	0	0	0	0	0	0	0	0	0	0	0	0	0	0	0	0	0	0	0	0	0	0	0	0	0	0
ENSMUSG00000085979|Gm12055	0	0	0	0	0	0	0	0	0	0	0	0	8	0	0	0	0	0	0	0	0	0	0	0	0	0	0	0	0	0	0	0	0	0	0	0	0	0	0	0	0	0	0	0	0	0	0	0	0
ENSMUSG00000098988|Gm28008	0	0	0	0	0	0	0	0	0	2	2	0	0	0	0	0	0	0	0	0	0	0	0	2	0	0	0	0	0	0	0	0	0	0	0	0	0	0	0	0	0	0	0	0	0	0	1	0	0
ENSMUSG00000028702|Rad54l	243	223	168	94	173	119	104	104	306	302	240	412	237	77	298	165	377	72	164	686	556	245	234	269	306	126	312	619	205	351	489	318	467	394	465	397	399	345	289	215	349	303	259	445	525	476	330	336	314
ENSMUSG00000101267|Gm21912	0	0	0	0	0	0	0	0	0	0	0	0	1	0	0	0	0	0	0	0	0	0	0	0	0	0	0	0	0	0	0	0	0	0	0	0	0	0	0	0	0	0	0	0	0	0	0	0	0
ENSMUSG00000100762|Gm8403	0	0	0	0	0	0	0	0	0	0	0	0	0	0	0	0	0	0	0	0	0	0	0	0	0	0	0	0	0	0	0	0	0	0	0	0	0	0	0	0	0	0	0	0	0	0	0	0	0
ENSMUSG00000045435|Tmem60	119	39	53	44	25	35	34	61	135	37	95	141	136	9	83	98	96	100	198	222	202	65	102	116	51	31	85	99	97	84	73	263	152	88	144	172	151	103	111	141	128	157	103	135	158	205	196	135	56
ENSMUSG00000051498|Tlr6	0	0	0	0	0	0	0	0	0	0	0	0	0	0	0	0	0	0	0	0	0	0	0	0	0	0	0	0	0	0	8	12	0	0	0	0	0	0	0	0	0	0	0	0	0	0	0	0	0
ENSMUSG00000028857|Tmem222	108	108	98	141	117	70	35	30	63	119	91	83	158	8	66	88	165	76	3	402	234	120	127	58	215	233	358	216	85	296	316	119	270	68	314	123	220	118	91	120	40	47	141	270	195	56	100	104	99
ENSMUSG00000025665|Rps6ka6	130	90	104	42	65	153	47	59	55	59	148	89	99	6	53	88	178	174	48	58	104	32	140	110	37	43	50	132	80	21	135	57	176	138	178	145	111	160	42	65	29	75	66	43	174	24	51	133	181
ENSMUSG00000042590|Ipo11	734	1246	913	703	1057	952	441	1022	1059	1118	1809	1447	1029	162	720	792	1625	849	1128	3040	2252	492	1349	1768	1068	867	1112	2715	1208	1569	1687	1372	1659	1190	2167	1556	871	1635	776	1083	798	1584	980	1571	1351	1941	1366	1015	1302
ENSMUSG00000093970|Gm23358	0	0	0	0	0	0	0	0	0	0	0	0	0	0	0	0	0	0	0	0	0	0	0	0	0	0	0	0	0	0	0	0	0	0	0	0	0	0	0	0	0	0	0	0	0	0	0	0	0
ENSMUSG00000082197|Gm8577	10	3	3	4	6	7	2	4	7	8	11	3	15	1	8	4	15	6	3	12	15	3	7	9	13	4	12	9	5	8	5	10	9	1	10	9	10	8	4	6	8	5	6	9	5	8	2	12	3
ENSMUSG00000117039|Gm32358	0	0	0	0	0	0	0	0	0	0	0	0	0	0	0	0	0	0	0	0	0	0	0	0	0	0	0	0	0	13	0	0	0	0	0	0	0	0	0	0	0	0	0	0	0	0	0	0	3
ENSMUSG00000117048|Gm41584	0	0	0	0	0	0	0	0	0	0	0	0	0	0	0	0	0	0	0	0	0	0	0	0	0	0	0	0	0	0	0	0	0	0	0	0	0	7	0	0	0	0	0	0	0	0	0	0	0
ENSMUSG00000077769|Gm25215	0	0	0	0	0	0	0	0	0	0	0	0	0	0	0	0	0	2	0	0	0	0	0	0	0	0	3	0	0	0	0	0	0	0	2	0	0	2	0	0	0	0	0	0	0	0	0	0	0
ENSMUSG00000042203|Tbc1d22b	18	56	21	37	18	30	31	30	28	35	57	62	21	2	25	46	112	52	0	117	193	19	99	21	86	63	5	23	16	81	39	21	59	48	85	0	27	6	9	36	59	22	3	92	0	61	32	39	43
ENSMUSG00000064569|Gm25592	0	0	0	0	0	0	0	0	0	0	0	0	0	0	0	0	0	0	0	0	0	0	0	0	0	0	0	0	0	0	0	0	0	0	0	0	0	0	0	0	0	0	0	0	0	0	0	0	0
ENSMUSG00000025468|Caly	0	0	0	0	0	0	0	0	0	0	0	0	0	0	0	0	0	0	0	0	0	0	0	0	0	0	0	0	0	0	0	0	0	0	0	0	1	0	0	0	0	0	0	0	0	0	0	0	0
ENSMUSG00000072571|Tmem253	8	0	8	6	0	5	2	7	0	13	0	0	0	0	0	8	0	0	0	29	0	0	0	9	0	0	0	0	0	0	18	19	0	9	8	5	0	16	0	9	3	2	11	0	0	9	13	28	3
ENSMUSG00000106961|Gm43128	0	0	0	0	0	0	0	0	0	0	0	0	0	0	0	0	0	0	0	0	0	0	0	0	0	0	0	0	0	0	0	0	0	0	0	0	0	0	0	0	0	0	0	0	0	0	0	0	0
ENSMUSG00000105936|Gm43544	0	0	0	0	0	5	2	1	0	15	0	0	0	0	6	1	5	0	17	0	2	0	3	25	0	22	0	0	0	0	0	22	51	0	0	11	25	7	0	7	5	2	0	0	0	0	0	0	0
ENSMUSG00000047635|2810006K23Rik	44	21	0	27	34	18	13	28	23	46	35	27	29	25	126	20	13	11	0	88	22	78	19	18	14	66	52	110	15	32	16	127	8	84	30	54	6	46	60	34	85	112	22	31	84	106	42	30	23
ENSMUSG00000117137|4930471L23Rik	0	0	0	0	0	0	0	0	0	0	0	7	0	0	0	0	0	0	0	0	0	0	6	0	2	0	0	0	0	0	10	0	0	0	0	0	0	0	0	0	0	0	0	0	0	0	0	0	0
ENSMUSG00000111302|AL929555.1	0	0	0	0	0	0	0	0	0	0	0	0	0	0	0	0	0	0	0	0	0	0	0	0	0	0	0	0	0	0	0	0	0	0	0	0	0	0	0	0	0	0	0	0	0	0	0	0	0
ENSMUSG00000103472|Pcdhga7	0	0	0	0	0	0	0	0	0	12	0	0	2	0	0	11	0	0	0	0	0	0	0	0	0	0	0	8	0	0	0	0	0	2	0	0	0	0	0	0	0	0	0	0	85	0	0	0	0
ENSMUSG00000071337|Tia1	15	36	34	14	3	14	17	20	48	34	9	21	13	7	8	3	82	15	24	78	179	47	32	54	5	22	10	57	18	10	3	9	91	10	64	59	1	13	11	3	56	8	0	35	42	23	39	10	36
ENSMUSG00000056904|Gm5620	19	43	28	37	28	33	30	9	37	93	39	68	66	4	68	20	46	21	26	85	103	18	26	60	30	52	35	60	28	53	96	50	118	69	185	79	184	69	31	56	40	43	56	66	89	69	56	73	62
ENSMUSG00000019777|Hdac2	251	74	174	166	275	291	285	244	180	769	561	424	406	187	514	180	232	323	372	968	281	254	245	298	300	321	295	543	183	385	855	822	751	791	1665	379	459	437	342	595	334	692	672	442	868	685	1118	468	308
ENSMUSG00000086121|Gm16068	0	0	0	0	0	0	0	0	0	0	0	0	0	0	2	0	0	0	0	0	0	0	0	0	0	0	0	0	0	3	3	1	0	0	1	5	0	0	9	0	0	0	0	0	0	0	0	0	3
ENSMUSG00000096695|Olfr196	0	0	0	0	4	0	0	0	0	0	1	0	0	0	0	0	0	0	0	0	0	0	0	0	0	0	0	0	0	0	0	0	0	0	0	0	0	0	0	0	0	0	0	0	0	0	0	0	0
ENSMUSG00000060780|Lrrtm1	0	0	0	0	0	0	0	0	0	0	0	0	0	0	0	0	0	0	0	0	0	0	0	0	0	0	0	0	0	0	0	0	0	0	0	0	0	0	0	0	0	0	0	0	0	0	0	11	0
ENSMUSG00000071770|Rhox4e	0	0	0	0	0	0	0	0	0	0	0	0	0	0	0	0	0	0	0	0	0	0	0	0	0	0	3	0	0	0	0	0	0	0	0	0	0	0	0	0	0	0	0	0	0	0	0	1	0
ENSMUSG00000089775|Gm16270	0	0	2	0	0	4	2	0	2	0	3	0	0	0	6	10	0	65	0	4	0	4	3	0	0	0	0	17	18	20	68	0	1	0	51	29	0	13	11	0	0	80	3	3	165	5	14	2	0
ENSMUSG00000026365|Cfh	0	0	0	0	0	0	0	0	0	0	0	6	0	4	7	0	0	15	0	17	15	9	8	8	0	40	35	18	5	15	5	0	0	11	0	0	19	10	4	0	15	3	10	3	2	0	6	0	7
ENSMUSG00000097029|Gm26560	0	0	0	0	0	0	0	0	0	0	0	0	0	0	0	0	0	0	0	0	0	0	0	0	0	0	0	0	0	0	0	0	6	0	0	0	0	0	0	0	0	0	0	0	0	0	0	0	0
ENSMUSG00000088628|Gm23315	0	0	0	0	0	0	0	0	0	0	0	0	0	0	0	0	0	0	0	0	0	0	0	0	0	0	0	0	0	0	0	0	0	0	0	0	0	0	0	0	0	0	0	0	0	0	0	0	0
ENSMUSG00000082814|Gm12956	0	0	0	2	0	0	0	0	0	0	0	1	0	0	0	0	0	0	0	0	0	0	0	0	0	0	0	0	0	0	0	0	0	0	0	0	0	0	0	0	0	0	0	0	0	0	0	0	0
ENSMUSG00000097536|2610037D02Rik	16	7	11	6	13	21	2	9	11	9	54	1	11	1	5	8	9	7	39	5	0	5	0	38	25	6	21	56	30	15	70	20	17	5	67	0	10	3	32	18	8	71	52	30	10	0	0	9	19
ENSMUSG00000021591|Glrx	0	0	3	0	2	7	6	0	0	3	23	0	0	16	36	0	9	0	0	1	0	29	0	41	1	0	0	9	0	0	28	0	0	0	3	0	16	0	17	3	0	0	7	0	2	3	0	0	33
ENSMUSG00000084334|Gm13494	0	0	0	0	0	0	0	0	0	0	0	0	0	0	0	0	0	0	0	0	0	0	0	0	0	0	0	0	0	0	0	0	0	0	0	0	0	0	0	0	0	0	0	0	0	0	0	0	0
ENSMUSG00000102735|Gm7369	0	0	0	0	0	0	0	0	0	0	0	0	0	0	0	0	0	0	2	0	0	0	0	0	0	2	0	0	0	0	0	0	0	0	0	0	0	0	0	0	0	0	0	0	0	0	0	0	0
ENSMUSG00000099293|Mir6366	0	0	0	1	0	0	0	0	0	0	0	0	0	0	0	0	0	0	0	0	0	0	0	0	0	0	0	0	0	0	0	0	0	0	0	0	0	0	0	0	0	0	0	0	0	0	0	0	0
ENSMUSG00000115267|Vmn1r76	0	0	0	0	0	0	0	0	0	0	2	0	0	0	0	0	0	0	0	3	0	0	0	0	0	0	0	0	0	0	0	0	0	0	0	0	0	0	0	0	0	0	0	0	0	0	0	0	0
ENSMUSG00000115611|Gm4606	0	0	0	0	0	0	0	0	0	0	0	0	0	0	0	0	0	0	0	0	0	0	0	0	0	0	0	0	0	0	0	0	0	0	0	0	0	11	0	0	0	0	0	0	0	0	0	0	0
ENSMUSG00000088874|Gm25863	0	0	0	0	0	0	0	0	0	0	0	0	0	0	0	0	0	0	0	0	0	0	0	0	0	0	0	0	0	0	0	0	0	0	0	0	0	0	0	0	0	0	0	0	0	0	0	0	0
ENSMUSG00000103291|Gm38235	0	0	0	0	0	0	0	0	0	0	15	0	0	0	0	0	0	0	0	0	0	0	0	10	0	0	16	0	0	0	0	0	27	1	0	0	2	0	9	11	0	12	0	0	1	22	24	0	0
ENSMUSG00000000244|Tspan32	0	0	0	0	0	0	7	0	0	0	0	0	0	0	0	0	0	0	0	0	0	0	0	0	0	0	0	0	0	0	0	0	0	0	0	0	0	0	0	0	0	0	0	0	0	0	0	0	0
ENSMUSG00000002100|Mybpc3	0	0	0	0	0	0	0	0	0	0	0	0	0	0	0	0	0	0	0	0	0	0	0	0	0	0	8	0	0	0	0	0	0	0	0	0	0	0	0	0	0	21	43	0	0	0	0	0	5
ENSMUSG00000033335|Dnm2	99	382	262	133	100	210	129	180	271	377	400	488	515	36	276	192	373	226	121	732	844	208	263	502	300	229	372	515	377	331	453	460	619	505	497	380	462	278	141	225	316	392	291	284	311	569	188	300	477
ENSMUSG00000098428|Gm2260	16	0	8	0	0	13	0	6	7	7	0	10	0	0	13	7	12	0	6	17	13	8	9	22	8	4	4	30	10	5	12	30	24	8	13	8	13	17	0	0	11	9	18	10	9	12	22	5	18
ENSMUSG00000112710|Gm17829	0	0	0	0	0	0	0	0	6	0	0	7	0	0	1	0	0	2	0	34	0	0	0	0	0	4	0	0	4	0	4	10	0	4	0	0	0	0	0	0	0	0	0	0	0	0	0	4	6
ENSMUSG00000075864|Gm26002	0	0	0	0	0	0	0	0	0	0	0	0	0	0	0	0	0	0	0	0	0	0	0	0	0	0	0	0	0	0	0	0	0	0	0	0	0	0	0	0	0	0	0	0	0	0	0	0	0
ENSMUSG00000094464|Olfr339	1	0	0	0	1	0	0	0	1	1	0	0	1	0	0	1	0	1	0	1	0	0	0	1	0	1	0	0	0	1	0	0	0	12	1	1	1	1	0	0	0	0	0	1	0	0	0	0	0
ENSMUSG00000117764|Gm50143	0	0	0	0	0	0	0	0	0	0	0	0	0	0	0	0	0	0	0	0	0	0	0	0	0	0	0	0	0	0	0	0	0	0	0	0	0	0	0	0	0	0	0	0	0	0	11	0	0
ENSMUSG00000050157|Gm867	0	17	7	0	4	20	0	0	0	23	11	18	0	0	0	0	0	2	0	0	15	18	0	38	0	60	0	81	16	44	0	0	0	17	21	8	0	23	14	6	22	0	15	5	0	12	0	22	0
ENSMUSG00000104742|Igkv9-128	0	0	0	0	0	0	0	0	0	0	0	0	0	0	0	0	0	0	0	0	0	0	0	0	0	0	0	0	0	0	0	0	0	0	0	0	0	0	0	0	0	0	0	0	0	0	0	0	0
ENSMUSG00000103953|Gm29718	21	23	6	10	13	13	5	4	13	17	44	11	10	6	11	7	11	18	54	23	44	12	11	27	14	5	32	22	6	15	21	29	20	11	17	21	17	6	27	15	8	22	8	24	34	34	18	13	9
ENSMUSG00000108842|Gm45001	0	0	0	0	0	7	0	0	0	0	3	0	0	0	0	0	0	0	4	0	0	0	7	0	0	0	7	0	0	5	0	10	0	0	0	0	0	0	0	0	4	0	2	1	0	0	0	4	0
ENSMUSG00000063887|Nlgn1	14	0	5	0	0	0	0	8	0	19	29	0	0	0	0	8	33	18	9	31	2	0	0	0	0	0	5	15	0	19	0	18	25	11	0	0	3	50	0	22	17	0	0	3	10	18	20	5	19
ENSMUSG00000029674|Limk1	36	83	82	107	115	146	118	25	34	167	145	129	82	47	128	104	41	172	0	215	319	57	104	129	209	154	83	236	88	72	288	222	127	92	255	73	194	266	74	136	80	64	125	143	205	109	131	65	80
ENSMUSG00000097155|Gm26511	0	7	0	0	3	6	0	0	0	0	0	5	0	2	0	0	0	0	0	21	11	0	0	8	11	0	6	10	0	4	0	0	6	6	0	0	0	0	0	0	0	0	6	0	5	0	5	0	9
ENSMUSG00000094516|Gm24568	0	0	0	0	0	0	0	0	0	0	0	0	0	0	0	0	0	0	0	0	0	0	0	0	0	0	0	0	0	0	0	0	0	0	0	0	0	0	0	0	0	0	0	0	0	0	0	0	0
ENSMUSG00000098848|Gm27893	0	0	0	0	0	0	0	0	0	0	0	0	0	0	0	0	0	0	0	0	0	0	0	0	0	0	0	0	0	0	0	0	0	0	0	0	0	0	0	0	0	0	0	0	0	0	0	0	0
ENSMUSG00000077653|Gm23321	0	0	0	0	0	0	0	0	0	0	0	0	0	0	0	0	0	0	0	0	0	0	0	0	0	0	0	0	0	0	0	0	0	0	0	0	0	0	0	0	0	0	0	0	0	0	0	0	0
ENSMUSG00000107842|Gm44089	0	0	0	0	0	0	0	0	0	0	0	0	0	0	0	0	0	0	0	0	0	0	0	0	0	0	0	0	0	0	0	0	0	0	36	0	0	0	0	0	0	0	0	0	0	0	0	0	0
ENSMUSG00000083701|Gm4912	0	0	0	0	0	0	0	0	0	0	0	0	0	0	0	0	0	0	0	0	0	0	0	0	0	0	0	0	0	0	0	0	0	0	0	0	0	0	0	0	0	0	0	0	0	0	0	0	0
ENSMUSG00000114610|Cyp2c52-ps	0	0	0	0	0	0	0	0	0	0	0	0	0	0	0	0	0	0	0	0	0	0	0	0	0	0	2	0	0	0	0	0	0	0	0	5	0	11	0	0	0	0	0	0	14	25	14	0	0
ENSMUSG00000081681|Gm14868	0	0	0	0	0	0	0	0	0	0	5	0	0	0	0	0	0	0	0	0	0	0	0	0	1	2	0	0	0	0	0	0	0	0	0	0	0	0	0	0	0	0	0	0	0	0	0	0	0
ENSMUSG00000092730|Snora24	1	1	1	1	1	0	1	0	1	1	1	0	1	1	0	0	1	0	0	1	1	0	1	1	0	0	1	1	1	1	1	0	1	1	0	1	1	0	1	1	2	1	1	1	1	1	1	1	1
ENSMUSG00000065484|Mir130a	0	0	0	0	0	1	0	0	0	0	0	0	0	0	0	0	0	0	0	0	0	0	0	0	0	2	0	0	0	0	0	0	0	0	0	0	0	0	0	0	0	0	0	0	0	0	0	0	0
ENSMUSG00000020929|Eftud2	372	535	699	853	535	523	502	591	576	1242	1044	905	982	132	845	472	1205	672	583	1258	2448	535	669	1305	920	432	544	1612	522	1379	746	915	1612	1243	2950	1139	1029	921	467	702	930	824	737	1536	1576	1303	788	1173	883
ENSMUSG00000027598|Itch	701	624	199	221	407	361	212	438	474	339	572	379	374	182	518	634	356	794	714	1100	661	435	588	598	460	230	697	772	630	432	504	522	1032	749	1133	628	367	584	496	503	279	457	501	434	634	637	477	546	689
ENSMUSG00000100288|Gm28345	0	0	0	0	0	0	0	0	0	0	0	0	0	0	0	0	0	0	0	0	0	0	0	0	0	0	0	0	0	0	0	0	0	0	0	0	0	0	0	0	0	0	0	0	0	0	0	0	0
ENSMUSG00000094017|Gm13160	91	55	53	37	39	43	18	39	61	65	76	51	94	33	52	71	73	66	80	94	162	114	60	81	61	83	84	117	79	82	77	94	87	71	144	91	73	90	53	82	46	91	54	87	99	99	66	73	53
ENSMUSG00000111558|Gm18891	0	0	0	0	0	7	0	0	0	0	0	0	0	0	0	0	0	0	0	0	0	0	0	0	0	0	3	0	0	0	0	0	0	0	0	0	0	0	0	0	0	0	0	0	0	0	0	0	0
ENSMUSG00000113964|Gm48667	1	2	3	18	7	2	5	1	3	19	4	9	14	0	6	7	7	15	14	15	12	24	8	21	8	8	2	19	5	12	17	34	31	25	17	18	9	9	4	5	18	17	11	11	24	22	5	20	12
ENSMUSG00000051076|Vtcn1	18	26	10	0	44	47	9	0	11	10	15	70	24	13	27	41	61	0	0	32	51	43	56	8	26	32	45	149	12	96	27	56	58	27	125	52	24	7	0	10	0	0	20	27	0	69	0	52	7
ENSMUSG00000082208|Gm15379	0	0	0	0	0	0	0	0	0	0	0	0	0	0	0	0	0	0	0	0	0	1	1	0	0	0	0	0	0	0	1	7	0	0	0	0	0	0	0	1	0	0	0	0	0	0	0	0	0
ENSMUSG00000095422|Gm24415	0	0	0	0	0	0	0	0	0	0	0	0	0	0	0	0	0	0	0	0	0	0	0	0	0	0	0	0	0	0	0	0	0	0	0	0	0	0	0	0	0	0	0	0	0	0	0	0	0
ENSMUSG00000029504|Ddx51	379	285	208	217	176	154	144	61	470	336	457	269	275	25	197	282	276	228	8	776	518	182	356	469	457	131	300	341	294	289	469	466	519	383	673	509	274	598	192	277	199	318	303	259	178	308	227	193	422
ENSMUSG00000092419|Vmn2r-ps86	0	0	0	0	0	0	0	0	0	0	0	0	0	0	0	0	0	0	0	0	0	0	0	0	0	0	0	0	0	0	0	0	0	0	0	0	0	0	0	0	0	0	0	0	0	0	0	0	0
ENSMUSG00000063895|Nupl1	18	0	0	0	0	0	0	0	0	0	0	0	0	1	0	0	0	0	0	0	0	13	0	0	0	0	46	0	0	0	5	0	2	106	0	0	0	0	0	0	0	0	0	0	5	0	0	0	0
ENSMUSG00000098418|Gm27723	0	0	0	0	0	0	0	0	0	0	0	0	0	0	0	0	0	0	0	0	0	0	0	0	0	0	0	0	0	0	0	0	0	0	0	0	0	0	0	1	0	0	0	0	0	0	1	0	0
ENSMUSG00000094925|Gm5798	0	0	0	0	0	2	0	0	0	0	2	0	0	0	0	0	2	0	0	2	7	0	1	0	0	0	0	0	0	2	0	4	0	0	0	0	0	0	0	0	0	3	1	0	0	0	2	3	0
ENSMUSG00000095149|Gm24390	0	0	0	0	0	0	0	0	0	0	0	0	0	0	0	0	0	0	0	0	0	0	0	0	0	0	0	0	0	0	0	1	1	0	0	0	0	0	0	0	0	0	0	0	0	0	0	0	0
ENSMUSG00000075335|4930588K23Rik	0	0	0	0	0	0	0	0	0	0	0	0	0	0	0	0	0	0	0	0	0	0	0	0	0	0	0	0	0	0	0	0	0	0	0	0	0	0	0	0	0	0	0	0	0	0	0	0	0
ENSMUSG00000080992|Psmb5-ps	9	2	4	1	1	2	0	2	1	0	5	0	1	0	2	2	4	5	10	2	3	6	0	8	4	4	0	2	1	6	1	12	8	3	2	8	2	6	2	2	1	5	17	2	4	0	1	7	2
ENSMUSG00000090535|Gm8540	0	0	0	0	5	0	0	0	0	0	0	0	0	0	0	0	1	0	0	0	0	1	18	0	0	0	8	1	1	0	0	54	0	14	0	0	0	0	0	0	38	0	0	0	0	1	0	0	0
ENSMUSG00000110681|Gm45796	0	0	0	0	0	0	0	0	0	0	0	0	0	0	0	0	0	0	0	0	0	0	0	0	0	0	0	0	0	0	0	0	0	0	0	0	0	0	0	0	0	0	0	0	0	0	0	0	0
ENSMUSG00000101872|Gm29237	0	0	0	0	0	0	0	0	0	0	0	0	0	0	0	0	0	0	0	0	0	0	0	0	0	0	0	0	0	0	7	0	0	0	0	0	4	0	0	0	0	0	0	0	0	0	0	0	0
ENSMUSG00000088374|Gm22882	0	0	0	0	0	0	0	0	0	0	0	0	0	0	0	0	0	0	0	0	0	0	0	0	0	0	0	0	0	0	0	0	0	0	0	0	0	0	0	0	0	0	0	0	0	0	0	0	0
ENSMUSG00000081798|Gm8152	1	1	1	0	1	7	0	1	1	0	20	1	1	0	0	12	12	1	1	1	1	2	1	0	0	8	0	1	11	0	2	0	2	15	1	1	0	0	1	1	1	14	2	1	1	1	1	0	2
ENSMUSG00000031865|Dctn1	36	78	46	60	62	89	70	37	37	179	101	27	149	29	144	51	69	51	47	87	184	126	64	98	192	46	26	176	16	265	28	82	175	54	264	82	144	71	55	57	85	171	13	137	163	200	101	175	133
ENSMUSG00000082149|Gm13002	0	0	0	0	0	0	0	0	1	0	0	0	0	0	0	0	0	0	0	0	0	0	0	0	0	0	0	0	0	0	0	0	0	0	0	0	0	0	0	0	0	0	0	0	0	0	0	0	0
ENSMUSG00000114776|Gm18260	0	1	2	0	0	1	0	1	2	1	2	1	0	0	0	7	1	2	0	5	2	0	2	3	0	0	12	3	0	0	3	3	2	0	1	1	1	5	6	3	2	1	0	1	3	0	5	4	5
ENSMUSG00000005958|Ephb3	143	0	0	74	77	41	24	0	0	207	206	46	54	5	89	7	14	21	0	146	0	16	76	63	51	9	37	488	0	36	64	238	76	63	257	44	44	219	58	80	31	56	29	62	208	121	82	59	131
ENSMUSG00000102531|1110002O04Rik	0	0	0	0	0	0	0	0	0	0	0	0	0	0	0	0	0	0	0	0	0	0	0	0	0	0	0	0	0	0	0	0	0	0	0	0	0	0	0	0	0	0	0	0	0	0	0	0	0
ENSMUSG00000026705|Klhl20	92	51	43	80	38	47	16	66	105	49	114	123	60	14	53	91	40	9	0	150	182	28	111	86	115	73	177	193	46	46	46	63	180	124	254	60	16	141	61	29	64	10	28	75	34	106	44	48	41
ENSMUSG00000103536|Gm37837	0	0	0	0	0	0	0	0	0	0	0	0	0	0	0	0	0	0	0	0	0	0	0	0	0	0	0	0	0	0	0	0	0	0	0	0	0	0	0	0	0	0	0	0	0	0	0	0	0
ENSMUSG00000036591|Arhgap21	571	445	278	358	724	454	291	298	168	630	1124	789	909	92	550	523	773	494	137	1338	1029	216	336	1073	462	756	640	1304	239	654	938	497	901	491	1238	861	1070	612	645	523	445	481	393	641	561	382	518	700	603
ENSMUSG00000106127|4930520M14Rik	9	0	8	14	21	19	18	11	4	14	0	2	13	0	0	9	6	0	0	18	0	8	11	10	0	19	25	11	0	6	8	4	0	0	0	11	0	18	0	10	10	0	16	0	0	0	4	2	3
ENSMUSG00000027849|Syt6	0	0	0	0	0	0	0	0	0	0	0	0	0	0	0	0	0	1	0	0	0	0	0	36	0	0	0	0	0	0	0	0	0	0	0	0	0	0	0	0	0	0	0	0	0	0	0	0	0
ENSMUSG00000088344|Gm22336	0	0	0	0	0	0	0	0	0	0	0	0	0	0	0	0	0	0	0	0	0	0	0	0	0	0	0	0	0	0	0	0	0	0	0	0	0	0	0	0	2	0	0	0	0	0	0	0	0
ENSMUSG00000077467|Gm26421	0	0	0	0	2	0	0	0	0	0	0	0	0	0	0	0	0	0	0	0	0	0	0	0	0	0	0	0	0	0	0	0	0	0	0	0	0	0	0	0	0	0	0	0	0	0	0	0	0
ENSMUSG00000102722|Gm37935	0	0	5	2	0	10	4	3	0	0	0	0	0	0	3	0	0	38	0	22	0	0	0	10	0	19	1	1	0	0	24	43	16	0	11	0	0	0	0	0	3	0	11	6	1	0	2	0	21
ENSMUSG00000110293|Gm45557	0	0	0	0	0	0	0	0	0	0	0	0	0	0	0	0	0	0	0	0	0	0	0	0	0	0	0	0	0	0	0	0	0	0	0	0	0	0	0	0	0	0	0	0	0	0	0	0	0
ENSMUSG00000071317|Bves	5	0	7	0	22	11	0	0	0	31	15	0	7	0	0	10	25	14	0	0	0	0	0	0	3	0	0	37	0	0	22	33	0	8	0	5	0	0	0	22	22	82	10	0	0	27	12	7	0
ENSMUSG00000107247|Gm43227	0	0	0	0	0	0	0	0	4	0	0	0	0	0	0	0	0	0	0	0	0	0	0	0	0	0	0	0	0	0	0	5	0	0	0	0	0	0	1	0	0	0	0	0	0	0	0	0	0
ENSMUSG00000027799|Nbea	1	15	4	9	4	17	2	0	1	12	9	19	6	0	15	7	15	0	0	54	17	18	31	24	8	7	25	3	13	45	0	3	45	0	0	0	6	30	0	9	10	0	0	14	0	30	20	22	0
ENSMUSG00000070719|Pla2g4d	0	17	8	0	0	0	14	0	14	0	0	0	3	0	0	0	19	106	0	0	22	3	0	0	0	0	28	75	16	19	0	0	43	0	0	18	15	0	5	0	0	0	15	0	16	83	0	8	34
ENSMUSG00000105235|Hcfc1r1-ps1	0	0	0	0	0	0	0	0	0	0	0	0	0	0	1	0	0	0	0	1	1	0	0	0	0	0	1	0	0	0	0	1	0	0	0	1	0	0	0	0	0	0	0	0	0	0	0	1	0
ENSMUSG00000082011|Gm15043	0	0	0	0	0	0	0	0	0	1	0	1	0	0	0	0	0	0	0	0	0	0	1	1	0	1	0	0	0	0	0	0	0	0	1	0	0	0	0	0	0	0	1	0	0	0	0	0	0
ENSMUSG00000102233|Gm37889	0	0	0	0	0	0	0	0	0	0	0	0	0	0	0	0	0	0	0	0	0	0	0	0	0	0	0	0	0	0	0	0	0	0	0	0	0	2	0	0	0	0	0	0	0	0	0	0	0
ENSMUSG00000084017|Rpl21-ps9	0	0	0	1	0	0	0	0	0	2	0	0	0	0	0	0	1	0	0	0	0	0	0	0	0	0	0	0	0	0	0	0	2	0	2	0	0	0	2	1	0	1	13	0	0	6	0	0	0
ENSMUSG00000106529|Gm18451	0	0	0	0	0	0	0	0	0	0	0	0	0	0	0	0	0	0	0	0	0	0	0	0	0	0	0	0	0	0	0	0	0	0	0	0	0	0	0	0	0	0	0	0	0	0	0	0	0
ENSMUSG00000116766|Gm49702	0	0	0	0	0	0	0	0	0	0	2	0	3	0	0	0	0	3	0	0	1	0	0	0	0	0	0	0	0	1	0	2	0	0	0	0	0	0	0	0	0	0	0	0	0	0	0	0	0
ENSMUSG00000116926|Gm18234	0	0	0	0	0	0	0	0	0	1	0	0	0	0	0	0	1	0	0	1	0	0	0	0	2	0	0	0	1	0	0	0	0	0	0	0	0	1	0	2	0	0	0	1	1	0	2	0	0
ENSMUSG00000073018|Gm1070	389	269	682	213	372	373	424	151	454	795	387	344	215	59	316	171	212	1254	157	236	383	336	469	125	377	822	623	718	263	528	196	569	1453	417	399	1406	304	1152	428	305	159	323	196	700	546	857	298	642	520
ENSMUSG00000091806|Gm5258	0	0	0	0	0	0	0	0	0	0	0	1	0	1	0	0	0	0	1	1	1	1	0	0	1	0	0	0	0	1	0	0	0	3	0	0	0	0	0	0	0	1	0	1	0	1	0	0	0
ENSMUSG00000105584|Gm42588	0	11	0	0	5	0	0	0	0	0	0	1	25	0	3	3	0	0	0	0	0	0	13	0	2	0	0	17	7	0	0	0	0	0	0	0	0	0	0	0	0	0	5	0	0	0	0	0	0
ENSMUSG00000113398|Gm5194	0	0	0	0	0	0	0	0	0	0	0	0	0	1	0	0	0	0	0	0	0	0	0	0	0	0	0	0	0	0	0	0	0	0	0	0	0	0	0	0	0	0	0	0	0	0	0	0	0
ENSMUSG00000093218|Gm25252	0	0	0	0	0	0	0	0	0	0	0	0	0	0	0	0	0	0	0	0	0	0	0	0	0	0	0	0	0	0	0	0	0	0	0	0	0	0	0	0	0	0	0	0	0	0	0	0	0
ENSMUSG00000088541|Gm24963	0	0	0	0	0	0	0	0	0	0	0	0	0	0	0	0	0	0	0	0	0	0	0	0	0	0	0	0	0	0	0	0	0	0	0	0	0	0	0	0	0	0	0	0	0	0	0	0	0
ENSMUSG00000109035|Gm45209	0	0	0	0	3	0	0	0	0	0	5	0	0	0	0	0	0	0	0	6	0	0	0	0	5	0	0	0	0	0	0	0	0	8	0	0	0	0	9	0	0	7	0	0	0	0	0	4	0
ENSMUSG00000087883|Gm23602	0	0	0	0	0	0	0	0	0	0	0	0	0	0	0	0	0	0	0	0	0	0	0	0	0	0	0	0	0	0	0	0	0	0	0	0	0	0	0	0	0	0	0	0	0	0	0	0	0
ENSMUSG00000025993|Slc40a1	0	0	49	0	10	0	4	6	13	9	0	0	0	0	2	0	0	10	0	0	0	0	0	0	0	0	0	0	17	15	12	0	0	0	0	0	3	0	0	0	0	0	0	10	1	0	0	0	0
ENSMUSG00000083379|Gm4919	0	0	0	0	0	0	0	0	0	0	0	0	0	0	0	0	0	0	0	0	0	0	0	0	0	0	0	0	0	0	0	0	0	0	0	0	0	0	0	0	0	0	0	0	0	31	0	0	0
ENSMUSG00000088210|Gm22084	0	0	0	0	0	0	0	0	0	0	0	0	0	0	0	0	0	0	0	0	0	0	0	0	0	0	0	0	0	0	0	0	0	0	0	0	0	0	0	0	0	0	0	0	0	0	0	0	0
ENSMUSG00000053931|Cnn3	339	150	97	83	233	367	71	117	163	323	391	178	304	65	179	203	69	190	43	285	247	200	108	200	108	490	270	456	186	238	214	274	133	427	172	227	169	81	284	237	227	214	138	282	213	206	200	244	246
ENSMUSG00000097986|Gm26953	0	0	0	0	0	0	0	0	0	0	0	0	0	0	0	0	0	0	0	0	0	0	0	0	0	0	0	0	0	0	0	0	0	0	0	0	0	0	0	0	0	3	0	0	0	0	0	0	0
ENSMUSG00000114211|Gm47635	0	0	0	0	0	0	0	0	0	0	0	0	0	0	0	0	0	0	0	0	0	0	0	0	0	0	0	0	0	0	0	0	0	0	0	0	0	0	0	0	0	0	0	0	0	0	0	0	0
ENSMUSG00000092384|Gm4189	0	4	0	0	0	0	0	0	0	0	3	0	0	0	0	0	0	0	0	0	0	1	0	0	0	0	5	0	0	0	10	0	0	23	0	0	0	12	0	0	0	0	0	0	2	0	6	0	7
ENSMUSG00000043251|Exoc3l	0	4	0	0	0	0	0	0	10	5	0	0	0	0	9	0	0	0	74	1	0	3	0	0	0	0	26	0	0	21	0	4	0	4	15	0	0	0	43	1	0	12	10	5	0	0	0	8	0
ENSMUSG00000010021|Kif19a	0	0	9	0	10	0	4	0	0	14	0	30	0	0	8	0	0	0	0	19	0	8	0	0	0	0	0	0	0	2	5	0	15	0	0	24	26	15	8	39	0	11	9	0	0	0	0	7	12
ENSMUSG00000084575|Gm23656	6	1	2	2	2	2	3	2	1	3	5	2	4	0	6	3	5	0	17	4	9	4	0	6	5	4	0	23	2	13	6	14	7	10	10	11	1	0	7	5	1	1	0	6	17	4	6	4	4
ENSMUSG00000118339|4930592I03Rik	0	0	0	0	0	0	0	0	0	0	0	0	0	0	0	0	0	0	0	0	0	0	0	0	0	0	0	0	0	0	0	0	0	0	0	0	0	0	0	0	0	0	0	0	0	0	0	0	0
ENSMUSG00000089706|B230216N24Rik	0	0	0	0	0	0	0	0	0	0	0	0	0	1	0	0	1	0	0	0	0	2	2	26	2	11	0	0	0	0	0	0	0	0	0	0	0	0	0	0	0	0	0	0	5	0	0	0	0
ENSMUSG00000081290|Gm12520	0	0	0	0	0	0	0	0	0	0	0	0	0	0	0	0	0	0	0	0	0	0	0	0	0	0	0	0	0	0	0	0	0	0	0	0	0	0	0	0	0	0	0	0	0	0	0	0	0
ENSMUSG00000083149|Gm11380	0	0	0	0	0	0	0	0	0	0	0	0	0	4	0	0	0	0	0	0	0	0	0	0	0	0	0	0	0	0	4	2	0	0	2	0	0	0	0	0	0	2	0	0	0	2	0	0	0
ENSMUSG00000091768|Gm17617	0	0	0	0	0	0	0	0	0	0	0	0	0	0	0	0	0	0	0	0	0	0	0	0	0	0	0	0	0	0	0	0	0	0	0	0	0	0	0	0	0	0	0	0	0	0	0	0	0
ENSMUSG00000035215|Lsm7	347	899	318	410	452	318	259	165	439	732	779	493	403	482	720	249	507	491	2436	1170	1534	987	399	889	519	277	554	713	219	892	674	854	1495	1245	1669	681	1013	877	633	1485	645	1864	704	1018	2193	968	1073	847	419
ENSMUSG00000107048|Gm43807	12	0	0	0	5	0	6	0	0	2	0	0	9	0	0	3	8	0	0	32	15	5	22	3	4	0	0	16	1	10	6	2	2	1	2	11	5	2	8	5	0	0	21	0	22	4	0	0	6
ENSMUSG00000098350|Gm27551	0	0	0	1	1	0	0	1	0	0	0	0	0	0	0	0	0	0	0	0	0	0	0	0	2	0	0	1	0	0	0	0	0	2	0	1	0	0	0	0	0	0	0	0	0	0	0	0	0
ENSMUSG00000070166|Gm25821	0	0	4	1	0	1	1	0	1	0	0	0	0	0	0	0	0	0	0	0	0	0	0	0	6	6	0	2	0	0	1	0	0	4	10	1	4	0	1	3	1	0	4	2	0	0	1	4	1
ENSMUSG00000092655|Gm25238	0	0	0	0	0	0	0	0	0	0	0	0	0	0	0	0	0	0	0	0	0	0	0	0	0	0	0	0	0	0	0	0	0	0	0	0	0	0	0	0	0	0	0	0	0	0	0	0	0
ENSMUSG00000093071|Gm25951	1	1	1	1	1	1	1	1	1	1	1	1	1	1	1	1	1	1	1	1	1	1	1	1	1	1	1	1	1	1	1	1	1	1	1	1	1	1	1	1	1	1	1	1	1	1	1	1	1
ENSMUSG00000021763|BC067074	0	0	0	0	0	0	0	0	0	0	0	0	6	0	0	0	0	17	0	0	0	0	0	0	0	0	0	0	0	0	0	0	0	0	0	0	0	0	0	0	0	0	0	0	0	0	0	6	22
ENSMUSG00000059791|Nrm	14	0	0	0	11	22	10	0	41	5	0	0	3	14	14	19	0	61	0	10	4	10	37	2	0	0	0	0	26	0	54	39	47	37	62	0	17	51	0	0	0	0	0	64	69	26	10	52	24
ENSMUSG00000075127|Olfr1179	0	0	0	0	0	0	0	0	0	0	0	0	0	0	0	0	0	0	0	0	0	0	0	0	0	0	0	7	0	0	0	0	0	0	0	0	0	0	0	0	0	0	0	0	0	0	0	0	0
ENSMUSG00000036658|Olfr11	0	1	1	1	1	1	1	1	1	1	2	0	1	1	1	0	1	1	0	2	1	1	1	1	0	1	0	1	1	1	1	0	0	4	1	1	1	1	1	1	0	1	0	1	1	1	1	0	1
ENSMUSG00000105436|Gm43212	0	0	0	0	0	0	0	0	0	0	0	0	0	0	0	0	0	0	0	0	0	0	0	0	0	0	0	0	0	0	0	0	0	0	0	0	0	0	0	0	0	0	0	0	0	0	0	0	0
ENSMUSG00000104548|Gm43857	146	86	100	38	123	84	41	69	120	41	297	156	135	10	36	111	140	153	0	340	284	81	132	201	73	54	207	355	161	119	413	79	336	126	408	148	31	242	100	179	87	418	171	80	149	247	135	79	105
ENSMUSG00000021975|Ints9	56	72	104	51	146	116	53	80	130	182	245	169	153	29	57	45	227	123	79	153	375	66	56	120	69	87	98	285	67	115	227	206	291	226	201	194	145	143	114	133	83	172	153	257	258	182	92	271	91
ENSMUSG00000037335|Hand1	178	1418	441	583	1623	1103	199	221	315	603	758	786	783	130	737	901	1186	551	68	915	625	739	1060	1247	1058	236	335	2813	760	559	875	778	1767	546	2468	1230	1723	1952	886	670	200	762	1061	1102	1397	731	326	1946	1191
ENSMUSG00000099436|Gm28977	0	0	0	0	0	0	0	0	0	0	0	0	0	0	0	0	0	0	0	0	0	0	0	0	0	0	0	0	0	0	0	0	0	0	0	0	0	0	0	0	0	0	0	0	0	0	0	0	0
ENSMUSG00000075380|Olfr355	0	0	0	0	0	0	0	0	0	0	0	0	0	0	10	0	0	0	0	0	0	0	2	0	0	0	0	0	0	0	0	0	0	0	0	0	0	9	0	0	0	0	0	3	0	0	0	0	0
ENSMUSG00000044697|Gm5479	2	0	3	1	1	1	0	1	2	2	3	3	1	0	1	1	0	0	0	1	4	5	2	2	1	0	4	2	1	1	1	4	3	0	2	1	0	1	10	1	2	0	0	2	4	4	2	1	2
ENSMUSG00000025135|Anapc11	1263	1132	551	858	701	694	400	396	670	1314	842	1005	1382	208	726	653	847	1018	2105	1579	1656	647	1044	1202	979	590	838	2117	518	1082	1303	1446	1333	1318	1428	816	1411	1232	906	1344	1132	1265	700	1314	1719	1480	938	1171	813
ENSMUSG00000057132|Rpgrip1	200	169	244	57	170	110	46	61	94	119	213	54	237	26	66	90	221	242	37	198	262	138	187	149	108	326	85	412	120	103	248	88	191	97	260	132	65	99	146	60	117	177	137	175	55	220	168	124	143
ENSMUSG00000059411|Olfr434	0	0	0	0	0	0	0	0	0	0	0	0	0	0	0	0	0	0	0	0	0	0	0	0	0	0	0	0	0	0	0	0	0	0	0	0	0	0	0	0	0	0	0	0	0	0	0	0	0
ENSMUSG00000017188|Coa3	287	227	154	232	169	154	124	65	154	452	200	385	358	35	259	171	227	106	988	125	601	519	103	143	184	95	332	480	130	251	224	349	443	496	221	166	289	143	227	284	291	305	281	320	493	427	334	133	196
ENSMUSG00000109578|Gm16475	0	0	0	0	0	0	0	0	0	0	0	0	0	0	0	0	0	0	0	0	0	0	0	0	0	0	0	0	0	0	0	0	0	0	0	0	0	0	0	0	0	0	0	0	0	0	0	0	0
ENSMUSG00000115412|Gm49094	0	0	0	0	0	0	0	0	0	0	0	4	0	0	0	0	0	0	0	0	0	0	0	0	0	0	0	4	0	0	0	0	0	0	0	0	0	0	0	0	0	0	0	0	0	0	0	0	0
ENSMUSG00000102490|Gm36985	1	0	0	0	1	1	0	0	0	1	0	1	1	1	0	0	1	2	0	0	3	0	2	0	1	0	0	2	0	3	2	1	0	1	0	0	1	1	1	0	1	1	2	2	1	1	3	1	1
ENSMUSG00000094678|Olfr857	0	0	0	0	0	0	0	0	0	0	1	0	0	0	0	0	0	0	0	0	0	0	0	0	0	0	0	0	0	0	0	0	0	0	0	0	0	0	0	0	2	0	0	0	0	7	0	0	0
ENSMUSG00000107346|Gm43225	0	0	0	0	0	0	0	0	0	0	0	2	0	0	0	1	0	26	0	5	0	1	10	0	0	0	1	0	3	0	0	0	0	0	2	0	0	0	0	0	0	0	0	2	0	1	2	0	0
ENSMUSG00000114725|Gm2854	0	0	0	0	0	0	0	0	0	0	0	0	0	0	0	0	0	0	0	0	1	0	0	0	0	0	0	0	1	1	0	1	0	0	0	0	0	1	0	1	0	0	0	0	0	0	0	1	0
ENSMUSG00000109122|A230103L15Rik	0	0	0	0	7	0	0	0	0	0	0	0	15	2	5	0	2	4	0	0	3	0	0	0	0	0	0	0	0	0	0	0	0	0	0	0	0	0	0	0	6	0	0	0	0	0	0	0	0
ENSMUSG00000095974|Obox4-ps13	0	0	0	0	0	0	0	0	0	0	0	0	0	0	0	0	0	2	0	0	0	0	0	0	0	0	0	0	0	0	0	0	0	0	0	0	0	0	0	0	0	0	0	0	0	0	0	0	0
ENSMUSG00000097248|Gm2694	119	15	20	42	11	7	0	26	29	12	66	61	10	29	18	7	63	65	70	92	83	54	35	34	19	51	54	75	43	34	23	49	119	6	49	56	28	43	8	28	93	0	74	36	49	54	21	8	34
ENSMUSG00000102698|Gm37777	0	0	0	0	0	0	0	0	0	0	0	0	0	0	0	0	0	0	0	0	18	0	0	0	0	0	0	0	0	0	0	0	0	0	0	0	0	0	0	0	0	0	0	0	0	0	0	0	0
ENSMUSG00000111404|Gm47169	0	0	0	0	0	0	0	0	0	0	0	0	0	1	0	0	1	0	0	0	0	1	0	0	0	0	0	0	0	0	0	0	0	0	0	0	0	0	0	0	0	0	0	0	0	0	0	0	0
ENSMUSG00000090790|Gm17377	2	2	2	3	0	3	1	3	2	4	3	6	4	3	3	2	5	2	1	2	9	1	5	10	5	2	1	4	0	3	4	2	7	3	10	8	5	5	2	3	3	1	7	6	7	9	8	4	3
ENSMUSG00000047253|Krtap1-5	0	0	0	0	0	0	0	0	0	0	0	0	0	0	0	0	0	0	0	0	0	0	0	0	0	0	0	0	0	0	0	0	0	0	0	0	0	0	0	0	0	0	0	0	0	0	0	0	0
ENSMUSG00000046178|Nxph1	0	0	0	0	0	0	0	0	0	0	0	9	0	0	0	0	0	0	0	0	0	0	0	0	0	0	0	0	0	0	0	0	0	0	0	0	0	0	0	0	0	0	0	0	0	0	4	0	0
ENSMUSG00000118087|4833438C02Rik	0	0	0	0	0	0	0	0	0	3	0	0	0	0	0	0	0	0	0	0	3	0	0	9	0	25	0	0	0	0	0	16	0	0	0	0	0	0	3	0	15	0	0	0	0	17	0	0	0
ENSMUSG00000045404|Kcnk13	0	0	0	0	0	0	3	0	0	0	0	0	0	0	7	0	0	0	0	0	0	0	0	0	0	0	0	0	0	0	0	0	0	0	0	0	0	39	5	0	0	0	0	9	0	2	0	0	0
ENSMUSG00000104574|Gm42836	0	0	0	0	0	0	0	0	0	0	0	0	0	0	0	0	0	0	0	0	0	0	0	0	0	0	0	0	0	0	0	0	0	0	0	0	0	0	0	0	0	0	0	0	0	0	0	0	0
ENSMUSG00000105871|Gm43147	0	0	0	0	0	0	0	0	0	0	0	0	0	0	0	0	0	0	0	0	0	0	0	0	0	0	0	0	0	0	0	0	0	0	0	0	0	0	0	0	0	0	0	0	0	0	0	0	0
ENSMUSG00000098487|Mir6899	0	0	0	0	0	0	0	0	0	0	0	0	0	0	0	0	0	0	0	0	0	0	0	0	0	0	0	0	0	0	0	0	0	0	0	0	0	0	0	0	0	0	0	0	0	0	0	0	0
ENSMUSG00000076921|Traj7	0	0	0	0	0	0	0	0	0	0	0	0	0	0	0	0	0	0	0	0	0	0	0	0	0	0	0	0	0	0	0	0	0	0	0	0	0	0	0	0	0	0	0	0	0	0	0	0	0
ENSMUSG00000037957|Wdr20	414	353	253	137	260	157	65	222	84	88	468	454	215	41	129	169	370	406	211	335	385	117	251	601	241	284	246	256	159	336	266	235	232	38	385	325	176	435	123	268	121	36	240	109	359	98	50	287	124
ENSMUSG00000113681|Gm45930	0	5	1	4	5	5	2	2	0	6	1	9	4	3	4	5	4	1	3	10	11	10	5	4	2	4	5	10	3	6	2	11	6	10	9	9	4	5	10	9	1	15	6	5	8	9	6	2	6
ENSMUSG00000098458|Mir6971	0	0	0	0	0	0	0	1	0	0	0	0	0	0	0	0	0	0	0	0	0	0	0	0	0	0	0	0	0	0	0	0	1	0	0	0	0	0	0	0	0	0	0	0	0	0	0	0	0
ENSMUSG00000102826|Gm38181	0	0	0	0	0	0	0	0	0	0	0	0	0	0	0	0	0	0	0	0	0	0	0	0	0	0	0	0	0	0	0	0	0	0	0	0	0	0	0	0	0	0	0	0	0	0	0	0	0
ENSMUSG00000082446|Gm13863	0	0	0	0	0	0	0	0	0	0	0	0	0	0	0	0	0	0	0	0	0	0	0	0	0	0	0	0	0	0	0	0	0	0	0	0	0	0	0	0	0	0	0	0	0	0	0	0	0
ENSMUSG00000115595|Rps12-ps2	1	2	2	1	1	3	1	2	1	2	3	2	3	0	3	4	1	2	2	5	2	4	3	3	2	0	2	2	1	4	2	3	7	3	5	3	2	3	2	4	2	7	3	6	4	3	4	6	2
ENSMUSG00000104927|Gm43388	0	0	0	0	0	0	0	0	0	0	0	0	0	0	0	0	0	0	0	0	0	0	0	0	0	0	0	0	0	0	0	0	0	0	0	0	0	0	0	0	0	0	0	0	0	0	0	0	0
ENSMUSG00000109377|Gm7397	0	0	0	0	0	0	0	0	0	0	0	0	0	0	0	0	0	0	0	0	0	0	0	0	0	0	0	0	0	0	0	0	0	0	0	0	0	0	0	0	0	0	0	0	0	0	0	0	0
ENSMUSG00000108199|Gm44249	100	163	125	20	168	118	59	106	77	52	233	68	133	14	68	98	159	150	46	480	150	138	265	186	193	95	128	177	115	129	142	71	172	142	366	228	87	339	184	120	79	91	111	126	296	123	113	164	110
ENSMUSG00000029681|Bcl7b	235	230	161	151	136	163	82	141	144	251	152	335	233	57	216	123	273	163	375	399	802	400	183	330	232	207	170	355	193	292	380	314	272	309	649	263	374	266	223	251	205	407	259	414	560	165	211	347	211
ENSMUSG00000054905|Stfa3	0	0	0	0	0	0	0	0	0	0	0	0	0	0	0	0	0	0	0	0	0	0	0	0	0	0	0	0	0	0	0	0	0	0	0	0	0	0	0	0	0	0	0	0	0	0	0	0	0
ENSMUSG00000088898|Gm22515	0	0	0	0	0	0	0	0	0	0	0	0	0	0	0	0	0	0	0	0	0	0	0	0	0	0	0	0	0	0	0	0	0	0	0	0	0	0	0	0	0	0	0	0	0	0	0	0	0
ENSMUSG00000100010|1700010I02Rik	0	0	0	0	0	0	0	0	0	0	0	0	0	0	0	0	0	0	0	0	0	0	0	0	0	0	0	0	0	0	0	0	0	0	0	0	0	0	0	0	0	0	0	0	0	0	0	0	0
ENSMUSG00000116896|Gm49792	0	0	0	0	0	0	0	0	0	0	0	0	0	0	0	0	0	0	0	0	0	0	0	0	0	0	0	0	0	0	0	0	0	0	0	0	0	0	0	0	0	0	0	0	0	0	0	0	0
ENSMUSG00000110039|Gm45541	0	0	0	0	0	0	0	0	0	0	0	0	0	0	0	0	0	0	0	0	0	0	0	0	0	0	0	0	0	0	0	0	0	0	0	0	0	0	0	0	0	0	0	0	0	0	0	0	0
ENSMUSG00000109121|Gm44644	0	0	0	0	0	0	0	0	0	0	0	0	0	0	0	0	0	0	0	0	0	0	0	0	0	0	0	0	0	0	0	0	0	0	0	0	0	0	0	0	0	0	0	0	0	0	0	0	0
ENSMUSG00000063480|Snu13	8130	6008	3830	4161	4875	3869	1925	3197	5676	6572	5236	6805	6645	2704	4358	4869	7598	7948	5894	12013	12244	9749	7963	6832	6078	4244	6158	12071	7069	7882	6970	9776	6768	7104	11647	8136	7676	8742	6168	7449	4529	8537	6927	9487	11144	11449	10769	8480	6566
ENSMUSG00000040836|Gpr161	3222	2332	1743	1562	2299	2015	661	674	1427	2602	2274	2587	2905	304	1557	2078	3096	3177	596	6065	4012	1477	3807	3428	3224	1990	4082	4109	2102	2665	2194	2816	5530	1306	4271	2527	1588	2374	1400	1986	1436	1159	2171	3102	2131	2617	1027	2460	3567
ENSMUSG00000106945|Gm42961	0	0	0	0	0	0	0	0	0	0	0	0	0	0	0	0	0	0	0	0	0	0	0	0	0	1	0	0	0	1	0	0	0	0	0	0	0	0	0	0	0	0	0	0	0	1	0	0	0
ENSMUSG00000114438|Gm47827	0	0	0	0	0	0	0	0	0	0	0	0	0	0	0	0	0	0	0	0	0	0	0	0	0	0	0	0	0	0	0	0	0	0	0	0	0	0	0	0	0	0	0	0	0	0	0	0	0
ENSMUSG00000085957|Syna	2	7	5	0	29	41	2	0	0	19	6	9	2	2	17	5	2	9	0	30	22	5	18	20	14	7	2	14	16	5	24	25	0	20	13	16	0	2	2	13	3	0	32	4	9	17	0	0	2
ENSMUSG00000042997|Nhlrc3	0	13	51	5	16	15	4	3	22	47	36	0	10	0	30	19	15	0	0	54	39	40	0	11	11	1	6	0	23	1	30	0	85	58	17	9	40	11	8	32	12	39	7	85	34	86	15	6	17
ENSMUSG00000099839|Gm29374	0	0	0	0	0	0	0	0	0	0	0	0	0	0	0	0	0	0	0	0	0	0	0	0	0	0	0	0	0	0	0	0	0	0	0	0	0	0	0	0	0	0	0	0	0	0	0	0	0
ENSMUSG00000106827|Gm7556	0	0	1	0	1	0	0	0	0	1	2	0	0	0	2	1	1	0	0	1	0	0	1	0	2	0	31	1	0	2	0	0	0	2	1	1	1	0	0	0	0	2	0	2	1	0	0	2	0
ENSMUSG00000082775|Itpa-ps3	0	0	0	0	0	0	0	0	0	0	0	0	0	0	0	0	0	0	0	0	0	0	0	0	0	0	0	0	0	0	0	0	0	0	0	0	0	0	0	0	0	0	0	0	0	0	0	0	0
ENSMUSG00000042499|Hoxd11	6	0	0	10	4	0	0	2	2	0	3	0	0	0	3	0	0	3	0	0	0	0	0	0	4	0	0	6	0	0	8	0	0	0	0	31	17	0	4	0	0	0	0	0	0	0	5	9	0
ENSMUSG00000052392|Acot4	0	0	0	0	0	0	0	0	0	0	0	20	0	3	0	17	0	0	0	0	25	28	0	17	0	0	0	11	2	1	0	0	0	0	0	5	0	0	0	29	0	4	0	0	0	0	0	0	0
ENSMUSG00000099899|Gm28784	0	0	0	0	0	0	0	0	0	0	0	0	0	0	0	0	0	0	0	0	0	0	0	0	0	0	0	0	0	0	0	0	6	0	0	0	0	0	0	0	0	0	0	0	0	0	0	0	0
ENSMUSG00000020393|Kremen1	21	155	86	100	69	22	73	75	96	221	250	78	111	5	104	77	74	194	0	309	266	78	76	213	96	32	93	225	16	113	35	251	92	141	211	85	167	55	76	94	41	44	41	97	162	3	27	352	56
ENSMUSG00000026049|Tex30	440	253	230	101	208	178	150	130	376	380	416	182	381	32	280	303	544	219	1595	535	874	170	297	730	187	313	266	416	277	591	1053	510	689	436	1026	628	483	623	288	530	221	370	202	545	742	553	577	406	423
ENSMUSG00000089793|Gm16112	0	0	0	0	0	0	0	0	0	0	0	0	0	0	0	0	0	0	0	0	0	0	0	0	0	0	0	0	0	0	0	0	0	0	0	0	0	0	0	0	0	0	0	0	0	0	0	0	0
ENSMUSG00000094379|Vmn1r202	0	0	0	0	0	0	0	0	0	1	0	0	9	0	0	0	1	0	0	0	0	0	0	1	0	0	12	0	0	0	0	0	0	0	0	0	0	0	0	0	0	0	0	19	0	0	0	0	1
ENSMUSG00000114888|Gm49616	2	15	25	5	45	16	0	26	22	27	13	13	28	0	0	6	12	0	0	52	74	0	52	0	49	15	0	36	47	0	55	0	45	7	85	48	3	34	19	10	2	0	0	23	0	35	75	9	99
ENSMUSG00000021102|Glrx5	164	190	121	117	296	153	45	83	31	88	210	145	109	82	71	149	178	345	29	46	308	209	171	261	105	451	133	545	304	108	93	129	152	323	239	180	310	467	207	209	113	90	125	247	342	253	221	197	216
ENSMUSG00000105052|Gm21655	2	0	0	0	0	0	0	0	0	0	0	0	1	0	4	0	0	0	0	0	0	0	0	0	0	1	0	0	0	0	0	0	0	0	0	0	0	0	0	0	0	0	0	0	0	0	0	0	0
ENSMUSG00000106558|Gm5552	80	53	41	19	53	29	13	5	34	24	17	36	22	3	26	51	69	27	34	57	53	73	67	88	32	56	64	188	42	162	49	33	68	81	105	68	42	84	114	34	34	48	12	35	94	96	99	137	62
ENSMUSG00000034259|Exosc4	260	450	549	880	350	504	225	307	666	1084	949	1095	251	186	549	426	618	436	1462	1089	1621	1081	496	1640	597	633	1323	1082	388	1054	1006	767	1341	1047	1790	1237	1078	973	488	1216	854	1023	781	1219	1689	1050	716	592	551
ENSMUSG00000077599|Gm26012	0	0	0	0	0	0	0	0	0	0	0	0	0	0	0	0	0	0	0	0	0	0	0	0	0	0	0	0	0	0	0	0	0	0	0	0	0	0	0	0	0	0	0	0	0	0	0	0	0
ENSMUSG00000025785|Exosc7	826	1077	514	458	761	829	368	337	580	885	788	1229	670	223	1046	409	868	586	1038	1469	1889	1115	698	1027	748	336	806	1685	675	1126	1044	1496	1082	1553	1921	984	1198	716	745	1418	927	871	844	1196	1432	1644	1374	1112	727
ENSMUSG00000101252|Ifna6	0	0	0	0	0	0	0	0	0	0	0	0	0	0	0	0	0	0	0	0	0	0	0	0	2	0	2	9	0	0	0	0	0	0	1	0	0	0	0	0	0	0	0	0	1	0	0	0	0
ENSMUSG00000052014|A330070K13Rik	0	0	0	0	0	0	0	0	0	0	0	0	0	0	0	0	0	0	0	0	0	0	0	0	0	0	0	0	0	0	0	0	0	0	0	0	0	0	0	0	0	0	0	0	0	0	0	0	0
ENSMUSG00000094764|Olfr346	0	0	0	0	0	0	0	0	0	0	0	0	0	0	0	0	0	0	0	0	0	0	0	0	0	0	0	0	0	0	0	0	0	0	0	0	0	0	0	0	0	0	0	0	0	0	0	0	0
ENSMUSG00000105634|Gm43367	0	0	0	0	0	0	0	0	0	0	0	0	0	0	0	0	0	0	0	0	0	0	0	0	0	0	0	0	0	0	0	0	0	0	0	0	0	0	0	0	0	0	0	0	0	0	0	0	0
ENSMUSG00000078162|Gm2574	9	3	1	1	5	8	0	1	5	0	7	7	0	0	2	2	2	0	0	4	4	3	2	1	4	2	10	11	3	0	8	0	0	2	9	4	2	0	0	4	10	5	1	1	8	2	1	3	5
ENSMUSG00000104382|4930402C01Rik	0	0	0	0	0	0	0	0	0	0	0	0	0	0	0	0	0	0	0	0	0	0	0	0	0	0	0	0	0	0	0	0	0	0	0	0	0	0	0	0	0	0	0	0	0	0	0	0	0
ENSMUSG00000060743|H3f3a	8079	5917	4128	3897	4916	5053	2183	3221	4019	6689	4476	5645	6419	2432	4452	4871	5730	6168	7169	8973	11625	9013	5740	7452	5564	5033	8155	11240	5774	7780	6124	7863	8714	6983	12522	7311	6834	6694	6429	6207	4650	5494	4167	9596	9846	10205	9912	8686	5868
ENSMUSG00000117276|Gm49910	0	0	0	0	0	0	0	0	0	0	0	0	0	0	0	0	0	0	0	0	1	0	0	0	0	0	0	0	0	0	0	0	0	0	0	0	0	0	0	0	0	0	0	0	0	0	0	0	0
ENSMUSG00000085887|Arhgap27os3	0	0	0	0	0	0	9	0	0	6	17	0	0	0	0	14	0	0	0	11	0	0	0	0	0	0	0	0	0	0	0	0	0	0	0	0	0	0	2	0	0	0	0	0	0	24	0	0	0
ENSMUSG00000109458|Gm44889	0	0	0	0	0	0	0	0	0	0	0	0	0	0	0	0	0	0	0	0	0	0	0	0	0	0	0	0	0	0	0	0	0	0	0	0	0	0	0	0	0	0	0	0	0	0	0	0	0
ENSMUSG00000106135|Gm6543	58	46	22	34	44	32	26	37	51	65	74	59	76	13	72	74	56	52	102	89	131	51	65	68	47	18	46	94	29	84	70	83	70	74	195	77	70	65	53	63	65	75	47	97	89	123	107	53	61
ENSMUSG00000093968|Gm8165	2	0	0	0	0	0	0	0	0	0	0	0	0	0	0	0	0	0	0	0	0	0	0	0	0	0	0	0	0	0	0	0	0	0	0	0	0	0	0	0	0	0	0	0	0	0	0	0	0
ENSMUSG00000077235|Gm25095	0	0	0	0	0	0	0	0	0	0	0	0	0	0	1	0	0	0	0	2	0	0	0	0	0	0	0	0	0	0	0	0	0	0	0	0	0	0	0	0	0	0	0	0	0	0	0	0	0
ENSMUSG00000111189|Gm48293	71	8	22	6	2	13	3	16	19	13	13	43	25	7	0	3	70	22	0	19	22	46	54	42	8	19	8	25	30	41	47	34	10	11	63	13	30	32	11	18	77	0	39	61	28	35	86	11	20
ENSMUSG00000112574|Gm5750	0	3	4	1	0	0	5	0	2	1	0	0	1	0	0	2	1	0	1	1	3	0	0	2	0	0	12	0	0	2	0	1	0	1	0	0	3	1	0	2	0	0	1	5	0	0	6	1	0
ENSMUSG00000024725|Ostf1	77	224	107	203	171	167	46	48	166	297	348	179	331	39	165	78	132	75	64	148	415	253	133	212	123	310	36	332	116	199	199	431	446	443	377	133	206	61	127	268	97	225	224	298	295	224	159	243	80
ENSMUSG00000075567|Krtap1-4	0	0	0	0	0	0	0	0	0	0	0	0	0	0	0	0	0	0	0	0	0	0	0	0	0	0	0	0	0	0	0	0	0	0	0	0	0	0	0	0	0	0	0	0	0	0	0	0	0
ENSMUSG00000037379|Spon2	28	0	0	35	17	0	11	0	0	17	14	0	10	0	2	0	0	0	0	0	4	0	0	35	0	0	0	57	0	0	45	66	84	0	0	0	0	0	39	0	0	54	43	0	49	0	0	0	0
ENSMUSG00000048120|Entpd1	0	10	2	0	10	24	0	3	0	17	1	12	0	2	4	9	3	0	0	13	34	0	1	0	0	13	2	18	7	6	1	0	0	0	8	10	0	21	4	0	2	5	0	0	0	0	0	0	3
ENSMUSG00000081182|Gm14935	0	0	0	0	0	0	0	0	0	0	0	0	0	0	0	0	0	0	0	0	0	0	0	0	0	0	0	0	0	0	0	0	0	0	0	0	0	0	0	0	0	0	0	0	0	0	0	0	0
ENSMUSG00000023079|Gtf2ird1	11	160	85	38	209	124	42	0	59	81	41	84	87	0	116	188	46	70	4	205	162	94	67	136	85	0	6	260	48	76	138	118	92	194	106	151	215	233	26	58	69	21	69	131	78	65	71	85	106
ENSMUSG00000114505|Gm48471	0	0	0	0	0	0	0	0	0	0	0	0	0	0	0	0	0	0	0	0	0	0	0	0	0	0	0	0	0	0	0	0	0	0	0	0	0	0	0	13	0	0	0	0	0	0	0	0	0
ENSMUSG00000031158|Timm17b	1182	1217	451	883	1042	1218	695	251	706	1270	610	668	613	157	776	895	970	520	675	1030	2335	1473	693	1369	799	1019	682	1846	250	1672	371	1694	1938	1495	1875	1700	973	1276	897	1041	498	1794	323	1365	2240	2356	1609	1752	1235
ENSMUSG00000065402|Mir122	0	0	0	0	0	0	0	0	0	0	0	0	0	0	0	0	0	0	0	0	0	0	0	0	0	0	0	0	0	0	0	0	0	0	0	0	0	0	0	0	0	0	0	0	0	0	0	0	0
ENSMUSG00000064768|Snord60	0	0	1	1	1	1	1	0	0	0	1	1	1	0	0	0	0	0	1	1	1	1	0	1	1	1	1	0	0	1	0	0	1	1	1	1	1	0	0	1	0	1	1	1	0	1	0	0	0
ENSMUSG00000088480|Gm23643	0	0	0	0	0	0	0	0	0	0	0	0	0	0	0	0	0	0	0	0	0	0	0	0	0	0	0	0	0	0	0	0	0	0	0	0	0	0	0	0	0	0	0	0	0	0	0	0	0
ENSMUSG00000071005|Ccl19	0	0	0	0	0	0	0	0	0	0	1	0	1	0	0	0	0	0	0	4	0	0	9	0	0	5	0	0	0	0	3	2	0	2	2	0	1	0	0	0	4	0	2	0	0	0	2	3	2
ENSMUSG00000082340|Gm11321	0	0	0	0	0	0	0	0	0	0	0	0	0	0	0	0	0	0	0	0	0	0	0	0	0	0	0	0	0	0	0	0	0	0	0	0	0	0	0	0	0	0	0	0	0	0	0	0	0
ENSMUSG00000045281|Gpr20	0	0	0	0	0	0	0	0	0	0	0	0	0	0	0	0	0	0	0	0	0	0	0	0	0	0	0	0	0	0	0	0	0	0	0	0	0	0	0	0	0	0	0	0	0	0	0	0	0
ENSMUSG00000097473|Gm26585	29	3	3	16	19	20	19	5	12	15	20	16	6	1	13	1	20	8	2	24	21	7	56	9	21	3	3	40	27	12	6	53	6	53	74	7	60	30	16	31	45	83	55	9	38	44	24	9	17
ENSMUSG00000100759|1700029B22Rik	0	0	0	0	0	0	0	0	0	0	0	0	0	0	0	0	0	0	0	0	0	0	0	0	0	0	0	0	0	0	0	0	0	0	0	0	0	0	0	0	0	0	0	0	0	0	0	0	0
ENSMUSG00000045027|Prss22	0	0	0	0	0	0	0	0	0	0	0	0	0	0	0	0	0	0	0	0	0	0	0	0	0	0	0	0	0	0	0	0	0	0	0	0	0	0	0	0	4	0	0	0	0	0	0	0	0
ENSMUSG00000080696|Gm12825	0	0	0	0	0	0	0	0	0	0	0	0	0	0	0	0	0	0	0	0	0	0	0	0	0	0	0	0	0	0	0	0	0	0	0	0	0	0	0	0	0	0	0	0	0	0	0	0	0
ENSMUSG00000101348|Gm7135	0	0	0	0	0	0	0	0	0	0	4	0	0	0	2	0	0	0	0	0	0	0	0	0	0	0	0	0	0	0	0	0	0	0	0	0	0	0	0	0	0	0	0	0	0	0	0	0	0
ENSMUSG00000079588|Tmem182	0	0	0	0	2	0	0	0	0	0	0	0	0	0	0	0	0	0	0	0	0	0	0	0	0	12	0	0	0	0	0	0	0	0	0	0	0	0	0	0	0	0	0	0	0	0	0	0	0
ENSMUSG00000042210|Abhd14a	0	0	10	5	8	0	18	2	0	0	0	23	15	0	16	40	0	0	0	0	67	0	0	0	20	0	0	39	44	0	0	0	33	0	83	0	54	0	0	16	0	0	0	31	0	0	15	0	53
ENSMUSG00000066755|Tnfsf18	0	0	0	0	0	0	0	0	0	0	0	0	0	0	0	0	0	0	0	0	0	0	0	0	0	0	0	0	0	0	0	0	0	0	0	0	0	0	0	0	0	0	0	0	0	0	0	0	0
ENSMUSG00000085228|Gm14376	0	0	0	0	0	0	0	0	0	0	0	0	2	0	0	0	0	0	0	0	0	0	0	0	1	1	0	0	0	0	0	0	0	0	0	2	0	0	0	0	0	0	0	0	0	0	0	3	0
ENSMUSG00000100230|Gm28650	0	0	0	0	0	0	0	0	0	0	0	0	0	0	0	0	0	0	0	0	0	0	0	0	0	0	0	0	0	0	0	0	0	0	0	0	0	0	0	0	0	0	0	0	0	0	0	0	0
ENSMUSG00000104896|Rnu3b4	1	1	2	1	2	1	1	1	1	1	0	0	2	1	2	1	2	1	1	1	1	2	1	2	1	2	1	1	1	1	1	3	1	2	1	2	1	4	2	4	1	2	2	1	3	2	1	0	1
ENSMUSG00000105686|Gm35394	0	0	0	0	0	0	0	0	0	0	0	0	0	0	0	0	0	0	0	0	0	0	0	0	0	0	0	0	0	0	0	0	0	0	0	0	0	4	0	0	0	0	0	0	0	0	0	0	0
ENSMUSG00000023826|Prkn	121	2	7	23	0	14	7	1	31	4	18	4	0	0	14	25	3	58	2	47	68	5	30	7	17	18	61	63	20	10	132	97	9	46	76	52	54	22	13	50	38	7	18	34	60	0	13	12	75
ENSMUSG00000110168|Gm45488	0	0	0	0	0	0	0	0	0	0	0	0	0	0	0	0	0	0	0	0	0	0	0	0	0	0	0	0	0	0	0	0	0	0	0	0	0	0	0	0	0	0	0	0	0	0	0	0	0
ENSMUSG00000084046|Gm11833	0	0	0	0	1	2	0	0	0	2	1	0	1	0	0	0	0	3	1	0	0	2	0	0	3	0	2	0	0	2	0	1	0	1	0	1	0	0	1	0	0	0	0	2	1	0	0	0	0
ENSMUSG00000052915|Msl1	65	101	118	63	135	131	111	44	176	125	359	103	159	40	128	86	151	104	0	266	203	192	176	185	82	343	87	235	228	188	188	186	156	239	585	315	148	297	146	282	93	362	223	113	312	185	172	226	184
ENSMUSG00000040170|Fmo2	0	0	0	0	0	0	0	0	0	0	0	0	0	0	0	0	3	0	0	0	0	0	0	0	0	0	0	0	0	0	0	0	0	0	0	0	0	0	0	37	3	0	0	0	0	0	0	0	0
ENSMUSG00000096373|Vmn2r31	0	0	0	0	0	0	0	0	0	0	1	0	0	0	0	0	0	0	0	0	0	0	0	0	1	0	0	3	0	0	0	1	0	0	0	0	0	0	0	0	1	0	0	0	0	0	1	0	0
ENSMUSG00000045815|1700101I19Rik	0	0	0	0	0	0	0	0	0	0	0	0	0	0	0	0	0	0	0	0	0	0	0	0	0	0	0	0	0	0	0	0	7	0	0	0	0	0	0	0	0	0	0	0	0	0	0	0	0
ENSMUSG00000101359|Gm28211	0	0	0	0	0	0	0	0	0	0	0	0	0	0	0	0	0	0	0	0	0	0	0	0	0	0	0	0	0	0	0	0	0	0	0	0	0	0	0	0	0	0	0	0	0	0	0	0	0
ENSMUSG00000054892|Txk	0	57	21	25	25	11	8	4	0	25	55	15	0	0	52	46	55	58	0	116	102	112	7	47	50	0	34	101	28	17	9	10	54	0	87	53	0	49	12	41	0	58	34	34	20	180	55	65	92
ENSMUSG00000099008|Gm17976	1	0	0	2	0	9	0	0	0	0	0	0	0	0	11	0	0	0	0	0	0	0	0	0	0	0	0	25	0	0	0	0	0	0	0	0	0	27	0	0	1	0	0	0	0	0	0	11	0
ENSMUSG00000111722|Gm47270	0	0	0	0	0	2	0	0	0	2	0	0	10	0	0	0	0	0	0	0	25	0	0	0	0	6	0	0	0	0	0	0	0	0	9	0	0	0	0	0	5	0	0	0	6	0	0	0	0
ENSMUSG00000028859|Csf3r	31	72	123	157	166	26	45	37	97	213	178	34	141	41	72	23	95	50	60	59	375	41	11	86	222	24	37	207	120	39	150	124	186	108	112	175	101	77	128	46	58	39	70	178	130	46	87	70	69
ENSMUSG00000101933|Gm20835	0	0	0	0	0	0	0	0	0	0	0	0	0	0	0	0	0	0	0	0	0	0	0	0	0	0	0	0	0	0	0	0	0	0	0	0	0	0	0	0	0	0	0	0	0	0	0	0	0
ENSMUSG00000093480|Mir5624	0	0	0	0	0	0	0	0	0	0	0	0	0	0	0	0	0	0	0	0	0	0	0	0	0	0	0	0	0	0	0	0	0	0	0	0	0	0	0	0	0	0	0	0	0	0	0	0	0
ENSMUSG00000107913|Gm43871	0	0	0	0	0	0	0	0	0	0	0	0	0	0	0	0	0	0	0	0	0	0	0	0	0	0	0	0	0	0	0	0	0	0	0	0	0	0	0	0	0	0	0	0	0	0	0	0	0
ENSMUSG00000030846|Tial1	413	421	141	110	294	198	69	266	343	259	585	184	407	72	285	364	334	405	540	538	557	155	267	387	301	476	667	627	438	543	475	452	548	387	583	435	339	345	320	424	267	424	244	482	475	424	389	388	272
ENSMUSG00000098575|Gm27446	0	0	0	1	3	2	1	0	2	1	5	3	0	0	1	0	0	0	0	0	2	0	0	2	1	0	0	1	0	0	0	0	6	8	1	0	0	0	0	1	2	1	0	0	7	0	0	6	2
ENSMUSG00000023007|Prpf40b	2	0	18	0	0	0	14	11	0	0	2	4	0	0	0	2	0	18	0	0	11	0	0	0	42	4	0	0	0	16	14	0	6	0	0	21	0	39	0	0	0	0	10	27	62	11	0	0	0
ENSMUSG00000112799|Gm48100	0	0	0	0	0	0	0	0	0	0	0	0	1	0	0	0	0	1	0	2	0	0	0	0	0	0	0	0	0	1	1	0	0	0	0	1	1	0	0	0	0	0	0	0	0	0	0	1	0
ENSMUSG00000055204|Ankrd17	1153	594	558	534	696	942	560	629	1091	1047	1572	1008	886	117	808	883	1758	1260	648	2525	2423	605	1806	1541	907	1152	976	1382	1219	1630	2121	1202	2311	1418	2242	1809	1038	1906	1294	1056	816	1245	1175	1450	1873	1899	1492	1190	1535
ENSMUSG00000104604|Gm42915	0	0	0	0	0	0	0	0	0	0	0	0	0	0	0	0	0	0	0	0	0	0	0	0	0	0	0	0	0	0	0	0	0	0	0	0	0	0	0	0	0	0	0	0	0	0	0	0	0
ENSMUSG00000115846|Gm41144	0	0	0	0	0	0	0	0	0	0	0	0	0	0	0	0	0	0	0	0	0	0	0	0	0	0	0	0	0	0	0	0	0	0	0	0	0	0	0	0	0	0	0	0	0	0	0	0	0
ENSMUSG00000102585|Gm37439	0	0	0	0	0	0	0	0	0	0	0	0	0	0	0	0	0	0	0	0	0	0	0	0	0	0	0	0	0	0	0	0	0	0	0	0	0	0	0	0	0	0	0	0	0	0	0	0	0
ENSMUSG00000089068|Gm22841	1	0	0	0	0	0	0	0	0	0	0	0	0	0	0	0	0	0	0	0	0	0	0	0	0	0	0	0	0	0	0	0	0	0	0	0	0	0	0	0	0	0	0	0	0	0	0	0	0
ENSMUSG00000060332|Tmc2	0	0	0	0	0	0	0	0	0	0	0	14	0	0	5	0	0	5	0	0	0	0	0	0	5	0	0	0	0	0	0	0	0	0	6	0	0	0	6	0	0	0	0	4	0	0	23	0	0
ENSMUSG00000059043|Olfr15	4	0	3	0	0	0	0	0	0	0	5	0	3	0	15	0	0	2	1	0	0	0	0	0	1	17	0	0	0	2	26	0	1	0	0	0	0	0	6	0	8	0	2	0	0	6	7	0	0
ENSMUSG00000113478|Gm18405	1	1	0	1	1	1	1	0	1	1	1	0	0	1	0	1	0	1	1	1	2	0	0	1	1	0	1	1	1	1	0	1	1	1	1	1	0	1	1	1	1	0	0	0	1	2	1	1	0
ENSMUSG00000104524|Gm37333	0	0	0	0	0	0	0	0	0	2	0	0	2	0	0	0	0	0	0	0	0	0	0	0	0	0	0	0	0	0	0	0	0	0	0	0	0	0	0	0	0	0	0	0	16	0	0	0	0
ENSMUSG00000053695|Defb37	0	0	0	0	0	0	0	0	0	0	0	0	0	0	0	0	0	0	0	0	0	0	0	0	0	0	0	0	0	0	0	0	0	0	0	0	0	0	0	0	0	0	0	0	0	0	0	0	0
ENSMUSG00000064508|n-R5s96	0	0	0	0	0	0	0	0	0	0	0	0	0	0	0	2	0	0	0	0	0	0	0	0	0	0	0	0	0	0	0	0	0	0	0	0	0	0	0	0	2	0	0	0	0	0	0	0	0
ENSMUSG00000087646|Gm1667	0	0	0	0	0	0	0	0	0	0	0	0	0	0	0	0	0	0	0	0	0	0	0	0	0	0	0	0	0	0	0	0	0	0	0	0	0	0	0	0	0	0	0	0	0	0	0	0	0
ENSMUSG00000103527|Gm37261	0	0	0	0	0	0	0	0	0	0	6	0	0	0	0	0	0	0	0	0	0	0	0	0	0	0	0	0	0	0	0	0	0	0	0	0	0	0	0	0	0	0	0	0	0	0	0	0	0
ENSMUSG00000109927|Gm45264	0	0	0	0	0	0	0	0	0	0	0	0	0	0	0	0	0	0	0	0	0	0	0	0	0	0	0	0	0	0	0	0	0	0	0	0	0	0	0	0	0	0	0	0	0	0	0	0	0
ENSMUSG00000041624|Gucy1a2	0	0	2	0	0	0	0	0	0	0	0	0	0	0	0	0	0	0	0	0	0	0	0	0	0	0	1	0	0	0	0	0	0	0	2	0	0	7	0	3	0	0	0	0	0	0	0	3	0
ENSMUSG00000032530|Lyzl4	0	0	0	0	0	0	0	0	0	0	0	0	0	0	0	0	0	0	0	14	0	0	0	0	0	0	0	0	0	0	0	0	0	0	0	0	0	0	0	0	0	0	0	0	0	0	0	0	0
ENSMUSG00000022679|Mpv17l	29	7	0	11	32	10	11	6	40	13	0	14	10	0	18	29	39	66	121	16	10	56	67	59	0	18	83	81	20	0	0	42	23	41	90	10	45	126	0	19	31	47	29	0	0	28	18	58	25
ENSMUSG00000084789|Gm12974	0	0	0	0	0	0	0	0	0	0	0	0	0	0	0	0	0	0	0	0	0	0	0	0	0	0	0	0	0	0	0	0	0	0	0	0	1	0	0	0	0	0	0	0	0	10	0	12	0
ENSMUSG00000105897|Gm7646	0	0	0	0	0	0	0	0	0	0	0	0	0	0	0	0	0	0	0	0	0	0	0	0	0	0	0	0	0	0	0	0	0	0	0	0	0	0	0	0	0	0	0	0	0	0	0	0	0
ENSMUSG00000096496|Gm25646	0	0	0	0	0	0	0	0	0	0	0	0	0	0	0	0	0	0	0	0	0	0	0	0	0	0	0	0	0	0	0	0	0	0	0	0	0	0	0	0	0	0	0	0	0	0	0	0	0
ENSMUSG00000034042|Gpbp1l1	610	690	484	236	650	497	225	623	841	617	1270	653	547	177	389	449	683	846	510	1492	1219	550	1160	974	856	1234	808	977	750	974	615	977	1038	1232	913	666	478	798	498	467	490	741	707	808	1107	1046	994	716	863
ENSMUSG00000098123|Gm4518	0	0	0	1	1	0	0	0	0	1	0	0	0	0	1	0	1	0	0	1	0	0	0	0	0	1	1	0	1	0	0	0	0	0	1	1	0	0	0	1	0	1	0	0	1	0	0	0	2
ENSMUSG00000107285|Gm3176	0	0	2	1	0	0	0	0	0	0	0	0	2	0	0	0	1	23	0	12	0	0	3	1	0	0	0	0	4	0	10	0	0	1	0	0	0	0	0	0	0	0	0	0	0	0	0	0	0
ENSMUSG00000110491|Gm31138	0	0	0	0	0	0	0	0	0	0	0	0	0	0	0	0	0	0	0	0	0	0	0	3	0	0	0	0	0	0	0	0	0	0	0	0	0	0	0	0	0	0	0	0	0	0	0	0	0
ENSMUSG00000014767|Tbp	1256	958	893	554	677	582	312	520	1022	847	1076	1391	789	129	586	873	1310	661	622	2085	1514	592	1002	1560	965	644	1324	1598	897	1287	1152	806	1220	865	1589	1008	715	1036	757	825	539	663	724	914	1365	897	728	1071	753
ENSMUSG00000109700|Gm21123	0	0	0	0	0	0	0	0	0	0	0	0	0	0	0	0	0	0	0	0	0	0	0	0	0	0	0	0	0	0	0	0	0	0	0	0	0	0	0	0	0	0	0	0	0	0	0	0	0
ENSMUSG00000050043|Tmx2	113	96	152	185	237	216	106	43	118	353	230	243	187	8	220	147	193	207	79	609	754	234	79	312	258	230	94	414	219	499	605	430	452	570	670	207	527	328	182	154	304	307	155	288	516	821	328	327	119
ENSMUSG00000028221|Pip4p2	65	306	59	58	117	140	53	38	66	147	114	17	165	0	100	132	214	114	210	121	289	71	32	260	87	81	150	469	61	166	60	210	264	167	214	155	143	255	128	108	56	95	60	140	132	200	176	269	101
ENSMUSG00000104637|Gm42424	0	0	0	0	0	0	0	0	0	0	0	0	0	0	0	0	0	0	0	0	0	0	0	0	0	0	0	0	0	0	0	0	0	0	0	0	0	0	0	0	0	0	0	0	0	0	0	0	0
ENSMUSG00000080459|Mir669g	0	0	0	0	0	0	0	0	0	0	0	0	0	0	0	0	1	0	0	0	0	0	0	0	0	0	0	0	1	1	0	2	0	0	0	0	0	0	0	0	0	0	0	0	0	0	0	0	0
ENSMUSG00000099169|Mir7j	0	0	0	0	0	0	0	0	0	0	0	0	0	0	0	0	0	0	0	0	0	0	0	0	0	0	0	0	0	0	0	0	0	0	0	0	0	0	0	0	0	0	0	0	0	0	0	0	0
ENSMUSG00000094129|Gm23944	0	0	0	0	0	0	0	0	0	0	0	0	0	0	0	0	0	0	0	0	0	0	0	0	0	0	0	0	0	0	0	0	0	0	0	0	0	0	0	0	0	0	0	0	0	0	0	0	0
ENSMUSG00000031443|F7	0	0	0	0	0	0	0	0	0	0	0	0	0	0	0	0	0	0	0	0	0	0	0	0	0	0	0	0	0	0	0	0	0	0	0	0	0	0	0	0	0	0	0	0	0	0	0	0	0
ENSMUSG00000076327|Gm26338	0	0	0	0	0	0	0	0	2	0	2	0	0	0	2	0	0	0	0	0	0	0	0	1	0	0	0	0	0	0	0	0	0	0	0	0	0	0	0	0	0	0	0	0	0	0	0	0	0
ENSMUSG00000098044|Gm9162	0	0	0	0	1	0	0	0	0	0	0	0	0	0	0	0	0	0	0	0	0	0	0	0	0	0	0	0	0	0	0	0	0	0	0	1	0	0	0	0	0	0	1	0	0	0	0	0	0
ENSMUSG00000058244|Olfr506	1	2	1	0	1	2	0	14	1	2	3	1	1	1	1	2	3	3	0	4	1	2	2	2	1	2	2	5	1	2	4	3	3	2	3	3	1	2	3	3	1	7	2	1	3	2	1	2	1
ENSMUSG00000094780|Gm24659	0	0	0	0	0	0	0	0	0	0	0	0	0	0	0	0	0	0	0	0	0	0	0	0	0	0	0	0	0	0	1	0	0	0	1	0	0	1	0	0	0	0	0	0	0	1	0	0	0
ENSMUSG00000115660|Gm48962	0	0	0	0	0	0	0	0	0	0	0	0	0	0	0	0	0	0	0	0	0	0	0	0	0	0	0	0	0	0	0	0	0	0	0	0	0	0	0	0	0	0	0	0	0	0	0	0	0
ENSMUSG00000085397|Gm13524	0	0	0	0	0	0	0	0	0	0	0	0	0	0	0	2	0	0	0	0	0	0	0	0	0	0	0	0	0	0	0	0	0	0	0	0	0	0	0	0	0	0	0	0	0	0	0	0	0
ENSMUSG00000057143|Trim12c	13	5	22	27	27	29	16	8	3	46	0	7	32	8	36	0	82	29	0	59	107	32	1	0	22	10	33	129	29	98	0	29	19	170	89	62	130	94	120	47	98	97	26	27	81	162	136	128	12
ENSMUSG00000107106|Gm43760	0	0	0	0	0	0	0	0	0	0	0	0	0	0	0	0	0	0	0	0	0	0	0	0	0	0	0	0	0	0	0	0	0	0	0	0	0	0	0	0	0	0	0	0	0	0	0	0	0
ENSMUSG00000115145|Gm35166	14	9	17	10	9	8	0	7	0	4	4	20	8	5	4	8	12	17	0	22	23	6	8	29	8	19	20	0	7	0	3	9	10	2	11	10	6	11	0	18	0	0	14	12	13	4	6	0	9
ENSMUSG00000064522|Gm26442	0	0	0	0	0	0	0	0	0	0	0	0	0	0	0	0	0	0	0	0	0	0	0	0	0	0	0	0	0	0	0	0	0	0	0	0	0	0	0	0	0	0	0	0	0	0	0	0	0
ENSMUSG00000078032|Mir291b	0	0	1	0	0	0	0	0	0	0	0	0	0	0	0	0	0	0	0	0	0	0	1	0	0	0	1	1	0	0	0	0	0	0	0	0	0	0	0	0	0	0	0	0	0	0	0	0	0
ENSMUSG00000085251|Gm12326	0	0	0	0	0	0	0	0	0	0	0	0	0	0	0	0	0	0	0	0	0	0	0	0	0	0	0	0	0	0	0	0	0	0	0	0	0	0	0	0	0	0	0	0	0	0	0	0	0
ENSMUSG00000046717|Igbp1b	0	0	0	0	0	0	5	0	0	0	0	0	0	0	0	0	0	0	0	0	0	0	0	0	0	0	0	0	0	0	0	0	0	0	0	0	0	0	0	0	7	0	2	0	0	0	0	0	0
ENSMUSG00000098153|Gm27024	0	0	0	0	0	0	0	0	0	0	0	0	0	0	0	0	0	0	0	0	0	0	0	0	0	0	0	0	0	0	0	0	0	0	0	0	0	0	0	0	0	0	0	0	0	0	0	0	1
ENSMUSG00000087523|Gm12319	0	8	0	0	0	0	0	0	0	0	0	0	0	0	0	0	0	0	0	0	0	0	6	5	0	0	0	10	0	0	0	0	0	0	0	0	0	0	0	0	0	0	20	13	0	14	0	0	0
ENSMUSG00000026155|Smap1	60	61	110	131	87	170	132	74	42	260	407	168	196	86	183	176	108	39	47	369	515	93	110	258	124	165	341	360	42	232	201	377	526	482	252	108	291	189	137	150	140	293	158	222	246	321	233	204	151
ENSMUSG00000118046|Gm50448	0	0	0	0	0	0	0	0	0	0	0	0	0	0	0	0	0	0	0	0	0	0	0	0	0	0	0	0	0	0	0	0	0	0	0	0	0	0	0	0	0	0	0	0	0	0	0	0	0
ENSMUSG00000095906|Gm7421	0	0	0	0	0	0	0	0	0	0	0	0	0	0	0	0	0	0	0	0	0	0	0	0	0	0	0	0	0	0	0	0	0	0	0	0	0	0	0	0	0	0	0	0	0	0	0	0	0
ENSMUSG00000025486|Sirt3	47	10	8	3	19	53	2	0	7	0	0	0	0	0	0	15	0	0	0	59	1	0	12	43	0	0	12	0	41	0	5	24	45	9	15	11	31	33	0	34	14	3	14	16	13	0	10	9	24
ENSMUSG00000118100|Gm50340	61	6	0	4	8	0	0	4	52	30	0	5	4	0	21	0	47	43	0	15	31	5	22	7	8	24	0	0	0	18	4	43	20	34	30	4	0	24	0	23	29	50	3	4	40	37	46	0	7
ENSMUSG00000096047|n-R5s211	0	0	0	0	0	0	0	0	0	0	0	0	0	0	0	0	0	0	0	0	0	0	0	0	0	0	0	0	0	0	0	0	0	0	0	0	0	0	0	0	0	0	0	0	0	0	0	0	0
ENSMUSG00000099992|Gm21435	0	0	0	0	0	0	0	0	0	0	0	0	0	0	1	0	0	0	0	0	0	0	0	0	0	0	0	0	0	0	0	0	0	0	0	0	0	0	0	0	0	0	0	0	0	0	0	0	0
ENSMUSG00000100073|Gm29404	0	0	0	0	0	0	0	0	0	0	1	0	0	0	0	0	0	0	0	0	0	0	0	0	0	0	0	0	0	0	0	0	0	0	0	0	0	0	0	0	0	0	0	0	0	0	0	0	0
ENSMUSG00000031149|Praf2	43	16	30	8	53	11	13	36	33	37	41	0	8	3	7	47	33	11	36	47	14	10	33	54	19	31	61	59	17	44	15	30	81	19	68	64	36	38	14	36	14	19	18	7	9	98	24	93	37
ENSMUSG00000076879|Traj52	0	0	0	0	0	0	0	0	0	0	0	0	0	0	0	0	0	0	0	0	0	0	0	0	0	0	0	0	0	0	0	0	0	0	0	0	0	0	0	0	0	0	0	0	0	0	0	0	0
ENSMUSG00000098027|Gm27004	0	0	0	0	0	0	0	0	0	0	0	0	0	0	0	0	0	0	0	0	0	0	0	0	0	0	0	0	0	0	0	0	0	0	0	0	0	0	0	0	0	0	0	0	0	0	0	0	0
ENSMUSG00000102129|Gm28969	0	0	0	0	0	0	0	0	0	0	0	0	0	0	0	0	0	0	0	0	0	0	0	0	0	0	0	0	0	0	0	0	0	0	0	0	0	0	0	0	0	0	0	0	0	0	0	0	0
ENSMUSG00000113383|Gm47267	0	0	0	0	0	0	0	0	0	0	0	0	0	0	0	0	0	0	0	0	0	0	0	0	0	0	0	0	0	0	0	0	0	0	0	0	0	0	0	0	0	0	0	0	0	0	0	0	0
ENSMUSG00000101703|Gm1982	9	0	1	0	2	0	0	0	8	7	0	0	3	0	1	0	1	9	0	6	0	0	0	0	0	0	14	0	1	7	6	0	6	17	8	0	0	3	1	11	0	0	0	0	2	0	0	12	0
ENSMUSG00000030670|Cyp2r1	3	0	0	0	0	3	0	0	0	0	0	0	0	0	0	6	0	0	0	0	0	0	0	16	0	0	7	0	0	0	11	4	0	0	0	4	0	0	0	0	0	0	10	0	0	0	0	0	0
ENSMUSG00000022565|Plec	108	103	40	132	137	279	113	21	98	334	157	278	247	30	142	261	340	376	0	74	229	74	241	222	277	0	161	208	125	148	240	77	280	242	222	253	204	153	85	114	141	92	303	351	200	101	217	162	105
ENSMUSG00000088366|Gm23496	0	0	0	0	0	0	0	0	0	0	0	0	0	0	0	0	0	0	0	0	0	0	0	0	0	0	0	0	0	0	0	0	0	0	0	10	0	0	0	0	0	0	0	0	0	0	0	0	0
ENSMUSG00000100995|Gm29525	0	0	0	0	0	0	0	0	0	0	0	0	0	0	0	0	0	0	0	0	0	0	0	0	0	0	0	0	0	0	0	0	0	0	0	0	0	0	0	0	0	0	0	0	0	0	0	0	0
ENSMUSG00000108556|Gm17987	0	0	0	0	0	0	0	0	0	0	0	0	0	0	0	0	0	0	0	0	0	0	0	0	0	0	0	0	0	0	0	0	0	0	0	0	0	0	0	0	0	0	0	0	0	0	0	0	0
ENSMUSG00000029915|Clec5a	9	0	0	0	0	0	0	0	0	3	0	0	0	0	0	0	0	0	0	0	0	0	0	0	0	0	0	14	0	0	0	0	0	0	0	0	0	0	0	0	0	0	0	0	0	0	0	0	17
ENSMUSG00000104817|Gm44358	0	0	0	0	0	0	0	0	0	0	0	0	0	0	0	0	0	0	0	0	0	0	0	0	0	0	0	0	0	0	0	0	0	0	0	0	0	0	0	0	0	0	0	0	0	0	0	0	0
ENSMUSG00000113291|Gm19001	1	0	0	0	0	0	0	0	0	2	0	1	0	0	1	0	1	1	0	1	2	0	1	0	1	0	1	1	0	0	1	1	1	0	1	1	0	1	0	0	3	3	0	0	1	0	1	1	1
ENSMUSG00000110048|Gm45433	0	0	0	0	0	0	0	0	0	0	0	0	0	0	0	0	0	0	0	0	2	0	0	0	0	0	0	0	0	0	0	0	0	8	0	0	0	0	0	0	0	0	0	0	0	0	0	0	0
ENSMUSG00000110625|5033426E14Rik	11	3	7	6	5	0	0	0	10	0	0	0	0	0	6	10	0	20	0	7	0	0	55	0	0	0	33	11	0	7	0	0	0	21	0	0	0	13	5	17	0	0	0	0	0	0	19	0	8
ENSMUSG00000093955|Ighv1-34	0	0	0	0	0	0	0	0	0	0	0	0	0	0	0	0	0	0	0	0	0	0	0	0	0	0	0	0	0	0	0	0	0	0	0	0	0	0	0	0	0	0	0	0	0	0	0	0	0
ENSMUSG00000065254|Gm23973	8	3	2	5	2	5	1	1	2	2	5	3	4	1	1	6	1	13	0	21	6	5	10	7	4	12	13	12	5	4	7	11	7	14	13	4	3	6	2	8	3	2	12	3	6	6	0	1	4
ENSMUSG00000067212|H2-T23	0	0	15	0	8	6	0	10	35	0	14	0	11	39	5	40	14	36	0	15	15	37	15	0	15	46	0	0	12	22	0	19	26	0	22	21	3	25	23	24	0	0	13	27	0	8	0	0	33
ENSMUSG00000027175|Tcp11l1	84	123	140	127	75	220	42	7	8	198	153	116	55	72	125	52	49	129	567	50	351	203	59	105	56	77	63	398	143	53	71	329	195	184	293	17	52	286	74	49	159	112	115	117	244	317	201	60	11
ENSMUSG00000030230|Plcz1	0	0	0	0	0	0	0	0	0	0	0	0	0	0	0	0	0	0	0	0	0	0	0	0	0	0	0	0	0	0	0	0	0	0	0	0	0	0	1	0	0	0	0	0	0	0	0	0	0
ERCC-00057	0	0	0	0	0	0	0	0	0	0	0	0	0	0	0	0	0	0	0	0	0	0	0	0	0	0	0	0	0	0	0	0	0	0	22	0	0	0	0	0	0	0	0	0	0	0	0	0	0
ERCC-00051	19	23	15	8	23	21	12	13	16	16	25	18	31	31	13	6	38	33	7	26	45	55	15	54	10	30	18	20	26	23	53	17	29	22	32	19	24	15	11	20	29	22	22	29	13	38	39	31	11
ERCC-00053	28	8	18	15	16	16	3	5	11	11	23	17	39	14	21	23	18	54	4	50	57	13	28	53	14	45	36	42	20	39	41	26	85	36	48	53	56	68	20	28	24	15	22	22	95	31	29	68	22
ENSMUSG00000098132|Rassf10	0	0	0	0	0	0	15	0	0	60	3	0	0	0	6	0	0	0	0	10	0	0	0	0	0	0	0	0	0	0	15	0	0	0	0	0	14	0	0	31	0	0	0	0	0	0	0	0	0
ERCC-00059	5	16	87	57	54	30	29	9	51	35	68	18	43	7	32	51	31	54	34	63	98	162	67	28	41	5	121	19	44	44	72	39	89	85	125	39	72	68	10	37	33	47	90	54	26	76	27	29	17
ERCC-00058	0	21	0	0	0	0	0	0	0	0	0	0	7	0	5	0	0	15	0	43	40	0	3	12	13	9	0	49	0	10	10	0	20	16	50	13	0	0	0	4	0	0	0	0	0	0	0	0	0
ENSMUSG00000063376|Ifna13	0	0	4	2	0	0	0	0	0	8	4	0	1	0	0	0	0	3	0	0	1	0	0	7	9	0	13	1	9	1	5	1	1	0	61	0	9	2	1	7	18	0	11	0	13	0	0	3	0
ENSMUSG00000111310|Gm47005	0	0	0	0	0	0	0	0	0	0	0	0	0	0	0	0	0	0	0	0	0	0	0	0	0	0	0	0	0	0	0	0	0	0	0	0	0	0	0	0	0	0	0	0	0	0	0	0	0
ENSMUSG00000073486|Gm10518	8	5	6	11	15	8	5	2	4	4	2	15	10	2	4	13	6	6	2	24	14	6	9	20	8	15	19	12	6	10	19	9	16	2	20	8	6	12	5	7	14	1	12	10	9	11	6	20	11
ENSMUSG00000062729|Ppox	0	0	12	0	0	17	5	18	2	78	7	33	0	0	15	13	33	0	98	0	7	31	0	0	10	0	5	63	21	54	58	0	7	32	0	34	32	2	5	0	0	0	4	0	10	75	0	0	11
ENSMUSG00000105327|Gm9409	4	13	3	3	6	7	4	2	3	8	8	3	5	3	6	8	4	6	8	4	12	20	6	7	10	4	3	13	2	12	8	16	19	17	14	11	9	11	12	6	4	13	7	9	16	16	13	13	9
ENSMUSG00000101564|Gm5703	0	0	0	0	0	0	0	0	0	0	0	0	0	0	0	1	1	0	0	0	0	0	0	0	0	0	0	0	0	0	0	1	2	2	8	0	0	0	0	0	0	0	0	0	8	0	0	0	0
ENSMUSG00000038065|Mturn	0	30	0	0	10	0	2	0	0	0	0	20	0	10	5	0	0	0	0	28	15	0	0	7	5	0	0	0	18	7	0	0	0	14	11	0	9	6	0	0	0	4	0	4	0	0	27	0	19
ENSMUSG00000046991|Wdr27	39	35	0	0	56	16	13	21	20	18	28	3	38	18	0	12	38	37	0	90	52	64	39	69	22	25	74	101	26	0	14	46	0	9	51	32	10	24	7	38	3	0	5	30	65	64	0	33	39
ENSMUSG00000102304|Gm35843	0	0	0	0	0	0	0	0	0	0	0	0	0	0	0	0	0	0	0	0	0	0	0	0	0	0	0	0	0	0	0	0	0	0	0	0	0	0	0	0	0	0	0	0	0	0	0	0	0
ENSMUSG00000099934|Gm17983	0	0	0	0	0	0	0	0	0	0	0	0	0	0	0	0	0	0	0	0	0	0	0	0	0	0	0	0	0	0	0	0	0	0	0	0	0	0	0	0	0	0	0	0	0	0	0	0	0
ENSMUSG00000055958|Gm9987	0	0	0	0	0	2	3	9	0	5	0	3	0	0	1	0	0	0	0	0	0	3	4	9	3	0	3	6	0	1	0	18	0	8	52	2	2	5	0	0	0	0	1	0	0	7	0	27	0
ENSMUSG00000103310|Pcdha12	4	0	0	0	0	0	0	0	0	0	0	0	0	0	0	0	0	0	0	0	0	0	0	0	0	0	0	0	0	0	0	0	0	0	0	0	0	0	0	0	0	0	0	0	0	0	0	0	0
ENSMUSG00000028008|Asic5	0	0	0	0	0	0	0	0	0	0	0	0	0	0	0	0	0	0	0	0	0	0	0	0	0	0	0	0	0	0	0	0	0	0	0	0	0	0	0	0	0	0	0	0	0	0	3	0	0
ENSMUSG00000097429|Gm26520	78	31	3	8	9	0	0	0	47	0	29	8	0	3	11	18	35	16	0	4	12	6	39	0	34	16	66	0	11	22	13	62	49	0	30	52	24	21	28	8	13	4	14	42	156	40	0	0	16
ENSMUSG00000076474|Trbv17	0	0	0	0	0	0	0	0	0	0	0	0	0	0	0	0	0	0	0	0	0	0	0	0	0	0	0	0	0	0	0	0	0	0	0	0	0	0	0	0	0	0	0	0	0	0	0	0	0
ENSMUSG00000064344|mt-Tm	476	600	433	263	295	328	106	176	222	512	199	660	507	138	433	408	444	474	226	1017	1027	484	386	698	575	607	655	914	326	657	661	919	469	767	847	408	676	584	296	532	749	293	484	456	496	927	692	457	277
ENSMUSG00000078816|Prkcg	41	24	3	35	34	35	30	14	64	33	57	8	4	11	17	22	2	44	57	77	30	29	86	27	40	0	19	83	33	58	21	23	55	18	94	15	82	31	20	14	19	0	21	74	54	19	56	53	49
ENSMUSG00000030725|Lipt2	58	41	46	46	0	39	39	18	46	40	13	100	40	22	38	79	29	32	0	51	391	49	0	44	32	51	80	14	64	0	66	0	9	6	133	40	80	70	42	44	23	0	31	6	9	23	20	0	37
ENSMUSG00000053158|Fes	0	0	0	6	3	0	0	2	22	36	20	16	0	0	13	10	6	0	0	17	12	13	62	15	0	2	10	141	3	26	43	15	83	0	21	18	53	0	13	21	41	65	10	0	23	36	0	101	0
ENSMUSG00000106969|Gm42882	0	0	0	0	0	0	0	0	0	0	0	0	0	0	0	0	0	0	0	0	0	0	0	0	0	0	0	0	0	0	0	0	0	0	0	0	0	0	0	0	0	0	0	0	0	0	0	0	0
ENSMUSG00000106074|Mir3969	0	0	0	0	0	0	0	0	0	0	0	0	0	0	0	0	0	0	0	0	0	0	0	0	0	0	0	0	0	0	0	0	0	0	0	0	0	0	0	0	0	0	0	0	0	0	0	0	0
ENSMUSG00000103443|Gm37132	2	0	0	6	0	0	0	0	0	0	0	0	0	0	2	0	0	5	0	0	4	2	0	0	0	1	0	0	0	0	0	0	0	0	0	3	0	0	0	0	0	0	8	0	36	0	0	0	0
ENSMUSG00000078291|Gm3940	22	16	14	16	16	14	9	8	16	20	18	22	26	10	20	17	15	16	33	36	41	39	19	18	13	8	17	24	11	22	31	32	25	33	47	20	30	23	15	29	24	45	22	30	33	30	27	27	13
ENSMUSG00000028047|Thbs3	0	0	0	0	2	0	0	0	7	0	0	0	0	0	0	0	0	0	0	0	2	0	0	0	0	0	0	0	0	0	1	20	3	0	0	0	22	0	6	6	0	0	3	0	0	5	30	0	0
ENSMUSG00000083438|Gm5402	0	0	1	0	4	0	0	2	1	1	0	2	0	0	1	1	0	1	1	2	1	0	0	1	0	0	0	2	1	0	2	3	1	1	3	2	2	1	0	2	1	0	2	1	0	0	4	0	0
ENSMUSG00000081819|Gm12722	8	2	6	9	3	4	3	6	0	1	7	2	3	0	3	11	0	3	16	3	6	6	3	13	8	3	9	15	2	9	5	5	4	5	7	10	0	7	5	6	0	2	2	2	8	2	3	4	7
ENSMUSG00000079536|Ctag2l1	161	144	49	107	141	20	72	54	97	141	319	87	116	11	61	9	283	224	55	89	484	196	290	318	223	175	300	217	118	139	146	73	421	62	95	88	196	70	78	61	133	418	106	59	974	220	313	248	248
ENSMUSG00000105061|Gm6740	1	1	1	1	1	1	1	3	1	1	1	1	1	1	1	1	1	2	1	2	1	1	3	2	1	1	2	2	2	2	3	2	2	1	2	1	1	2	1	2	1	1	1	2	1	1	1	2	2
ENSMUSG00000106253|Mir468	0	0	0	0	0	0	0	0	0	0	0	0	0	0	0	0	0	0	0	0	0	0	0	0	0	0	0	0	0	0	0	0	0	0	0	0	0	0	0	0	0	0	0	0	0	0	0	0	0
ENSMUSG00000024921|Smarca2	44	19	19	20	84	20	17	25	2	104	65	78	36	4	44	30	32	72	8	60	29	54	34	34	30	69	115	40	29	50	180	20	95	41	21	50	54	41	44	24	13	93	54	26	18	41	51	47	32
ENSMUSG00000006218|Fam131c	0	41	52	4	2	129	9	0	0	13	2	33	16	0	18	7	10	63	0	82	121	23	19	104	73	32	25	17	4	38	29	22	40	2	16	0	82	10	8	23	0	19	13	21	53	40	41	23	15
ENSMUSG00000024770|Lipn	0	0	0	0	0	0	0	0	0	0	0	0	0	0	0	0	0	0	0	0	0	0	0	0	0	0	0	0	0	0	0	0	0	0	0	0	0	0	0	0	0	1	0	0	0	0	0	0	0
ENSMUSG00000058402|Zfp420	33	8	35	0	0	6	8	0	24	8	57	8	59	0	0	7	52	5	0	4	63	32	35	38	26	0	88	50	7	82	12	17	72	32	8	19	0	31	11	18	0	7	8	12	63	8	0	18	23
ENSMUSG00000115038|Gm48989	0	0	0	0	0	0	0	0	0	0	0	0	0	0	0	0	0	0	0	0	0	0	0	0	0	0	0	0	0	0	0	0	0	0	0	0	0	0	0	0	0	0	0	0	0	0	0	0	0
ENSMUSG00000066239|Olfr519	0	0	0	0	0	0	0	0	0	0	0	0	0	0	0	0	0	0	0	0	0	0	0	0	0	0	0	0	0	0	0	0	0	0	0	0	0	0	0	0	0	0	0	0	0	0	0	0	0
ENSMUSG00000043719|Col6a6	0	3	9	4	23	10	0	0	27	5	18	0	15	0	35	12	0	0	0	99	41	39	28	22	0	16	28	27	31	0	35	34	61	0	8	28	0	1	12	29	2	4	55	17	27	0	19	0	0
ENSMUSG00000108070|Gm43872	0	0	0	0	0	0	0	0	0	0	0	0	0	0	0	0	0	0	0	0	0	0	0	0	0	0	0	0	0	0	0	0	0	0	0	0	0	0	0	0	0	0	0	0	0	0	0	0	0
ENSMUSG00000107053|1700021F13Rik	0	0	0	0	0	0	0	0	0	0	0	0	0	0	0	0	0	0	0	0	0	0	0	0	0	0	0	0	0	0	0	0	0	0	0	0	0	0	0	0	0	0	0	0	0	0	0	0	0
ENSMUSG00000094031|Gm24656	0	0	0	0	0	0	0	0	0	0	0	0	0	0	0	0	0	0	0	0	0	0	0	0	0	0	0	0	0	0	0	0	0	0	0	0	0	0	0	0	0	0	0	0	0	0	0	0	0
ENSMUSG00000095312|Olfr382	7	0	0	0	0	0	0	0	0	0	0	0	0	0	0	0	0	0	0	2	0	0	0	0	0	0	0	0	0	0	2	0	0	0	0	0	0	0	0	0	13	0	0	0	0	0	0	0	0
ENSMUSG00000101030|Gm28429	0	0	0	0	0	0	0	0	0	0	0	0	0	0	0	0	0	0	0	0	0	0	0	0	0	0	0	0	0	0	0	0	0	0	0	0	0	0	0	0	0	0	0	0	0	0	0	0	0
ENSMUSG00000062846|Gm14176	111	99	111	88	95	71	73	88	169	173	120	155	192	39	148	107	138	99	109	349	248	180	163	163	127	100	85	179	66	181	144	222	302	164	373	178	183	142	96	188	133	122	156	221	264	241	159	123	101
ENSMUSG00000106299|Gm44339	0	0	0	0	0	0	0	0	0	0	0	0	0	0	0	0	0	0	0	0	0	0	0	0	0	0	0	0	0	0	0	0	0	0	0	0	0	0	0	0	0	0	0	0	0	0	0	0	0
ENSMUSG00000029699|Ssc4d	460	372	160	96	137	232	74	123	143	199	215	231	48	26	57	198	275	233	173	326	753	131	167	240	136	132	209	412	191	48	222	207	195	267	194	192	73	514	76	45	128	34	132	129	205	161	97	154	97
ENSMUSG00000050650|Mrgpra1	0	0	0	0	0	0	0	0	0	0	0	0	3	0	0	0	0	0	0	0	0	0	0	0	0	0	0	0	0	0	0	0	0	0	0	0	0	0	0	0	0	0	0	0	0	0	0	0	0
ENSMUSG00000090048|Runx2os3	0	0	0	0	0	0	0	0	0	0	0	0	0	0	0	0	0	0	0	0	0	0	0	0	0	0	0	0	0	0	0	0	0	0	3	0	0	0	0	0	0	0	0	0	0	0	0	0	0
ENSMUSG00000036817|Sun1	2049	3458	2059	2320	2685	2617	965	1747	1249	2202	2407	3113	2812	275	1799	2233	3059	3049	526	5776	4103	2010	2295	5270	2559	2284	2504	6912	2263	3536	3291	3587	4790	2736	5812	3294	3879	3231	2217	3124	2048	1585	2516	3805	5150	4796	2396	4733	3530
ENSMUSG00000072662|Mansc4	0	0	0	0	0	4	5	0	0	0	0	7	0	0	0	0	0	0	0	0	0	8	6	0	0	0	0	0	0	0	0	24	0	0	13	0	16	0	0	0	0	0	0	0	0	22	9	0	0
ENSMUSG00000029869|Ephb6	17	0	0	0	3	13	0	0	0	29	0	19	10	0	0	0	0	0	0	0	26	0	6	0	13	18	0	11	0	31	54	30	0	0	0	18	22	0	3	0	0	7	4	0	0	0	0	0	0
ENSMUSG00000109291|Gm2814	0	0	0	0	0	0	0	0	0	0	0	0	0	0	0	0	0	0	0	0	0	0	0	0	0	0	0	0	0	0	0	0	0	0	0	0	0	0	0	0	0	0	0	0	0	0	0	0	0
ENSMUSG00000090228|Gm16289	0	0	0	0	0	0	0	0	0	0	0	0	0	0	0	0	0	0	0	0	0	0	0	0	0	0	0	0	0	0	0	0	0	0	0	0	0	0	0	0	0	0	0	0	0	4	0	0	0
ENSMUSG00000072600|Ear-ps9	2	0	0	0	0	0	0	0	0	0	0	0	0	0	0	0	0	0	0	0	0	0	0	0	0	0	1	1	0	0	0	0	0	6	0	0	1	4	0	0	0	3	1	0	0	0	0	0	0
ENSMUSG00000057207|Olfr1028	0	0	0	0	0	0	0	0	0	0	0	0	0	0	0	0	0	0	0	0	0	0	0	0	0	0	0	0	0	0	0	1	0	0	0	0	0	0	0	0	0	0	0	0	0	0	0	0	0
ENSMUSG00000080556|Mir467g	0	0	0	0	0	0	0	0	0	0	0	0	0	0	0	0	0	0	0	0	0	0	0	0	0	0	0	0	0	0	0	0	0	0	0	0	0	0	0	0	0	0	0	0	0	0	4	0	0
ENSMUSG00000095738|Gm25313	0	0	0	1	0	0	0	0	0	0	0	0	0	0	1	1	0	1	0	1	0	0	0	0	0	1	0	1	0	2	2	0	4	0	3	3	2	2	1	1	0	0	1	0	0	2	6	1	2
ENSMUSG00000030518|Fam189a1	0	0	0	0	13	0	0	0	0	29	0	7	0	0	0	0	0	0	0	0	0	0	0	0	0	6	7	0	0	0	0	0	0	0	0	0	0	0	3	0	0	0	0	0	0	0	0	0	0
ENSMUSG00000071715|Ncf4	0	0	0	0	0	0	0	0	0	0	0	0	0	0	0	0	0	0	0	0	0	0	0	0	0	0	0	0	0	0	0	0	0	0	0	0	0	0	0	0	0	0	0	0	0	0	0	0	0
ENSMUSG00000096079|Gm23961	0	0	0	0	0	0	0	0	0	0	0	0	0	0	0	0	0	0	0	0	0	0	0	0	0	0	0	0	0	0	0	0	0	0	0	0	0	0	0	0	0	0	0	0	0	0	0	0	0
ENSMUSG00000020721|Helz	248	775	142	333	431	522	204	126	368	458	233	649	454	119	350	229	277	280	27	388	811	344	273	1032	356	453	218	906	346	250	435	386	445	212	815	356	781	286	148	287	196	228	157	329	342	449	441	733	484
ENSMUSG00000093072|Gm25950	0	0	0	0	0	0	0	0	0	0	0	0	0	0	0	0	0	0	0	0	0	0	0	0	0	0	0	0	0	0	0	0	0	0	0	0	0	0	0	0	0	0	0	0	0	3	0	0	0
ENSMUSG00000110585|Gm45704	0	0	0	0	0	0	0	0	0	0	0	0	0	0	0	0	0	0	0	0	0	0	0	0	0	0	0	0	0	0	0	0	0	0	0	0	0	0	0	0	0	0	0	0	1	0	0	0	0
ENSMUSG00000107562|Gm44412	0	0	0	0	0	0	0	0	0	0	0	0	0	0	0	0	0	0	0	0	2	0	0	0	0	0	0	0	0	2	0	0	0	0	0	0	0	0	0	0	0	0	0	0	0	0	0	0	0
ENSMUSG00000090968|Gm3978	0	0	0	0	1	0	0	0	0	1	1	0	0	0	0	0	0	0	0	0	0	0	0	0	0	0	0	1	0	0	0	0	0	1	3	0	2	0	0	1	0	0	0	0	1	0	1	0	0
ENSMUSG00000050914|Ankrd37	13	0	6	27	47	11	7	11	29	38	38	56	6	0	13	2	26	38	0	73	96	34	43	25	0	59	23	6	9	24	66	0	20	40	136	35	83	18	32	13	18	66	66	8	47	38	54	40	0
ENSMUSG00000116697|Gm49694	0	0	0	0	0	0	0	0	0	0	0	0	0	0	0	0	0	0	0	0	0	0	0	0	0	0	0	0	0	0	0	0	0	0	0	0	0	0	0	0	0	0	0	0	0	0	0	0	0
ENSMUSG00000095105|Edaradd	7	48	24	10	17	3	18	3	18	31	9	0	12	20	56	42	31	0	0	40	0	21	0	9	46	9	55	39	80	46	62	20	59	147	78	15	79	74	60	86	18	5	29	34	0	135	46	100	3
ENSMUSG00000038764|Ptpn3	222	135	116	330	365	300	83	89	144	214	224	308	316	104	332	189	196	139	0	538	695	213	223	333	377	62	148	380	169	212	216	432	404	237	725	169	274	246	70	127	111	142	137	223	299	289	150	338	300
ENSMUSG00000099782|Gm20903	0	0	0	0	0	0	0	0	0	0	0	0	0	0	0	0	0	0	0	0	0	0	0	0	0	0	0	0	0	0	0	0	0	0	0	0	0	0	0	0	0	0	0	0	0	0	0	0	0
ENSMUSG00000061024|Rrs1	404	374	80	161	331	232	86	204	35	305	377	341	243	24	253	238	222	202	109	792	291	159	320	308	337	451	672	540	372	467	356	435	338	387	847	263	281	671	361	338	315	350	162	321	347	190	425	158	176
ENSMUSG00000032737|Inppl1	6	21	58	55	122	25	48	18	23	125	13	23	34	4	59	8	59	50	18	107	142	16	70	17	101	49	12	25	48	54	21	131	24	43	76	126	195	48	25	41	55	33	130	49	87	106	33	81	67
ENSMUSG00000094026|Gm23002	0	0	0	0	0	0	0	0	0	0	0	0	0	0	0	0	0	0	0	0	0	0	0	0	0	0	0	0	0	0	0	2	0	0	0	0	0	0	0	0	0	0	0	2	0	0	0	0	0
ENSMUSG00000099928|Gm29202	0	0	0	0	0	0	0	0	0	0	0	0	1	0	0	0	0	0	0	0	0	0	0	0	0	0	0	0	0	0	0	0	0	0	0	0	0	0	0	0	0	0	0	0	0	0	0	0	0
ENSMUSG00000045733|Sprn	0	0	0	0	0	0	0	0	0	0	0	0	0	0	0	0	0	0	0	0	0	0	0	0	0	0	0	0	0	0	0	13	0	0	0	0	0	0	0	0	0	0	0	0	0	0	0	0	0
ENSMUSG00000000149|Gna12	36	22	54	50	23	28	43	19	48	10	124	55	27	5	56	34	49	67	0	4	144	27	178	31	15	118	3	79	75	69	29	124	82	38	120	34	78	17	44	56	54	284	23	147	15	124	50	70	34
ENSMUSG00000113536|Gm49327	0	0	1	0	0	0	0	0	0	0	0	1	1	0	0	1	0	1	0	1	1	1	1	2	1	0	1	1	0	0	1	2	0	9	1	0	1	2	0	1	0	2	0	1	1	1	0	0	0
ENSMUSG00000088192|Gm23904	0	0	0	0	0	0	0	0	0	0	0	0	0	0	0	0	0	0	0	0	0	0	0	0	0	0	0	0	0	0	0	0	0	0	0	0	0	0	0	0	0	0	0	0	0	0	0	0	0
ENSMUSG00000114252|Gm5630	3	6	2	1	1	3	0	0	7	3	5	7	5	0	1	0	4	4	0	8	7	7	5	4	3	3	4	7	5	12	3	3	3	2	10	5	2	4	4	3	0	0	2	4	2	6	1	9	7
ENSMUSG00000081167|Gm8880	1	0	0	1	2	0	2	1	1	1	1	2	0	0	2	2	1	0	0	2	1	3	1	0	2	0	1	3	0	1	1	1	0	1	1	0	1	4	1	2	0	2	1	1	0	0	1	2	0
ENSMUSG00000094928|1700122O11Rik	0	0	0	0	0	0	0	0	0	0	0	0	0	0	0	3	0	0	0	0	0	0	0	0	0	0	0	0	0	0	0	0	0	0	0	0	0	0	0	0	0	0	0	0	0	0	0	0	0
ENSMUSG00000032718|Mansc1	0	0	0	0	0	0	0	0	0	0	0	7	0	0	3	5	0	6	0	0	9	0	0	8	0	4	6	0	0	0	0	0	0	20	16	2	0	0	0	0	0	0	4	7	0	0	0	7	4
ENSMUSG00000048978|Nrsn1	0	0	0	4	0	0	0	0	0	0	10	0	0	0	0	0	4	0	0	0	0	0	0	0	0	10	0	0	0	0	0	14	0	0	0	20	0	0	0	0	0	3	0	0	0	0	0	25	0
ENSMUSG00000106777|Gm43150	0	0	0	0	0	0	0	0	0	0	0	0	0	0	0	0	0	0	0	0	0	0	0	0	0	0	0	0	0	0	0	0	0	0	0	0	0	0	0	0	0	0	0	0	0	0	0	0	0
ENSMUSG00000091060|Myocos	39	15	0	3	8	0	0	0	8	0	0	0	0	0	0	19	0	0	0	12	0	58	16	12	6	0	0	0	0	0	0	5	0	0	0	0	0	0	0	3	0	10	25	0	0	0	0	0	0
ENSMUSG00000107735|Gm44173	0	0	0	0	0	0	0	0	0	0	0	0	0	0	0	0	0	0	0	0	0	0	0	0	0	0	0	0	0	0	0	0	0	0	0	0	0	0	0	0	0	0	0	0	0	0	0	0	0
ENSMUSG00000069609|Cd300ld4	0	0	0	0	0	0	0	0	0	0	0	0	0	0	0	0	0	0	0	0	0	0	0	0	0	0	0	0	0	0	0	0	0	0	0	0	0	0	0	0	0	5	0	0	2	0	0	0	0
ENSMUSG00000106623|Gm43335	5	0	3	0	0	0	2	0	15	3	10	7	1	0	4	2	1	0	0	0	21	2	2	0	5	0	33	7	22	9	27	3	0	1	0	16	3	0	7	2	10	5	5	1	0	0	12	17	0
ENSMUSG00000077212|Snord69	1	1	1	0	0	0	1	0	1	0	1	0	0	1	1	0	1	1	0	1	1	0	0	0	0	0	1	0	1	1	1	0	0	1	1	1	0	1	0	1	1	0	0	1	1	0	1	0	0
ENSMUSG00000088644|Gm26485	0	0	0	0	0	0	0	0	0	0	0	0	0	0	0	0	0	0	0	0	0	0	0	0	0	0	0	0	0	0	0	0	0	0	0	0	0	0	0	0	0	0	0	0	0	0	0	0	0
ENSMUSG00000050756|Defb6	0	0	0	0	0	0	0	0	0	0	0	0	0	0	0	0	0	0	0	0	0	0	0	0	0	0	0	0	0	0	0	0	0	0	0	0	0	0	0	0	0	0	0	0	0	0	0	0	0
ENSMUSG00000092710|Gm22857	0	0	0	0	0	0	0	0	0	0	0	0	0	0	0	0	0	0	0	0	0	0	0	0	0	0	0	0	0	0	0	0	0	0	0	0	0	0	0	0	0	0	0	0	0	0	0	0	0
ENSMUSG00000098773|Gm27179	0	0	0	0	0	0	0	0	0	0	0	0	0	0	0	0	0	0	0	0	0	0	0	0	0	0	0	0	0	0	0	0	0	0	0	0	0	0	0	0	0	0	0	0	0	0	0	0	0
ENSMUSG00000025578|Cbx8	124	53	78	36	80	36	22	86	130	96	137	100	69	7	49	48	86	49	0	372	182	36	201	410	88	13	91	193	76	83	39	23	285	0	294	201	42	46	22	9	49	0	102	165	32	0	51	112	74
ENSMUSG00000025185|Loxl4	0	0	0	9	0	0	0	0	0	0	0	0	0	0	0	6	3	0	0	26	0	0	0	16	0	0	0	0	0	0	0	0	0	0	0	0	0	19	0	0	0	0	14	0	0	0	0	0	0
ENSMUSG00000063556|Gm10132	333	299	232	302	265	317	163	216	362	421	345	396	476	229	384	282	348	257	519	646	823	814	396	366	306	185	305	558	238	460	578	523	528	648	932	450	505	435	328	586	521	645	419	537	674	662	492	448	337
ENSMUSG00000081921|Gm12858	5	5	4	3	5	7	0	3	3	5	3	3	4	2	8	6	6	1	6	11	6	12	2	9	4	1	2	5	5	4	5	6	13	11	15	5	4	5	7	5	8	6	12	11	10	6	5	2	5
ENSMUSG00000024992|Pde6c	0	0	0	0	0	0	0	0	0	0	0	0	9	4	0	0	0	0	0	0	0	0	0	0	0	0	0	0	0	0	0	0	0	0	0	0	0	0	0	0	0	0	0	0	0	0	0	0	0
ENSMUSG00000091476|Catspere2	0	0	0	2	0	0	0	0	0	8	5	0	0	0	0	6	9	9	0	11	0	0	32	7	1	0	3	0	0	0	3	0	0	2	0	12	0	0	0	0	12	12	21	4	0	26	0	6	1
ENSMUSG00000047048|Olfr432	0	0	0	0	0	0	0	0	0	0	0	2	2	0	0	0	0	0	0	0	0	0	0	0	0	0	0	0	0	0	0	0	0	0	13	0	0	0	0	0	0	0	0	0	0	0	0	0	0
ENSMUSG00000106078|Gm43697	0	0	0	0	0	0	0	0	0	0	0	0	0	0	0	0	0	0	0	0	0	0	0	0	0	0	0	0	0	0	0	0	0	0	0	0	0	0	0	0	0	0	0	0	0	0	0	0	3
ENSMUSG00000030909|Anks4b	6	19	3	6	24	8	3	13	0	0	0	0	58	0	11	14	27	20	0	10	42	13	6	6	4	45	6	11	6	2	23	0	17	0	0	13	0	7	0	27	0	0	23	31	11	0	12	5	9
ENSMUSG00000114395|Gm47464	0	0	0	0	0	0	0	0	0	0	0	0	0	0	0	0	0	0	0	0	4	0	0	0	0	0	0	0	0	0	0	0	0	0	0	0	0	0	0	0	0	0	0	0	0	0	0	0	0
ENSMUSG00000089992|G6pd2	0	0	1	1	0	0	0	0	0	4	3	1	2	0	0	1	2	0	0	5	0	1	0	2	0	0	0	2	0	0	0	1	1	0	1	1	4	1	0	6	2	0	1	0	3	2	0	1	2
ENSMUSG00000054951|9130008F23Rik	0	0	0	0	0	19	0	0	0	10	0	6	1	0	0	0	6	0	0	33	0	8	0	0	0	0	13	25	12	0	7	6	7	32	20	3	67	19	24	8	48	24	0	2	6	36	5	6	10
ENSMUSG00000096710|n-R5s117	0	0	0	0	0	0	0	0	0	0	0	0	0	0	0	0	0	0	0	0	0	0	0	0	0	0	0	0	0	0	0	0	0	0	0	0	0	0	0	0	0	1	0	0	0	0	1	0	0
ENSMUSG00000110049|Gm3836	0	0	0	0	0	0	0	0	0	0	18	0	0	0	0	0	0	0	0	2	0	22	0	0	0	0	0	0	0	0	0	9	0	0	0	0	0	0	0	0	0	0	0	0	0	0	0	0	0
ENSMUSG00000057093|Zfp607b	6	2	0	5	11	34	12	4	0	3	39	14	4	0	13	11	36	17	0	23	11	9	43	21	0	3	26	25	0	15	0	8	3	20	20	69	11	6	33	4	3	3	8	16	57	28	6	9	7
ENSMUSG00000064798|n-R5s193	3	0	2	4	9	2	2	2	16	3	70	12	5	6	6	1	6	3	92	7	4	1	4	6	4	4	6	1	3	28	14	11	7	24	43	20	8	32	5	13	36	78	46	63	52	7	68	31	21
ENSMUSG00000103146|Gm37745	18	1	0	16	0	5	3	3	3	11	0	0	6	0	3	15	0	0	0	19	1	0	25	12	11	0	20	16	0	0	5	0	8	2	49	14	27	55	1	24	15	24	2	0	13	2	0	59	2
ENSMUSG00000112526|Gm35865	0	0	0	0	0	0	0	0	0	0	0	0	0	0	0	0	0	9	0	0	0	0	0	0	0	0	0	0	0	0	0	0	0	0	0	0	0	0	0	0	0	0	0	0	0	0	0	0	0
ENSMUSG00000095064|Vmn1r135	0	0	0	0	0	0	1	0	0	0	1	0	1	0	0	0	1	0	0	0	0	0	0	0	0	0	0	0	0	2	0	0	0	0	0	0	0	0	0	0	0	0	0	0	0	0	0	0	0
ENSMUSG00000088132|Gm22586	0	0	0	0	0	0	0	0	0	0	0	0	0	0	0	0	0	0	0	0	0	0	0	0	0	0	0	0	0	0	0	0	0	0	0	0	0	0	0	0	0	0	0	0	0	0	0	0	0
ENSMUSG00000081604|Gm11518	1210	1415	894	1091	1181	964	595	819	1307	1548	1680	1579	1542	867	1572	1088	1354	1035	2614	2863	3015	2814	1338	1518	1320	766	1023	2645	884	2074	1784	2451	1852	2167	3813	1634	1879	1817	1361	2216	1955	2571	1407	2352	2107	2600	2422	1631	1372
ENSMUSG00000112594|Gm48333	0	1	0	0	0	0	0	4	2	2	0	1	0	0	0	0	0	0	0	0	0	0	0	0	0	0	0	1	0	0	3	1	0	2	0	6	0	4	0	0	0	0	0	0	2	3	3	0	0
ENSMUSG00000071262|Zfp957	57	26	81	31	86	39	4	38	9	6	93	86	64	10	6	20	87	171	0	117	64	24	48	123	50	206	167	26	107	46	52	55	47	48	29	34	45	52	42	13	34	66	63	98	22	0	15	62	48
ENSMUSG00000116429|Ddit3	0	0	0	0	0	0	1	0	1	1	0	0	0	0	0	0	0	0	0	0	0	1	1	1	0	1	0	0	0	0	1	0	0	0	0	0	0	0	1	0	0	1	0	1	0	0	0	2	0
ENSMUSG00000034000|Neu4	0	0	0	0	0	0	0	0	0	0	0	0	0	0	0	0	0	0	0	0	0	0	0	0	0	0	0	0	0	0	38	0	0	0	0	0	0	0	0	0	0	0	0	0	0	0	0	0	0
ENSMUSG00000100740|Gm29476	0	0	0	0	0	0	0	0	0	0	0	0	0	0	0	0	0	0	0	0	0	0	0	0	0	0	0	0	0	0	0	0	0	0	0	0	0	0	0	0	0	0	0	0	0	0	0	0	0
ENSMUSG00000027797|Dclk1	0	0	0	6	0	2	0	0	0	0	0	0	0	0	1	3	0	0	29	0	0	2	0	0	0	0	0	2	3	0	0	0	0	0	4	16	0	17	11	0	0	28	0	0	0	0	8	0	0
ENSMUSG00000029463|Fam216a	97	81	47	68	19	99	51	0	60	39	73	53	81	10	27	44	90	92	88	36	207	87	255	134	28	168	357	118	91	26	20	189	93	120	78	19	10	28	19	88	11	84	15	26	246	142	104	89	52
ENSMUSG00000101826|Gm8581	0	3	0	0	0	0	0	0	0	0	0	0	0	0	0	0	0	5	0	2	0	0	0	2	2	0	0	6	1	0	0	5	2	0	14	0	0	0	0	0	10	0	12	0	0	0	0	0	0
ENSMUSG00000051515|Fam181b	0	2	0	0	0	1	5	7	0	0	0	0	0	0	0	0	0	6	0	0	0	0	0	0	0	0	0	0	0	0	0	0	0	0	0	0	0	0	0	0	0	0	0	0	0	0	0	0	0
ENSMUSG00000099894|Gm20911	0	0	0	0	0	0	0	0	0	0	0	0	0	0	0	0	0	0	0	0	0	0	0	0	0	0	0	0	0	0	0	0	0	0	0	0	0	0	0	0	0	0	0	0	0	0	0	0	0
ENSMUSG00000089085|Gm24004	0	0	0	0	0	0	0	0	0	0	0	1	0	0	0	1	0	0	0	0	0	0	0	0	0	0	0	0	0	0	0	0	0	0	1	0	0	0	0	0	0	0	0	0	0	0	0	0	0
ENSMUSG00000108566|Gm45031	0	0	0	0	0	0	0	0	0	0	0	0	0	0	0	0	0	0	0	0	0	0	0	0	0	0	0	0	0	0	0	0	0	0	0	0	0	0	7	0	0	0	0	0	0	0	0	0	0
ENSMUSG00000102732|Gm37342	0	3	0	0	0	0	0	0	0	0	0	0	0	0	0	0	0	0	0	0	0	0	0	0	0	0	0	0	0	0	0	0	0	0	0	0	0	0	0	0	0	0	0	0	0	0	0	0	0
ENSMUSG00000104006|Gm38333	0	0	0	0	0	0	0	0	0	0	0	0	0	0	0	0	0	0	0	0	0	0	0	0	0	0	0	0	0	0	0	0	0	0	0	0	0	0	0	0	0	0	0	0	0	0	0	0	0
ENSMUSG00000090326|Dthd1	0	0	0	0	0	0	0	0	3	0	0	0	0	0	10	0	0	0	0	0	0	0	0	0	0	0	0	0	0	0	0	0	0	0	0	0	0	0	0	0	0	0	0	0	0	0	0	0	0
ENSMUSG00000091849|Gm17188	0	0	0	0	0	0	0	0	0	0	1	0	0	0	0	0	0	0	0	0	0	0	0	0	0	0	0	0	0	0	0	0	0	0	0	0	0	1	0	0	0	0	0	0	0	0	1	0	1
ENSMUSG00000096211|Gm23330	0	0	0	0	0	0	0	0	0	0	0	0	0	0	0	1	0	0	0	0	0	0	0	1	0	0	0	0	0	0	0	0	0	1	0	0	0	0	0	0	0	0	0	0	0	0	0	0	0
ENSMUSG00000092961|Gm22239	0	0	0	0	0	0	0	0	0	0	0	0	0	0	0	0	0	0	0	0	0	0	0	0	0	0	0	0	0	0	0	0	0	0	0	0	0	0	0	0	0	0	0	0	0	0	0	0	0
ENSMUSG00000042216|Sgsm1	22	22	18	52	30	54	0	0	0	0	61	85	60	0	12	24	14	18	0	96	81	0	52	107	0	0	24	77	0	12	17	112	9	0	11	48	35	0	0	0	0	31	32	64	37	64	8	39	0
ENSMUSG00000093905|Gm25023	0	0	0	0	0	0	0	0	0	0	0	0	0	0	0	0	0	0	0	0	0	0	0	0	0	0	0	0	0	0	0	0	0	0	0	0	0	0	0	0	0	0	0	0	0	0	0	0	0
ENSMUSG00000028333|Anp32b	1014	979	1427	1182	805	801	558	409	792	1761	1699	1518	1841	348	1500	836	1492	1842	1308	1949	3071	1543	1158	2442	1228	1457	1080	2459	1266	2122	1923	2925	3479	2179	4526	1993	2655	2231	1339	1652	1184	4116	1793	2588	3050	3352	2201	1530	1534
ENSMUSG00000034057|Myrfl	0	0	42	6	23	15	9	17	11	47	23	38	32	0	44	23	16	46	0	125	69	0	0	64	21	17	8	103	20	21	20	0	36	7	0	22	43	70	12	3	0	0	23	38	0	22	21	68	8
ENSMUSG00000117590|Gm50052	0	0	0	0	0	0	0	0	0	0	0	0	0	0	0	0	0	7	0	0	0	0	0	0	0	0	0	0	0	0	0	0	0	0	0	0	0	0	0	0	0	0	0	0	0	0	0	0	0
ENSMUSG00000105193|Gm18971	0	0	0	0	0	0	0	0	0	0	0	0	0	0	0	0	0	0	0	0	0	0	0	0	0	0	0	0	0	0	0	0	0	0	0	0	0	0	0	0	0	0	0	0	0	0	0	0	0
ENSMUSG00000068078|2310034C09Rik	0	0	0	0	0	0	0	0	0	0	0	0	0	0	0	0	0	0	0	0	0	0	0	0	0	0	0	0	0	0	0	0	0	0	0	0	0	0	0	0	0	0	0	0	0	0	0	0	0
ENSMUSG00000083484|Gm14574	0	0	0	0	0	0	0	0	0	0	0	0	0	0	0	0	0	0	0	0	0	0	0	0	0	0	0	0	0	0	0	0	0	0	0	0	0	0	0	0	0	0	0	0	0	0	0	0	0
ENSMUSG00000085682|Gm14267	4	1	5	2	0	1	1	3	1	2	0	1	1	4	1	3	2	3	2	2	4	2	1	1	2	0	1	3	1	1	2	1	2	3	6	3	1	0	2	2	2	16	7	2	2	2	8	4	2
ENSMUSG00000101815|Gm29028	0	0	0	0	0	0	0	0	0	0	0	0	0	0	0	0	0	0	0	0	0	0	0	0	0	0	0	0	0	0	0	0	0	0	0	0	0	0	0	0	0	0	0	0	0	0	0	0	0
ENSMUSG00000076539|Igkv4-81	0	0	0	0	0	0	0	0	0	0	0	0	0	0	0	0	0	0	0	0	0	0	0	0	0	16	0	0	0	0	0	0	0	0	0	0	0	0	0	0	0	0	0	0	0	0	0	0	0
ENSMUSG00000055184|Fam72a	5	23	18	3	0	24	5	0	16	23	32	9	3	0	19	7	29	15	0	10	77	8	28	21	27	26	69	27	36	0	35	24	12	62	40	15	21	30	30	31	0	62	16	22	0	20	0	17	32
ENSMUSG00000117104|Gm49893	0	3	0	0	0	0	0	0	0	0	0	0	0	0	0	0	0	0	0	1	4	0	0	0	0	0	0	0	0	0	0	2	0	10	15	0	0	0	7	11	7	0	0	0	1	0	5	1	0
ENSMUSG00000084197|Gm9089	0	0	1	0	0	0	0	0	0	0	1	1	1	0	1	2	1	0	0	1	1	0	0	10	1	0	0	1	0	0	3	1	2	1	2	0	1	1	0	1	1	0	1	2	2	1	0	1	1
ENSMUSG00000033208|S100b	0	0	0	0	0	0	0	0	0	0	0	0	0	0	0	0	0	0	0	0	0	0	0	0	0	0	0	0	0	0	0	0	0	0	0	0	0	0	0	0	0	0	0	0	0	0	0	0	0
ENSMUSG00000054379|2410024N13Rik	7	10	8	0	18	1	0	14	0	3	13	26	12	0	8	0	23	77	0	0	0	0	34	0	0	44	26	23	0	6	30	0	25	31	13	26	3	17	14	18	7	2	0	15	45	4	54	11	40
ENSMUSG00000107438|Gm43945	0	0	0	0	0	0	0	0	0	0	0	0	0	0	0	0	0	0	0	0	0	0	0	0	0	0	0	0	0	0	0	0	0	0	0	0	0	0	0	0	0	0	0	0	0	0	0	0	0
ENSMUSG00000102215|Gm2464	0	0	0	0	0	0	0	0	0	0	0	0	0	0	0	0	2	0	0	0	0	0	0	0	0	0	0	0	0	0	0	0	0	0	0	0	0	0	0	0	0	0	0	0	0	0	0	0	0
ENSMUSG00000109475|Gm34272	0	0	0	0	0	0	0	0	0	0	0	0	0	0	0	0	0	0	0	0	0	0	0	0	0	0	0	0	0	0	0	0	0	0	0	0	0	0	0	0	0	0	0	0	0	0	0	0	0
ENSMUSG00000101362|Mrgprb9-ps	0	0	0	0	0	0	0	0	0	0	0	0	0	0	0	0	0	0	0	0	0	0	0	0	0	0	0	0	0	0	0	0	0	0	0	0	0	0	0	0	0	0	0	0	0	0	0	0	0
ENSMUSG00000030557|Mef2a	57	158	87	152	114	81	50	57	117	121	181	182	183	18	129	201	251	54	361	410	522	35	88	167	89	115	55	378	93	93	233	231	161	236	275	242	74	135	62	320	99	70	100	171	335	120	156	121	205
ENSMUSG00000113810|Gm48259	0	0	0	0	0	0	0	0	0	0	0	0	0	0	0	0	0	0	0	0	0	0	0	0	0	0	0	0	0	0	0	0	0	0	0	0	0	0	0	0	0	0	0	0	0	0	0	0	0
ENSMUSG00000092625|Gm20404	46	0	9	0	0	0	0	24	21	17	7	14	3	0	0	16	15	41	13	129	0	0	39	8	0	0	26	12	17	16	19	0	14	25	6	0	2	9	0	8	5	21	37	26	0	6	6	0	36
ENSMUSG00000068810|Olfr1187-ps1	0	0	0	0	0	0	0	0	0	0	0	0	0	0	0	0	0	0	0	0	0	0	0	0	0	0	0	0	0	0	0	0	0	0	0	0	0	0	0	0	0	0	0	0	0	0	0	0	0
ENSMUSG00000097603|A430010J10Rik	10	8	16	1	2	1	0	0	4	0	3	1	2	2	0	0	1	9	2	21	0	1	2	1	21	43	0	1	8	16	3	19	3	3	1	1	6	2	1	4	3	3	0	2	0	1	21	2	11
ENSMUSG00000079363|Gbp4	0	0	0	0	5	0	0	0	0	8	0	0	0	0	3	0	0	0	0	0	36	6	0	0	0	0	0	0	0	9	0	0	40	0	2	0	14	2	5	0	0	0	0	38	0	0	17	11	21
ENSMUSG00000030762|Aqp8	0	0	0	0	0	0	0	9	0	0	0	0	0	0	0	0	0	0	0	0	0	0	0	0	0	0	0	0	0	0	0	0	0	0	0	0	0	0	0	0	0	0	0	0	0	0	0	0	0
ENSMUSG00000020826|Nos2	0	0	0	0	0	0	0	0	0	0	17	0	0	0	0	0	0	0	0	0	0	2	0	0	0	0	0	0	57	0	0	0	0	0	3	0	0	14	0	0	0	17	0	0	0	0	0	0	0
ENSMUSG00000110867|Gm7368	0	1	0	2	0	1	0	0	0	2	0	2	1	0	1	0	1	0	10	0	1	1	0	3	0	1	9	5	0	0	5	3	6	4	2	1	2	8	3	2	0	0	3	1	4	6	1	1	0
ENSMUSG00000029027|Dffb	170	538	208	227	171	200	42	54	164	193	402	414	140	27	99	118	252	180	111	681	455	145	180	582	293	27	361	182	225	430	457	420	412	203	701	516	354	191	183	292	156	354	332	356	375	362	354	242	438
ENSMUSG00000118536|AL592545.1	0	0	0	0	0	0	0	0	0	0	0	0	0	0	0	0	0	0	0	0	0	0	0	0	0	0	0	0	0	0	0	0	0	0	0	0	0	0	0	0	0	0	0	0	0	0	0	0	0
ENSMUSG00000091199|Gm2619	0	0	0	1	0	0	0	0	1	0	0	0	0	0	0	0	0	0	0	0	2	0	0	0	0	0	0	0	0	2	0	0	0	0	0	0	0	0	0	1	0	0	3	2	0	2	7	0	2
ENSMUSG00000037936|Scarb1	47	11	28	18	38	29	15	6	18	51	43	53	22	0	8	8	0	33	0	112	57	10	89	24	14	28	0	13	47	0	117	110	87	37	35	87	33	20	0	29	71	27	57	20	52	32	55	0	54
ENSMUSG00000031758|Cdyl2	7	101	134	70	58	10	50	13	0	39	9	62	46	27	45	76	25	0	28	11	0	98	36	0	22	27	2	7	0	45	33	91	224	86	176	0	53	79	13	10	42	115	10	48	74	136	229	82	61
ENSMUSG00000096906|Gm26506	0	0	0	0	0	0	0	0	0	0	1	0	1	0	0	1	0	1	2	0	0	1	0	1	0	1	0	1	0	1	1	1	0	0	1	0	0	0	0	1	0	1	1	1	1	2	0	0	1
ENSMUSG00000006204|Cdcp3	0	0	0	5	10	0	3	0	3	0	9	0	0	0	0	0	2	8	0	0	0	0	0	0	2	0	0	1	0	32	0	10	6	2	3	7	6	0	1	14	0	0	0	0	0	0	0	17	0
ENSMUSG00000100045|Gm20929	0	0	0	0	0	0	0	0	0	0	0	0	0	0	0	0	0	0	0	0	0	0	0	0	0	0	0	0	0	0	0	0	0	0	0	0	0	0	0	0	0	0	0	0	0	0	0	0	0
ENSMUSG00000075254|Heg1	0	2	4	0	42	40	7	0	4	4	3	26	27	5	3	23	44	118	27	0	59	13	64	10	17	6	82	14	117	0	30	100	46	2	16	42	0	159	4	29	20	7	19	7	31	28	0	0	49
ENSMUSG00000081715|Rps11-ps3	18	14	8	8	9	18	2	6	11	13	9	11	10	3	16	10	14	12	40	23	27	17	9	21	8	7	16	17	10	30	15	15	17	20	29	24	16	14	8	14	10	15	4	18	16	30	19	16	11
ENSMUSG00000055670|Zzef1	860	358	649	266	514	525	269	363	494	452	1149	764	328	75	316	202	783	525	80	1142	941	255	963	1157	648	261	574	832	441	639	572	873	959	434	1425	751	737	725	338	540	473	610	483	399	772	728	286	351	634
ENSMUSG00000086834|Gm14547	0	0	0	0	0	0	0	0	0	0	0	0	0	0	0	0	0	0	0	0	0	0	0	0	0	0	0	0	0	0	0	0	3	0	0	0	0	0	0	0	0	0	0	0	0	0	0	0	0
ENSMUSG00000050010|Shisa3	0	0	0	0	12	0	0	0	0	0	13	0	0	2	0	0	0	0	0	0	0	0	0	0	0	0	0	0	0	0	0	0	0	0	0	0	0	0	0	0	0	0	0	0	0	0	0	0	0
ENSMUSG00000102548|Gm16701	0	0	0	0	0	0	0	0	0	0	0	0	0	0	0	0	0	0	0	0	0	0	0	0	0	0	0	0	0	0	0	0	0	0	0	0	0	0	0	1	0	0	0	0	0	0	0	0	0
ENSMUSG00000109961|Gm31983	0	0	0	0	0	0	0	0	0	0	0	0	0	0	0	0	0	0	0	0	0	0	0	0	0	0	0	0	0	0	0	0	0	0	0	0	0	0	0	0	0	0	0	0	0	0	0	0	0
ENSMUSG00000101714|Gm28415	0	0	0	0	0	0	0	0	0	0	0	0	0	0	0	0	0	0	0	0	0	0	0	0	0	0	0	0	0	0	0	0	0	0	0	0	0	0	0	0	0	0	0	0	0	0	0	0	0
ENSMUSG00000101548|Gm9220	0	1	0	0	1	0	0	0	0	7	5	0	0	0	1	2	0	0	0	2	1	0	1	0	0	2	0	1	0	0	0	0	0	2	0	1	3	0	0	1	0	0	0	0	66	0	0	0	0
ENSMUSG00000029790|Cep41	25	16	0	8	5	0	14	6	0	9	12	0	16	15	3	6	42	7	28	8	29	23	11	9	5	0	20	0	19	4	23	0	65	62	0	0	0	0	0	0	7	0	0	21	12	14	19	34	17
ENSMUSG00000085104|Gm11731	0	0	0	0	0	0	0	0	0	0	0	0	0	0	0	0	0	0	0	0	0	0	0	0	0	0	0	0	0	0	0	0	0	0	0	0	0	0	0	0	0	0	0	0	0	0	0	0	0
ENSMUSG00000102511|Gm38086	12	2	2	3	4	0	3	2	4	3	6	6	5	0	1	2	0	6	0	17	0	0	20	2	1	6	10	16	0	7	3	34	9	5	1	10	1	4	4	5	0	4	4	0	3	9	8	7	10
ENSMUSG00000082400|Gm16017	4	0	0	0	0	0	0	0	2	0	0	0	0	0	0	0	0	0	0	0	14	0	0	0	0	0	0	0	0	0	0	0	3	4	0	0	0	0	0	1	1	0	0	0	0	0	0	0	0
ENSMUSG00000098550|Mir7079	0	0	1	0	1	0	1	1	1	0	1	0	1	0	0	1	1	0	0	1	1	0	0	1	1	1	1	0	1	0	1	0	0	1	1	1	0	0	1	1	0	1	1	1	1	0	1	0	1
ENSMUSG00000118639|AL590997.4	0	0	0	0	0	0	0	0	0	0	0	0	2	0	0	0	0	0	0	0	0	0	0	0	0	0	0	0	0	0	0	0	0	0	0	0	0	0	0	0	0	0	0	0	0	0	0	0	0
ENSMUSG00000094998|Gm22050	0	0	0	0	0	0	0	0	0	0	0	0	0	0	0	0	0	0	0	0	0	0	0	0	0	0	0	0	0	0	0	0	0	0	0	0	0	0	0	0	0	0	0	0	0	0	0	0	0
ENSMUSG00000084319|Tpt1-ps3	204	258	185	342	215	281	131	224	354	479	535	368	684	81	307	289	380	226	415	491	1054	927	185	401	209	224	269	269	268	511	458	318	764	598	920	543	615	376	302	692	400	694	576	694	1045	710	430	626	310
ENSMUSG00000104479|Gm10305	0	0	0	0	0	0	0	0	0	0	0	0	0	0	0	0	0	0	0	0	0	0	0	0	0	0	0	0	0	0	2	14	0	0	21	0	0	0	0	0	0	0	0	0	0	0	0	0	0
ENSMUSG00000104718|Gm31752	0	0	0	0	0	0	0	0	0	0	0	0	0	0	0	0	0	0	0	0	0	0	0	0	0	0	0	0	0	0	0	0	0	0	0	0	0	0	0	0	0	0	0	0	0	0	0	0	0
ENSMUSG00000116863|Gm49592	4	0	4	0	3	5	0	0	0	2	0	2	2	0	0	0	0	0	0	0	3	0	0	0	7	0	0	9	3	0	0	0	6	0	0	0	3	0	0	0	0	0	0	2	5	0	0	0	0
ENSMUSG00000097973|Gm4929	0	0	0	0	0	0	0	0	0	0	0	0	0	0	0	0	0	0	1	1	0	0	0	0	0	0	0	0	0	0	0	0	3	0	0	0	1	0	0	0	0	0	0	0	4	0	0	0	0
ENSMUSG00000028825|Rhd	6	0	0	0	0	0	0	0	0	11	0	13	0	0	0	0	0	29	0	0	10	0	29	18	18	0	30	75	28	0	0	0	35	3	126	0	11	34	40	0	22	23	0	0	11	24	0	0	11
ENSMUSG00000110938|1700124M09Rik	0	0	0	0	0	0	0	0	0	0	0	0	0	0	0	0	0	0	0	0	0	0	0	0	0	0	0	0	0	0	0	0	0	0	0	0	0	0	0	0	0	0	0	0	0	0	0	0	0
ENSMUSG00000086142|Ppp4r3c-ps	0	0	0	0	0	0	0	0	0	0	0	0	0	0	0	0	0	0	0	0	0	0	0	0	0	0	0	0	0	0	0	0	0	0	0	0	0	0	0	1	0	0	0	0	0	0	0	0	0
ENSMUSG00000114734|Gm48397	0	0	0	0	0	0	0	0	0	0	0	0	0	0	0	0	0	0	0	0	0	0	0	0	0	0	0	0	0	0	0	0	0	0	0	0	0	0	0	0	0	0	0	0	0	0	0	0	0
ENSMUSG00000086494|2210417A02Rik	0	0	0	0	0	0	0	0	0	0	0	0	0	0	0	0	0	0	0	0	0	3	0	0	0	0	0	0	0	0	0	0	0	0	0	0	0	0	0	0	0	0	0	0	0	0	3	0	0
ENSMUSG00000084186|Rpl36-ps10	4	6	1	2	2	1	1	1	2	4	2	2	1	2	5	2	4	3	3	2	6	7	3	2	4	2	2	3	1	2	5	2	1	6	4	2	1	3	4	9	6	5	1	5	3	8	6	3	1
ENSMUSG00000024990|Rbp4	0	0	0	0	0	0	0	0	0	0	0	0	0	0	0	0	0	0	0	0	0	0	0	0	0	0	0	0	0	0	0	0	0	0	0	0	0	0	0	0	0	0	0	0	0	0	0	0	0
ENSMUSG00000021972|Hmbox1	278	131	199	87	109	132	46	122	179	247	304	158	227	42	98	97	383	222	40	443	418	163	332	369	230	178	154	240	113	243	173	324	463	248	440	397	172	264	270	190	121	38	216	330	299	117	181	248	339
ENSMUSG00000115675|Gm49080	0	0	0	0	0	0	0	0	0	0	0	0	0	0	0	0	0	0	0	0	0	0	0	0	0	0	0	0	0	0	0	0	0	0	0	0	0	0	0	0	0	0	0	1	0	0	0	0	0
ENSMUSG00000026114|Cnga3	0	0	0	11	0	0	0	0	0	19	8	0	0	0	12	0	0	0	0	15	19	0	3	0	0	37	0	22	15	0	0	0	35	0	32	13	7	0	8	0	9	0	13	9	0	0	11	0	3
ENSMUSG00000081838|Gm13038	0	0	3	3	0	1	0	0	0	0	0	0	7	0	2	5	9	5	0	9	0	0	14	9	2	0	0	5	1	1	0	0	1	7	2	0	0	0	7	3	0	0	19	0	0	5	0	1	2
ENSMUSG00000049357|Brd8dc	20	131	151	39	384	352	0	74	139	98	261	60	228	97	16	34	35	34	218	61	62	235	44	177	205	182	102	244	609	55	231	61	199	72	250	121	38	75	86	109	52	12	105	57	51	39	42	111	16
ENSMUSG00000094037|Gm24652	0	0	0	0	0	0	0	0	0	0	0	0	0	0	0	0	0	0	0	0	0	0	0	0	0	0	0	0	0	0	0	0	0	0	0	0	0	0	0	0	0	0	0	0	0	0	0	0	0
ENSMUSG00000105019|Gm43547	0	0	2	0	0	0	0	0	0	0	0	0	0	0	0	0	0	0	0	0	2	0	0	0	0	0	0	1	0	0	0	0	0	0	0	0	0	0	0	0	0	0	0	0	0	0	0	0	0
ENSMUSG00000109490|Gm19126	0	0	0	0	0	0	0	0	0	0	0	0	0	0	0	0	0	0	0	0	0	0	0	0	0	0	0	0	0	0	0	0	0	0	0	0	0	0	0	0	0	0	0	0	0	0	0	0	0
ENSMUSG00000098222|Gm8318	0	0	0	0	0	0	0	0	0	0	0	0	0	0	0	0	0	0	0	1	0	0	0	0	0	0	0	0	0	0	0	0	0	0	0	0	0	0	0	1	0	0	0	0	0	0	0	0	0
ENSMUSG00000108007|Gm18540	0	0	0	0	0	0	0	0	0	0	0	0	0	0	0	0	0	0	0	0	0	0	0	0	0	0	0	0	0	0	0	0	0	0	0	0	0	0	0	0	0	0	0	0	0	0	0	0	0
ENSMUSG00000069074|Gm10258	0	0	0	0	0	0	0	0	0	0	0	0	0	0	0	0	0	0	0	0	0	0	0	0	0	0	0	0	0	0	0	0	0	0	0	0	0	0	0	0	0	0	0	10	0	0	0	0	0
ENSMUSG00000087415|Gm14529	0	0	0	1	0	0	0	0	2	0	0	0	0	0	0	0	1	0	0	0	0	0	0	1	0	0	0	0	0	0	0	0	0	0	0	2	0	0	0	0	0	0	0	0	1	0	0	0	0
ENSMUSG00000055895|Oosp2	0	6	0	0	0	0	0	0	0	0	0	24	0	0	0	0	3	0	36	11	13	0	0	7	10	0	0	8	0	15	16	6	10	0	2	15	7	0	3	0	2	0	6	6	3	0	0	0	10
ENSMUSG00000039057|Myo16	12	0	0	0	0	0	0	0	0	0	0	0	0	0	0	0	0	0	0	0	8	0	5	0	3	33	0	12	0	13	0	0	0	0	0	4	0	0	0	0	0	0	3	0	0	0	0	0	14
ENSMUSG00000079575|Rbpj-ps3	94	171	87	47	65	61	49	74	64	239	146	84	137	25	80	47	60	131	37	258	129	56	112	190	76	56	73	228	145	122	114	109	162	118	291	119	138	117	65	100	78	48	61	109	142	160	92	156	141
ENSMUSG00000058070|Eml1	0	0	0	0	0	0	0	0	0	14	0	0	0	0	2	0	0	0	0	0	6	9	0	0	0	13	0	29	51	2	0	0	0	0	15	0	0	0	0	0	10	0	0	0	0	41	0	0	0
ENSMUSG00000114426|Gm10769	45	58	54	27	43	10	15	13	33	54	87	68	47	6	31	17	89	23	37	117	85	187	40	74	40	16	8	76	17	97	43	94	152	42	114	87	62	185	84	45	36	42	62	91	77	97	63	64	50
ENSMUSG00000094195|Gm6509	0	0	0	0	0	0	1	0	0	0	1	0	0	1	0	1	2	43	0	1	3	1	0	1	0	2	0	1	4	11	3	1	1	0	0	0	0	0	0	0	0	4	0	0	0	3	1	1	0
ENSMUSG00000080592|Gm22030	0	0	0	0	0	0	0	0	0	0	0	0	0	0	0	0	0	0	0	0	0	0	0	0	0	0	0	0	0	0	0	0	0	0	0	0	0	0	0	0	0	0	0	0	0	0	0	0	0
ENSMUSG00000105301|Igkv13-54-1	0	0	0	0	0	0	0	0	0	0	0	0	0	0	0	0	0	0	0	0	0	0	0	0	0	0	0	0	0	0	0	0	0	0	0	0	0	0	0	0	0	0	0	0	0	0	0	0	0
ENSMUSG00000053004|Hrh1	0	0	0	0	0	0	0	0	0	0	0	0	0	0	0	0	0	0	0	0	0	0	17	0	0	0	0	0	0	0	0	4	0	0	0	0	0	0	0	0	0	0	0	0	0	0	0	0	0
ENSMUSG00000099692|Gm5696	0	0	0	0	0	0	0	0	0	0	0	0	0	2	0	0	0	0	0	0	0	0	0	1	0	0	0	0	0	0	0	0	0	0	0	0	0	1	0	0	0	0	0	0	0	0	0	0	0
ENSMUSG00000065853|Gm22354	0	1	3	1	0	0	0	0	0	0	2	0	2	0	1	0	2	2	1	0	2	0	1	0	1	0	1	0	2	5	0	1	0	1	1	1	0	0	4	0	0	3	2	7	1	1	2	0	3
ENSMUSG00000100084|2310068J16Rik	16	25	25	8	30	9	8	11	27	12	13	18	7	3	11	21	15	28	11	44	13	16	50	26	17	18	23	20	10	15	16	25	34	45	29	15	9	37	13	19	3	0	11	23	13	7	7	14	22
ENSMUSG00000076118|Mir669c	0	0	0	0	0	0	0	0	0	0	0	0	0	0	0	0	0	0	0	0	0	0	0	0	0	0	0	0	0	0	0	0	0	0	0	0	0	0	0	0	0	0	0	0	0	0	0	0	0
ENSMUSG00000038521|C1s1	0	0	2	0	11	11	0	0	18	0	0	0	0	9	7	0	2	4	0	5	0	0	0	1	0	0	15	2	0	0	10	0	0	0	0	4	0	0	8	8	4	14	11	34	0	0	0	0	0
ENSMUSG00000027624|Epb41l1	4	22	0	42	36	72	5	0	0	12	12	23	103	8	7	88	20	14	0	0	40	45	0	79	40	5	3	96	76	64	66	14	3	0	0	0	96	0	15	11	3	0	54	23	0	51	19	245	40
ENSMUSG00000101012|1700008K24Rik	0	0	0	0	0	0	0	0	0	0	0	0	0	0	0	0	0	0	0	0	0	0	0	0	0	0	0	0	0	0	0	0	0	0	0	0	0	0	0	0	0	0	0	0	0	0	0	0	0
ENSMUSG00000109046|Gm44571	0	0	0	6	0	0	0	0	0	0	0	0	0	0	3	0	0	0	0	0	0	0	0	0	0	0	0	11	0	0	0	0	0	0	0	0	0	0	0	0	0	0	0	0	0	0	0	0	0
ENSMUSG00000031508|Ankrd10	5724	6473	4833	2401	3699	2911	1298	5707	6031	3613	6771	6239	4227	646	3922	5255	7510	5797	5370	16438	12762	2374	6767	8519	4665	3999	8386	10091	5866	11208	9840	7781	7561	10077	8156	7503	4816	6636	5262	6838	4955	5100	4932	9545	6736	8634	6339	4464	4979
ENSMUSG00000102167|Gm2345	0	0	0	0	0	0	0	0	0	0	0	0	0	0	0	0	0	0	0	0	0	0	0	0	0	0	0	0	0	0	0	0	0	0	0	0	0	0	0	0	0	0	0	0	0	0	0	0	0
ENSMUSG00000037885|Stk35	2597	1894	3375	710	2614	1696	712	1445	1464	1690	3704	1295	1893	211	1056	2632	2321	2115	846	3519	4222	1108	2612	3508	2429	3499	2300	3708	3826	2244	1722	2178	3098	2015	2378	2614	832	3148	1176	1175	960	2212	1511	2030	1262	1509	1136	2097	2194
ENSMUSG00000083649|Rasl2-9	91	1	24	10	73	23	7	27	52	79	13	20	5	6	27	5	43	52	5	43	59	34	9	60	43	5	74	19	13	102	34	9	48	3	8	16	68	48	48	69	6	0	46	54	42	36	8	89	34
ENSMUSG00000031755|Bbs2	334	157	213	77	198	67	8	68	75	121	201	245	153	79	70	209	218	280	339	513	271	344	251	217	97	332	264	487	229	311	105	277	125	215	174	154	141	167	179	265	157	66	221	226	455	174	106	238	236
ENSMUSG00000098874|Gm27960	0	0	0	0	3	0	0	1	0	0	0	0	8	0	0	3	0	0	0	0	4	0	0	0	0	0	0	0	4	0	0	10	0	0	0	0	0	6	3	5	0	0	0	2	0	0	0	0	0
ENSMUSG00000108514|2310001K20Rik	0	0	0	0	0	0	0	0	0	0	0	0	0	0	0	0	0	0	0	0	0	0	0	0	0	0	0	0	0	0	0	0	0	0	0	0	0	0	0	0	0	0	0	0	0	0	0	0	0
ENSMUSG00000086876|Gm12828	0	0	0	0	0	0	0	0	0	0	0	0	0	0	0	0	0	0	0	0	0	0	0	0	0	0	0	0	0	0	0	1	0	0	0	0	0	0	0	0	0	0	0	0	0	0	0	0	0
ENSMUSG00000110196|Gm33601	5	1	0	0	4	0	1	0	0	0	1	0	0	2	0	0	0	1	0	1	1	1	2	1	0	1	3	0	0	1	1	2	0	0	6	0	0	1	0	0	0	0	0	0	0	0	0	4	1
ENSMUSG00000052337|Immt	297	255	290	261	396	211	119	189	63	420	384	486	321	205	165	384	762	424	150	647	1157	715	501	898	487	443	377	887	542	491	689	569	984	674	377	392	485	676	339	235	493	504	438	393	601	361	787	298	532
ENSMUSG00000083421|Gm14776	0	0	1	0	1	0	0	0	0	0	0	0	2	0	2	0	0	0	1	0	1	0	0	0	1	1	1	0	0	0	0	0	1	2	0	1	1	3	0	0	1	0	1	0	2	1	4	0	0
ENSMUSG00000081598|Gm8312	0	0	0	0	0	1	0	0	0	0	0	0	0	0	0	0	0	0	0	0	0	0	0	0	0	0	0	0	0	0	0	0	0	0	0	0	0	0	0	0	0	0	0	0	0	0	0	0	0
ENSMUSG00000015619|Gata3	8	23	17	20	125	130	96	2	46	180	88	88	30	6	167	44	21	6	186	21	85	16	19	26	20	38	105	159	13	41	219	180	362	231	169	87	276	119	66	62	257	120	70	71	133	216	93	209	20
ENSMUSG00000024352|Spata24	0	2	10	0	0	0	0	2	8	0	5	4	2	0	0	0	2	18	0	5	0	18	17	0	0	0	14	19	0	10	7	0	8	13	3	3	0	14	8	6	0	4	3	28	9	2	5	10	0
ENSMUSG00000026872|Zeb2	0	0	0	0	0	0	0	0	0	0	3	0	0	0	10	0	0	0	0	0	0	0	3	19	0	0	0	0	0	0	24	0	0	0	0	0	0	3	0	0	0	11	0	0	0	16	0	0	2
ENSMUSG00000091649|Phf11b	0	0	0	0	0	0	5	0	0	0	2	0	0	0	0	0	0	5	4	0	0	0	19	0	1	12	0	0	0	0	0	0	17	0	4	0	10	0	0	0	0	0	0	0	5	4	0	0	0
ENSMUSG00000102368|4930590L20Rik	0	0	0	0	0	0	0	0	0	0	0	0	0	0	0	0	0	0	0	0	0	0	0	0	0	0	0	0	0	0	0	0	0	0	0	0	0	0	0	0	0	0	0	0	0	0	0	0	0
ENSMUSG00000041375|Ccdc9	270	142	159	70	100	98	66	60	210	182	263	175	185	68	107	119	178	165	160	339	323	289	157	300	175	183	259	343	189	239	322	129	265	103	305	177	232	191	108	112	146	506	164	119	148	191	103	158	183
ENSMUSG00000109973|Gm45397	0	0	0	0	0	0	0	0	0	0	0	0	0	0	0	0	0	0	0	0	0	0	0	0	0	0	0	0	0	0	0	0	0	0	0	0	4	0	0	0	0	0	0	0	0	0	0	0	0
ENSMUSG00000043410|Hfm1	3	0	2	0	1	0	0	0	4	2	0	0	0	0	0	0	3	17	0	1	10	0	1	0	5	0	0	0	1	2	0	0	0	0	0	6	0	3	2	0	1	0	5	1	0	2	0	0	1
ENSMUSG00000095097|Gm23658	2	0	2	1	1	0	0	0	1	1	2	0	3	0	1	1	1	2	5	4	0	0	2	1	2	1	0	0	0	3	0	1	1	0	1	0	3	2	3	1	1	3	2	3	1	0	2	2	0
ENSMUSG00000108852|Gm44911	9	12	2	1	11	4	2	6	28	6	2	3	7	3	7	5	12	14	0	35	14	3	21	9	1	7	7	13	5	12	11	10	13	23	8	8	12	5	2	13	8	3	3	13	22	17	17	5	10
ENSMUSG00000027465|Tbc1d20	802	1335	670	692	765	943	365	330	755	898	1453	771	882	155	715	649	1127	561	253	2096	1704	1021	1090	1920	1028	407	583	1964	1033	1013	1362	879	1372	920	2077	933	1395	1016	770	990	465	1274	867	1209	1186	869	933	1271	962
ENSMUSG00000031832|Taf1c	511	230	244	366	364	354	266	211	583	359	454	668	260	110	281	96	473	436	111	819	886	268	349	666	552	46	699	618	258	1090	610	1135	212	482	1247	910	527	418	380	319	581	1033	162	649	591	473	787	618	314
ENSMUSG00000084752|Gm22451	0	0	0	0	0	0	0	0	0	0	0	0	0	0	0	0	0	0	0	0	0	0	0	0	0	0	0	0	0	0	0	0	0	0	0	0	0	0	0	0	0	0	0	0	0	0	0	0	0
ENSMUSG00000110441|Gm45790	0	0	0	0	0	0	0	0	0	0	0	0	0	0	0	0	0	0	0	0	0	0	0	0	3	0	0	0	0	0	0	0	0	0	0	0	0	2	0	0	0	0	0	0	0	0	0	0	0
ENSMUSG00000095854|Trav14d-1	0	0	0	0	0	0	0	0	0	0	0	0	0	0	0	0	0	0	0	0	0	0	0	0	0	0	0	0	0	0	0	0	0	0	0	0	0	0	0	0	0	0	0	0	0	0	0	0	0
ENSMUSG00000020376|Rnf130	9	25	46	12	36	78	14	17	0	40	61	9	35	35	39	29	50	11	12	41	72	35	12	45	19	118	44	32	15	92	18	100	120	99	42	28	51	52	50	42	32	52	21	28	71	86	83	138	15
ENSMUSG00000054204|Alkal2	0	0	0	0	0	0	0	0	0	0	0	0	0	0	0	0	0	0	0	0	0	0	0	0	0	0	0	0	0	0	0	0	0	0	2	0	0	0	0	0	0	0	0	0	0	0	0	0	0
ENSMUSG00000115533|Gm48929	0	0	0	0	0	0	0	0	0	1	0	0	0	0	0	0	0	0	0	0	0	0	0	8	0	0	0	0	0	0	0	0	0	0	0	0	0	0	0	0	0	0	1	0	0	0	0	0	0
ENSMUSG00000095806|Vmn1r244	0	0	0	0	0	0	0	0	0	0	0	0	0	0	0	0	0	0	0	0	0	0	0	0	0	0	0	0	0	0	0	0	0	0	0	0	0	0	0	0	0	0	0	0	0	0	0	0	4
ENSMUSG00000091931|Gon7	439	91	217	162	133	107	44	115	293	110	455	336	177	113	142	142	262	307	472	371	321	325	450	280	218	256	227	315	314	372	320	278	175	128	560	438	282	336	274	248	253	283	241	316	258	232	164	257	230
ENSMUSG00000106509|Gm43394	0	0	0	0	0	0	0	0	0	0	0	0	0	0	0	0	0	0	0	0	0	0	0	0	0	0	0	0	0	0	0	0	0	1	0	0	0	0	0	0	0	0	0	0	0	0	0	0	0
ENSMUSG00000115244|Gm49002	0	0	0	0	0	0	0	0	0	0	0	0	0	0	0	0	0	0	0	0	0	0	0	0	0	0	0	0	0	0	0	0	0	0	0	0	25	0	0	0	0	0	0	0	0	0	3	0	0
ENSMUSG00000109044|Gm44680	0	0	0	0	0	11	0	0	0	0	0	0	0	0	3	0	0	0	0	0	0	0	0	0	0	0	0	0	0	0	0	0	0	0	0	0	0	0	0	0	0	0	0	0	0	0	0	0	0
ENSMUSG00000065006|Gm26325	1	0	0	0	0	0	0	1	0	0	1	1	0	0	0	1	0	1	0	0	1	1	1	1	0	1	1	1	0	0	1	1	1	0	1	1	1	1	1	0	1	1	1	1	0	1	1	1	1
ENSMUSG00000108952|Gm39117	0	0	0	0	0	0	0	0	0	0	0	0	0	0	0	0	0	0	0	0	0	0	0	0	0	0	0	0	0	0	0	0	0	0	0	0	0	0	0	0	0	0	0	0	0	0	0	0	0
ENSMUSG00000092990|Mir466q	0	0	0	0	0	0	0	0	0	0	0	0	0	0	0	0	0	0	0	0	0	0	0	0	0	0	0	0	0	0	0	0	0	0	0	0	0	0	0	0	0	0	0	0	0	0	0	0	0
ENSMUSG00000102294|Gm37544	0	0	0	0	0	0	0	0	0	0	0	0	0	0	0	0	0	0	0	0	0	0	0	0	0	0	0	0	0	0	0	0	0	0	0	0	0	0	0	0	0	0	0	0	0	0	0	0	0
ENSMUSG00000084350|Znf41-ps	31	22	32	21	28	23	14	20	15	34	32	38	27	8	41	9	35	67	33	56	133	36	23	38	19	30	64	70	29	74	27	55	53	67	52	46	57	73	33	59	36	38	28	59	106	77	65	24	25
ENSMUSG00000063394|Olfr293	0	4	0	0	0	0	0	0	0	0	0	0	0	0	0	0	0	0	0	0	0	0	0	0	0	0	0	0	0	0	0	0	0	0	0	0	0	0	0	0	0	0	0	0	0	0	0	0	0
ENSMUSG00000099266|1700063H06Rik	0	0	0	0	0	0	3	0	0	0	0	0	0	0	0	0	0	0	0	0	0	0	0	0	0	0	0	0	0	0	0	0	0	0	0	0	0	0	0	0	0	0	0	0	0	0	0	0	0
ENSMUSG00000081439|Gm7840	0	0	0	0	0	0	0	0	0	0	0	0	0	0	0	0	0	0	0	0	3	0	0	0	0	0	0	0	0	0	0	0	0	0	0	0	0	1	0	0	1	0	0	0	1	0	0	1	0
ENSMUSG00000082472|Gm13501	0	0	0	0	0	0	0	0	0	0	0	0	0	0	0	0	0	0	0	0	0	0	0	0	0	0	0	0	0	0	0	0	0	0	0	0	0	0	0	0	0	0	0	0	0	0	0	0	0
ENSMUSG00000039813|Tbc1d2	0	23	14	0	125	10	0	12	0	14	9	0	0	2	6	0	5	22	0	61	85	0	0	58	0	41	39	29	29	3	33	18	15	41	0	0	51	0	0	20	0	32	10	0	0	0	0	0	33
ENSMUSG00000095599|Gm6215	0	0	0	0	0	0	0	0	0	0	0	0	0	0	0	0	0	0	0	0	0	0	0	0	0	0	0	14	0	0	0	0	0	0	0	0	0	0	0	0	0	0	0	0	5	6	0	2	0
ENSMUSG00000108578|Gm45700	1	2	1	0	0	0	0	0	1	1	1	1	1	1	1	1	0	1	3	1	0	2	2	1	0	0	3	1	0	0	2	3	3	4	1	1	1	1	1	0	0	3	1	1	1	3	2	1	2
ENSMUSG00000082675|Gm6382	23	32	10	6	11	15	9	3	15	10	12	6	9	1	12	19	23	14	7	21	13	12	12	38	14	10	12	54	18	44	23	24	33	21	38	35	10	23	24	16	5	22	6	18	41	17	26	29	19
ENSMUSG00000111765|Gm10635	0	0	0	0	0	0	0	0	0	0	0	8	0	0	0	0	0	0	0	0	0	0	0	0	0	15	0	0	0	0	0	0	0	0	0	0	0	0	0	0	0	0	0	0	0	0	0	0	0
ENSMUSG00000022180|Slc7a8	0	0	13	0	6	3	0	0	0	0	26	0	0	0	0	0	0	0	0	0	5	0	0	7	0	0	0	0	0	0	8	0	40	0	0	0	6	0	1	0	0	0	5	0	0	0	4	0	0
ENSMUSG00000100247|A530053M12Rik	0	0	0	0	0	0	0	0	0	0	0	0	0	0	0	0	0	0	0	0	0	0	0	0	0	0	0	0	0	0	0	0	0	0	0	0	0	0	0	0	0	0	0	0	0	0	0	0	0
ENSMUSG00000042874|D930007J09Rik	0	7	0	0	0	2	0	1	0	6	1	0	23	3	0	0	0	0	0	0	8	0	5	0	2	0	0	0	0	0	0	0	0	0	5	0	0	0	4	5	5	0	0	0	0	2	24	0	4
ENSMUSG00000110390|Gm45869	0	0	0	0	0	0	0	0	0	0	0	0	0	0	0	0	0	0	0	0	0	0	0	0	0	0	0	0	0	0	0	0	0	0	0	0	0	0	0	0	0	0	0	0	0	0	0	0	0
ENSMUSG00000103554|Ighv1-35	0	0	0	0	0	0	0	0	0	0	0	0	0	0	0	0	0	0	0	0	0	0	0	0	0	0	0	0	0	0	0	0	0	0	0	0	0	0	0	0	0	0	0	0	0	0	0	0	0
ENSMUSG00000001240|Ramp2	35	65	45	59	43	25	29	28	45	61	60	82	96	68	99	13	165	66	318	84	353	81	0	104	127	13	91	250	128	62	161	60	14	89	205	24	102	196	116	25	63	167	110	15	62	240	51	77	40
ENSMUSG00000110190|Zscan4-ps2	6	0	6	1	2	0	2	0	6	2	5	6	1	0	0	1	1	427	0	16	1	2	5	1	2	13	11	2	11	2	48	0	0	3	2	0	1	4	6	1	0	0	0	0	2	1	2	2	3
ENSMUSG00000094338|H2bc13	5	3	3	3	5	3	2	3	13	4	7	4	5	2	3	1	5	5	0	12	4	11	2	9	4	6	3	11	5	8	9	3	10	8	8	12	5	3	4	4	2	2	3	14	8	1	4	1	3
ENSMUSG00000090226|Gm16110	0	1	0	0	0	0	0	0	0	0	1	0	0	0	0	0	0	0	0	0	0	0	0	0	0	0	0	0	0	0	0	2	0	0	0	0	0	8	0	0	0	0	0	0	0	0	0	0	0
ENSMUSG00000076896|Traj33	0	0	0	0	0	0	0	0	0	0	0	0	0	0	0	0	0	0	0	0	0	0	0	0	0	0	0	0	0	0	0	0	0	0	0	0	0	0	0	0	0	0	0	0	0	0	0	0	0
ENSMUSG00000005124|Ccn4	0	0	0	0	0	0	0	0	0	0	0	0	0	0	0	0	0	0	0	0	0	0	0	0	0	0	0	0	0	0	0	0	0	0	0	0	0	0	0	0	0	0	0	0	0	0	0	0	0
ENSMUSG00000108123|Gm43884	0	0	0	0	0	0	0	0	0	0	0	0	0	0	0	0	0	0	0	0	0	0	0	0	0	0	0	0	0	0	0	0	0	0	0	0	0	0	0	0	0	0	0	0	0	0	0	0	0
ENSMUSG00000098177|Gm4823	0	0	0	0	0	0	0	0	0	0	0	0	0	0	0	0	0	0	0	0	0	19	0	0	0	0	0	0	0	0	0	0	0	0	0	0	0	0	0	0	0	0	0	0	0	0	0	0	0
ENSMUSG00000092492|B230208B08Rik	0	0	0	0	0	0	0	0	0	0	0	0	0	0	0	0	0	0	0	0	0	0	0	0	0	0	0	0	0	0	0	0	0	0	0	0	0	0	0	0	0	0	0	0	0	0	0	0	0
ENSMUSG00000108875|Gm45064	0	0	0	0	0	0	0	0	0	0	0	0	0	0	0	0	0	0	0	0	0	0	0	0	0	0	0	0	0	0	0	0	0	0	0	0	0	0	0	0	0	0	0	0	0	0	0	0	0
ENSMUSG00000052373|Mpp3	10	14	51	53	7	23	10	0	23	11	11	34	25	12	19	10	30	64	2	22	14	5	27	61	8	3	15	88	67	26	48	63	87	77	22	92	40	24	10	12	32	6	71	77	123	17	13	12	16
ENSMUSG00000069292|Vmn1r199	0	0	0	0	0	0	0	0	0	0	0	0	0	0	0	0	0	0	0	0	0	0	0	0	0	0	0	0	0	0	0	0	0	0	0	0	0	1	0	0	0	0	0	0	0	0	0	0	0
ENSMUSG00000020297|Nsg2	0	0	0	0	0	0	0	0	0	0	0	0	0	0	0	0	0	0	0	0	0	0	0	0	0	0	0	0	0	0	0	0	0	0	0	0	0	0	0	0	0	0	0	0	0	9	3	0	0
ENSMUSG00000096470|Gm9603	0	0	0	0	0	0	0	0	0	0	0	0	0	0	0	0	0	0	0	0	0	0	0	0	0	0	0	3	0	0	0	4	0	0	1	0	0	0	0	0	0	0	0	0	0	0	0	0	0
ENSMUSG00000108547|Gm45186	0	1	0	2	12	0	8	8	12	3	6	4	3	2	0	8	0	0	0	16	8	1	24	10	7	0	12	3	3	7	50	8	20	13	16	4	0	0	19	22	12	4	11	3	1	12	0	0	1
ENSMUSG00000117201|Gm49834	3	0	3	1	3	2	1	3	1	1	0	1	2	3	2	2	2	2	3	2	5	2	6	2	6	3	1	2	1	1	5	1	5	1	5	5	1	1	2	3	0	1	3	4	2	2	1	1	3
ENSMUSG00000024863|Mbl2	0	5	7	0	5	0	5	9	6	26	20	25	0	27	0	0	0	0	0	108	16	11	12	68	0	0	30	71	0	62	47	58	25	22	113	13	15	21	18	0	15	132	0	24	39	60	328	0	0
ENSMUSG00000034525|Ice1	978	372	523	251	399	362	149	424	457	626	1197	739	581	73	299	385	580	613	343	1721	1068	386	781	1107	532	707	1187	849	606	768	1025	499	1001	346	1682	397	483	624	372	497	236	728	431	1014	687	391	363	751	612
ENSMUSG00000071679|Rtl4	0	0	0	0	0	0	0	0	0	0	16	0	0	0	0	0	0	0	0	0	0	0	0	0	0	0	0	0	0	0	0	0	0	0	0	0	0	0	0	0	0	0	0	1	0	0	0	0	0
ENSMUSG00000107162|Gm18593	0	0	0	0	0	0	0	0	0	0	0	0	0	0	0	0	0	13	0	0	0	0	0	0	0	0	0	0	0	0	0	0	0	0	0	0	0	0	5	0	0	0	0	0	0	0	0	0	0
ENSMUSG00000089779|Gm15641	0	0	0	0	0	0	0	0	0	0	0	0	0	0	0	0	0	0	0	0	0	0	0	0	0	0	0	0	0	0	0	0	0	0	0	0	0	0	0	0	0	0	0	0	0	0	0	0	0
ENSMUSG00000037896|Rcor1	1569	1327	800	496	952	1218	476	449	807	977	1342	674	1915	156	668	1054	1014	1125	145	973	1335	630	1152	2036	816	1023	1070	2681	1488	1025	1291	1398	1179	813	2133	931	1279	1175	753	637	813	979	869	762	741	1535	810	1089	843
ENSMUSG00000046516|Cox17	287	687	196	338	357	517	212	243	298	847	717	530	467	353	623	408	309	251	1173	430	1915	1135	146	519	388	243	791	872	145	673	629	787	841	1144	1142	781	826	732	659	627	664	1401	256	755	1113	906	901	564	349
ENSMUSG00000117353|Gm50074	0	0	0	0	0	0	0	0	0	0	0	0	0	0	0	0	0	0	0	0	0	0	0	4	0	0	0	0	0	0	0	0	0	0	0	0	0	0	0	0	0	0	0	0	0	0	0	0	0
ENSMUSG00000003119|Cdk12	919	646	918	243	790	563	148	485	878	490	936	716	1012	179	477	923	1022	763	384	2179	2109	630	993	1786	1079	491	1302	1209	1027	1065	1135	816	1000	397	1450	1245	520	989	546	740	403	447	803	1288	846	639	444	1048	1060
ENSMUSG00000006522|Itih3	0	0	0	0	0	0	0	0	0	0	0	0	0	0	6	0	0	0	0	0	0	0	0	0	0	0	0	0	0	0	3	0	0	0	0	0	0	0	0	0	0	0	0	8	0	0	0	0	0
ENSMUSG00000002280|Ciao3	1082	574	347	582	841	710	307	535	614	966	1592	951	602	288	738	676	594	849	1082	1288	1156	517	843	929	832	179	1760	1058	699	823	803	1035	857	575	1640	656	855	915	643	1164	274	864	730	743	1658	899	789	1300	638
ENSMUSG00000104148|Pcdha2	9	0	0	0	0	0	0	0	8	0	0	5	0	0	0	0	0	0	0	0	0	0	0	0	0	0	0	0	0	0	0	0	0	0	0	0	0	0	0	0	0	0	0	0	0	0	0	0	0
ENSMUSG00000115488|Gm49099	0	0	0	0	0	0	0	0	0	0	0	0	0	0	0	0	0	0	0	0	0	0	0	0	0	0	0	0	0	0	0	0	0	0	0	0	0	0	0	0	0	0	0	0	0	0	0	0	0
ENSMUSG00000101141|Gm21139	0	0	0	0	0	0	0	0	0	0	0	0	0	0	0	0	0	0	0	0	0	0	0	0	0	0	0	0	0	0	0	0	0	0	0	0	0	0	0	0	0	0	0	0	0	0	1	0	0
ENSMUSG00000070063|Snora33	1	1	1	1	1	1	1	0	1	1	1	1	1	1	1	1	1	1	1	1	1	0	1	1	1	1	1	1	1	1	1	1	0	1	1	1	1	1	1	1	1	1	1	1	1	1	1	1	1
ENSMUSG00000099473|Gm18775	0	0	0	0	0	0	0	0	0	0	0	0	0	0	0	0	0	0	0	0	0	0	0	0	0	0	0	0	0	0	0	0	0	0	0	0	0	0	0	0	0	0	0	0	0	0	0	0	0
ENSMUSG00000030117|Gdf3	39	11	2	15	12	24	52	0	7	46	0	0	0	5	28	0	0	21	0	24	0	16	16	0	5	0	0	146	0	57	0	46	47	28	22	0	47	0	48	0	0	13	24	3	0	24	72	0	37
ENSMUSG00000045777|Ifitm10	0	10	22	6	42	36	0	0	0	11	5	0	21	17	26	17	0	7	0	16	0	34	0	33	0	79	5	78	41	17	11	55	0	56	37	4	0	98	27	0	37	13	0	4	0	9	4	13	0
ENSMUSG00000104125|Gm37488	0	0	0	0	4	0	0	0	0	0	2	0	0	0	0	0	0	0	0	0	0	0	0	0	0	0	0	0	0	0	0	0	0	0	0	0	0	0	0	0	11	0	0	0	0	0	0	0	0
ENSMUSG00000098299|Mir7224	0	0	0	0	0	0	0	0	0	0	0	0	0	0	0	0	0	0	0	0	0	0	0	0	0	0	0	0	0	0	0	0	0	0	0	0	0	0	0	0	0	0	0	0	0	0	0	0	0
ENSMUSG00000051331|Cacna1c	0	0	0	0	3	0	0	0	3	0	1	0	8	0	1	0	0	0	0	0	0	0	0	0	0	0	11	0	0	0	0	0	0	0	13	0	0	0	0	2	4	0	0	0	0	31	7	0	19
ENSMUSG00000084114|Gm8421	0	0	0	0	0	0	0	0	0	0	0	0	0	0	0	0	0	0	0	0	0	0	0	0	0	0	0	0	0	0	0	0	0	0	0	0	0	0	0	0	0	0	0	0	0	0	0	0	0
ENSMUSG00000116975|4930470H14Rik	1	0	0	0	0	0	0	0	0	0	0	0	0	0	0	0	0	0	0	0	0	0	0	0	0	0	0	0	1	0	1	0	0	0	0	0	0	0	0	2	0	0	1	0	0	0	0	0	0
ENSMUSG00000109070|Olfr511-ps1	0	0	0	0	0	1	0	0	0	0	0	0	0	0	0	0	0	0	0	0	0	0	0	0	0	0	0	0	0	0	0	0	0	0	0	0	0	0	0	0	0	0	0	0	0	0	0	0	0
ENSMUSG00000109060|Gm4513	1460	110	59	57	143	209	207	2	128	276	9	94	82	8	82	25	171	859	7	234	132	61	219	209	118	2612	136	567	550	22	371	14	464	456	228	438	28	111	4	4	27	27	69	7	67	69	35	132	858
ENSMUSG00000092043|Esp6	0	0	0	0	0	0	0	0	0	0	5	0	0	0	0	0	0	0	0	0	0	0	0	0	0	0	0	0	0	0	0	0	0	0	0	0	0	0	0	0	0	0	0	0	0	0	0	0	0
ENSMUSG00000104754|Gm43116	0	0	0	0	0	0	0	0	0	0	0	0	0	0	0	0	0	0	0	0	0	0	0	0	0	0	9	0	0	0	0	0	0	0	0	0	3	0	0	0	1	0	0	0	0	0	0	0	0
ENSMUSG00000049350|Zg16	0	0	0	0	0	0	0	0	0	0	0	0	0	0	9	0	0	0	0	0	0	0	0	0	0	0	0	0	8	0	0	0	0	0	0	0	8	0	0	0	0	0	0	0	0	0	0	0	0
ENSMUSG00000077021|Mir467d	1	0	0	0	0	0	0	0	0	0	0	1	0	0	0	0	0	0	0	0	0	0	0	0	0	0	0	0	0	0	0	2	0	0	0	1	1	0	0	0	0	0	0	5	0	1	0	0	0
ENSMUSG00000083672|Kpna2-ps	0	0	0	0	0	3	0	0	0	0	0	0	0	0	0	0	0	0	0	0	0	0	0	0	0	0	0	0	0	0	0	0	0	0	0	0	0	0	0	0	0	0	0	0	0	0	0	0	0
ENSMUSG00000036944|Tmem71	0	0	3	0	0	0	0	0	0	0	0	0	0	0	0	0	0	0	0	0	0	0	0	0	0	0	0	0	0	0	0	0	0	0	0	0	0	0	0	0	0	0	0	0	0	0	0	0	0
ENSMUSG00000059645|Gm7361	0	0	0	0	3	0	0	0	0	0	0	0	0	0	0	0	0	0	0	0	0	0	3	0	0	20	0	0	0	0	0	1	0	0	2	0	0	0	0	0	3	0	0	0	0	0	0	0	0
ENSMUSG00000107988|Gm44006	0	0	0	0	0	0	0	0	0	0	0	0	0	0	0	0	0	0	0	0	0	0	0	0	0	0	0	0	0	0	0	0	0	0	0	0	0	0	0	0	0	0	0	0	0	0	0	0	0
ENSMUSG00000074646|6430550D23Rik	48	4	7	4	18	14	9	0	0	5	11	11	56	15	7	19	17	19	0	18	50	27	17	16	43	85	5	5	51	39	28	65	4	21	32	15	1	32	8	8	20	0	36	46	18	0	18	17	27
ENSMUSG00000098311|Gm27191	0	0	0	0	0	0	0	0	0	0	0	0	0	0	0	0	0	0	0	0	0	0	0	0	0	0	0	0	0	0	0	0	0	0	0	0	0	0	0	0	0	0	0	0	0	0	0	0	0
ENSMUSG00000079543|Igkv13-85	0	0	0	0	0	0	0	0	0	0	0	0	0	0	0	0	0	0	0	0	0	0	0	0	0	0	0	0	0	0	0	0	0	0	0	0	0	0	0	0	0	0	0	0	0	0	0	0	0
ENSMUSG00000089842|Pitpnm2os2	0	1	0	0	0	3	0	2	1	0	1	0	0	2	0	2	14	1	0	30	7	1	11	0	0	1	0	6	3	1	4	0	1	0	3	2	12	0	1	1	0	2	0	8	8	0	0	1	6
ENSMUSG00000045539|Sprr3	0	0	0	0	0	0	0	0	0	0	0	0	0	0	0	0	0	0	0	0	0	0	0	0	0	0	0	0	0	0	0	0	0	0	0	0	0	0	0	0	0	0	0	0	0	0	0	0	0
ENSMUSG00000038828|Tmem214	80	37	151	138	206	169	89	73	135	301	355	165	221	19	211	76	270	189	0	259	309	120	105	482	223	60	161	215	90	94	245	284	454	126	256	241	142	154	76	198	132	113	119	235	49	420	188	264	255
ENSMUSG00000030786|Itgam	0	0	0	0	0	0	0	0	0	0	0	51	0	3	0	0	0	0	0	0	0	0	0	0	0	0	0	0	17	0	0	0	0	0	0	0	0	0	0	0	0	0	0	0	0	0	0	0	0
ENSMUSG00000033510|Otud7a	4	0	4	0	4	17	0	0	0	0	0	0	1	2	4	2	0	19	0	0	0	0	1	27	0	0	0	2	0	6	0	0	0	7	0	0	0	4	0	6	0	0	0	0	7	4	7	1	5
ENSMUSG00000080961|Gm11798	0	0	0	0	0	0	0	0	0	0	0	0	0	0	0	0	0	0	0	0	0	0	0	0	0	0	0	0	0	0	0	0	0	0	0	0	0	0	0	0	0	0	0	0	0	0	0	0	0
ENSMUSG00000073073|Gm8098	0	0	0	0	0	0	0	0	0	0	2	0	0	0	0	0	0	0	0	0	0	0	0	0	0	0	0	0	0	0	0	0	0	0	0	0	0	0	0	0	0	0	0	0	0	0	0	0	0
ENSMUSG00000097264|Rpl31-ps24	3	9	0	3	0	1	5	2	2	0	0	3	0	0	5	0	1	0	0	1	25	0	0	0	1	8	18	0	4	3	2	5	3	5	5	0	3	13	0	4	0	0	0	0	12	5	9	3	9
ENSMUSG00000092120|Vmn2r90	0	0	0	0	0	0	0	0	0	0	0	0	0	0	0	0	0	0	0	0	0	0	0	0	0	0	0	0	0	0	0	0	0	0	0	0	0	0	0	0	0	0	0	0	0	0	0	0	0
ENSMUSG00000108266|Gm5305	1	1	0	0	1	0	0	0	1	0	2	0	1	0	1	0	0	0	0	0	1	0	0	0	3	0	0	3	1	1	1	2	1	1	2	2	3	1	1	1	1	2	0	0	1	0	1	1	2
ENSMUSG00000118184|Gm50144	3	1	0	1	0	0	0	0	0	0	1	0	0	0	0	0	1	0	0	5	2	1	0	0	1	2	0	0	0	11	0	0	0	0	0	1	1	0	6	2	0	0	0	1	7	0	0	0	1
ENSMUSG00000105940|Gm42635	0	0	0	0	0	0	0	0	0	0	0	0	0	0	0	0	14	0	0	0	0	0	0	0	0	0	0	0	0	0	0	0	0	0	0	0	0	2	0	0	0	0	0	0	0	0	3	0	0
ENSMUSG00000008307|1700109H08Rik	26	3	5	2	0	2	11	0	19	0	18	3	5	8	16	0	2	0	0	0	0	0	2	6	7	21	6	6	0	1	6	5	0	6	57	11	18	33	0	9	0	0	16	3	9	2	16	0	53
ENSMUSG00000118017|Gm29966	0	0	0	0	39	0	0	0	0	0	0	0	0	0	0	0	0	0	0	0	0	0	0	0	0	0	0	0	0	0	0	0	0	5	0	0	0	0	0	0	0	2	0	0	0	0	0	0	0
ENSMUSG00000003190|Bcl2l12	10	9	4	0	0	10	0	0	18	13	19	10	0	11	4	6	12	15	0	49	46	14	10	19	0	4	15	15	4	27	8	0	16	0	9	11	9	24	0	22	0	36	16	0	16	21	0	0	0
ENSMUSG00000038658|Ric1	183	185	141	101	160	225	71	71	113	221	528	238	241	27	108	270	157	417	162	222	335	97	210	243	174	437	382	191	268	207	295	242	399	214	576	101	370	276	142	246	127	117	206	210	247	244	234	287	263
ENSMUSG00000087300|Gm16725	1	49	22	20	4	9	5	37	12	36	0	5	5	0	22	13	36	3	0	36	35	4	6	3	3	47	38	12	15	17	3	42	38	85	46	91	24	45	24	65	36	5	18	53	33	36	44	46	37
ENSMUSG00000053644|Aldh7a1	12	31	16	9	65	34	0	0	4	36	7	47	45	16	32	41	0	0	1	161	15	44	4	52	24	218	101	53	28	9	11	8	26	36	95	11	117	50	25	10	0	0	40	54	97	36	25	46	17
ENSMUSG00000083517|Gm14998	0	0	0	0	0	0	0	0	0	0	0	0	0	0	0	0	0	0	0	0	0	0	0	0	0	0	0	0	0	0	0	0	0	0	0	0	0	0	0	0	0	0	0	0	0	0	0	0	0
ENSMUSG00000114207|Gm41109	0	0	0	0	0	0	0	0	0	0	0	0	0	0	0	0	0	0	0	0	0	0	0	0	0	0	0	0	0	0	0	0	0	0	0	0	0	0	0	0	0	0	0	0	0	0	0	0	1
ENSMUSG00000028973|Abcb8	0	141	24	82	0	19	31	0	52	142	37	77	94	0	23	2	93	0	0	25	172	60	49	52	86	26	0	208	24	171	63	31	82	35	118	94	55	7	58	139	34	33	38	95	0	50	61	0	0
ENSMUSG00000029428|Stx2	19	13	17	16	0	21	7	29	0	9	24	0	25	0	7	0	0	35	0	0	93	20	0	21	0	51	18	65	31	6	16	31	0	6	50	32	15	26	5	0	28	12	6	7	9	0	5	20	19
ENSMUSG00000088039|Gm24994	0	0	0	0	0	0	0	0	0	0	0	0	0	0	0	0	0	0	0	0	0	0	0	0	0	0	0	0	0	0	0	0	0	0	0	0	0	0	0	0	0	0	0	0	0	0	0	0	0
ENSMUSG00000039405|Prss23	0	0	0	0	0	0	0	0	0	0	0	0	0	0	0	3	0	0	0	0	0	0	0	0	0	0	0	0	0	0	0	6	0	0	0	0	0	0	0	0	0	0	0	0	0	0	0	0	0
ENSMUSG00000068809|Olfr1188	0	0	0	0	0	0	0	0	0	0	0	0	0	0	0	0	0	0	0	0	0	0	0	0	0	0	0	0	0	0	0	0	0	0	0	0	0	0	0	0	0	0	0	0	0	0	0	0	0
ENSMUSG00000028664|Ephb2	0	0	12	0	0	0	0	0	0	0	0	0	0	0	3	0	6	0	0	0	0	0	0	0	0	0	0	0	0	0	0	0	0	0	0	0	0	0	0	0	0	0	0	0	0	0	0	0	0
ENSMUSG00000028483|Snapc3	1460	869	685	331	1003	583	202	493	438	343	480	690	653	153	464	440	964	1203	268	1788	1581	392	850	1084	694	1360	1035	1459	785	915	1079	1067	700	879	967	797	441	800	491	731	448	395	607	750	1584	885	663	631	684
ENSMUSG00000087177|E130307A14Rik	0	0	0	0	5	0	3	2	0	4	0	0	2	0	3	0	2	0	0	0	2	0	0	6	0	0	59	0	4	0	0	3	0	0	4	0	0	0	0	5	0	2	9	0	11	0	0	3	13
ENSMUSG00000089830|Gm15749	0	0	0	0	0	0	0	0	0	0	0	0	0	0	0	0	0	0	0	0	0	0	0	0	0	0	0	0	0	0	0	0	0	0	0	0	0	0	0	0	0	0	0	0	0	0	0	0	0
ENSMUSG00000029401|Rilpl2	765	102	107	99	122	105	69	103	155	354	550	214	87	71	159	179	290	171	499	273	331	137	279	132	237	744	1490	506	365	247	202	150	265	130	541	169	321	153	152	145	138	138	130	250	244	138	99	251	174
ENSMUSG00000110547|Gm29773	10	11	12	1	1	2	4	17	9	1	3	28	12	42	16	2	6	30	113	8	5	6	16	2	12	47	5	1	5	4	11	15	5	18	18	37	1	3	10	20	12	6	21	33	9	2	3	0	5
ENSMUSG00000027855|Sycp1	299	109	206	19	99	52	26	217	135	178	195	538	218	147	61	53	240	255	35	710	740	229	439	219	107	148	230	506	209	174	317	206	302	189	292	175	143	95	129	301	128	225	258	162	562	751	217	197	380
ENSMUSG00000111411|Gm33778	0	0	1	0	0	0	0	0	0	0	0	0	0	0	0	0	0	1	0	0	0	0	0	0	0	2	0	0	0	0	0	0	0	0	0	0	0	0	0	0	0	0	0	0	0	0	1	0	0
ENSMUSG00000114442|F630042J09Rik	0	0	0	0	0	0	0	0	0	0	0	0	0	0	0	0	0	0	0	0	0	0	0	0	0	0	0	0	0	0	0	0	0	0	0	0	0	0	0	0	0	0	0	0	0	0	0	0	0
ENSMUSG00000068587|Mgam	0	0	0	0	0	0	0	3	0	0	0	0	0	0	0	0	0	10	0	0	0	0	0	0	0	0	0	0	0	0	0	0	0	7	0	0	0	0	0	0	0	0	0	0	0	0	0	0	0
ENSMUSG00000107524|Gm44136	0	0	0	0	0	0	0	0	1	0	0	1	1	1	0	0	0	0	0	0	0	0	0	0	1	0	0	1	1	0	0	0	0	2	1	1	0	1	0	3	8	0	1	0	0	0	0	0	0
ENSMUSG00000095990|Zfp97	1448	834	387	752	1562	1070	398	1107	1535	1298	2255	786	1274	437	1357	1690	763	978	2977	2672	2287	739	1635	1037	1511	517	1828	1653	761	2119	1912	1679	1610	1101	2622	1678	594	945	1409	1583	875	1271	1528	1627	2634	1675	1405	821	1037
ENSMUSG00000028402|Mpdz	77	23	29	22	42	10	20	36	53	32	67	54	91	2	21	41	76	86	0	192	43	34	91	22	13	47	39	68	38	0	76	69	114	79	51	22	31	157	44	14	13	26	44	46	26	59	48	65	60
ENSMUSG00000114637|Gm47851	0	0	0	0	0	0	0	0	0	0	0	0	0	0	0	0	0	0	0	0	0	0	0	0	0	0	0	0	0	0	0	0	0	0	0	0	0	0	0	0	0	0	0	0	0	0	0	0	0
ENSMUSG00000096360|Mir466b-7	1	0	0	0	0	1	0	0	0	0	0	0	1	0	0	0	0	0	0	0	0	0	0	0	0	0	0	0	0	0	0	0	0	0	0	0	1	0	0	0	0	0	1	0	1	1	0	0	0
ENSMUSG00000075702|Selenom	0	0	15	0	6	4	13	0	6	35	0	4	38	0	14	0	0	0	97	3	45	0	15	0	0	0	6	26	11	0	16	38	6	0	0	5	6	0	0	34	10	10	14	18	10	0	25	0	0
ENSMUSG00000096743|Vmn2r32	0	0	0	0	0	0	0	0	0	0	0	0	0	0	1	0	0	0	0	0	0	0	0	0	0	0	0	0	0	0	0	0	0	0	0	0	0	0	0	5	0	0	0	0	0	0	0	0	0
ENSMUSG00000109587|Gm31105	0	0	0	0	0	0	0	0	0	0	0	0	0	0	0	0	0	0	0	0	0	0	0	0	0	0	0	17	0	0	0	0	6	0	0	0	0	3	0	0	0	0	0	0	0	0	0	10	0
ENSMUSG00000065380|Gm23095	0	0	0	0	0	0	0	0	0	0	0	0	0	0	0	0	0	0	0	0	1	0	0	0	0	0	0	0	0	0	0	0	0	0	0	0	0	0	0	0	0	0	0	0	0	0	0	0	0
ENSMUSG00000000184|Ccnd2	23	0	16	0	13	0	0	24	0	0	15	30	6	8	0	12	45	66	0	0	2	0	17	23	15	91	8	71	23	21	45	26	36	10	57	40	46	18	0	8	53	41	33	66	0	61	21	37	0
ENSMUSG00000045330|4933402E13Rik	0	0	0	0	0	0	0	0	0	0	0	0	0	0	0	0	0	0	0	0	0	0	0	0	0	0	0	0	0	0	0	0	0	0	0	0	0	0	0	0	0	0	0	0	0	0	0	0	0
ENSMUSG00000115543|B230362B09Rik	0	0	1	0	11	8	0	0	0	0	0	0	1	2	14	0	0	0	0	0	1	0	0	5	4	13	0	0	0	0	0	0	4	13	21	8	0	0	8	0	13	0	26	0	0	18	1	0	0
ENSMUSG00000022951|Rcan1	17	30	13	11	116	3	56	4	37	243	130	50	41	8	23	18	29	40	0	15	82	29	18	14	17	54	2	128	27	96	94	94	127	112	136	219	125	53	19	65	10	112	114	279	119	208	96	128	106
ENSMUSG00000014547|Wdfy2	112	101	119	27	148	156	129	70	150	101	219	125	157	8	84	168	109	66	19	241	305	72	191	284	83	82	80	351	119	195	151	242	361	282	265	368	99	317	44	121	168	83	79	123	145	230	168	275	282
ENSMUSG00000073907|Olfr689	0	0	0	0	0	0	0	0	0	0	0	0	0	0	0	0	0	0	0	0	0	0	0	0	0	0	0	0	0	0	0	0	0	0	0	0	0	0	0	0	0	0	0	0	0	0	0	0	0
ENSMUSG00000020037|Rfx4	0	0	0	0	0	0	0	0	0	0	5	0	0	0	0	0	0	0	0	0	0	0	0	0	0	0	0	0	0	0	0	0	0	0	3	0	0	0	0	0	13	0	0	0	1	0	0	0	0
ENSMUSG00000072837|Mir546	1	0	0	0	1	1	1	0	0	1	0	0	0	0	0	1	1	0	0	0	1	0	1	1	0	0	1	1	1	0	1	0	0	1	0	0	1	1	0	0	0	0	0	1	1	1	0	1	1
ENSMUSG00000070810|Sult2a6	7	0	0	0	1	0	0	0	0	0	0	0	0	0	0	0	4	0	0	0	0	2	0	0	0	0	0	0	0	1	0	3	0	0	0	0	0	0	0	7	0	15	0	0	0	11	0	2	0
ENSMUSG00000067121|Gm7027	128	102	84	82	79	79	46	76	106	146	127	126	138	24	137	91	106	81	116	210	242	123	106	140	124	44	87	211	89	172	111	173	151	156	331	148	183	172	116	201	121	154	99	195	194	206	145	112	113
ENSMUSG00000104487|Gm31373	0	0	0	0	0	0	0	0	0	0	0	0	0	0	0	0	0	0	0	0	0	0	0	0	0	0	0	0	0	0	0	0	0	0	0	0	0	0	0	0	0	0	0	0	0	0	0	0	0
ENSMUSG00000111415|Gm39325	0	0	0	0	0	0	0	0	0	0	0	0	0	0	0	0	0	0	0	0	0	0	0	0	0	0	0	0	0	0	0	0	0	0	0	0	0	0	0	6	0	16	0	0	0	0	0	0	0
ENSMUSG00000096429|Vmn2r-ps131	0	0	0	0	0	0	0	0	0	0	0	0	0	0	0	0	0	0	0	0	0	0	0	0	0	4	0	0	0	0	0	0	0	0	3	0	0	0	0	0	0	0	0	0	0	0	0	0	0
ENSMUSG00000082878|Gm12583	29	23	25	23	19	19	12	12	14	37	38	27	25	8	26	17	25	23	22	42	46	41	29	23	30	21	27	41	20	22	27	26	25	29	57	21	42	23	21	26	18	44	15	36	30	33	35	26	19
ENSMUSG00000092292|Olfr113	0	0	0	0	0	0	0	0	0	0	0	0	0	0	0	0	0	0	0	0	0	0	0	0	0	0	0	0	0	0	0	0	0	0	0	0	0	0	0	0	0	0	0	0	0	0	0	0	0
ENSMUSG00000081363|Gm11500	0	0	0	0	0	0	0	0	0	2	1	0	0	0	0	0	0	0	0	0	0	0	1	1	0	5	0	0	0	0	2	0	0	2	0	0	0	0	0	0	0	0	0	0	0	1	2	0	0
ENSMUSG00000073969|Olfr556	0	0	0	0	0	0	0	0	0	0	0	0	0	0	0	1	0	0	0	0	0	0	0	0	0	0	0	0	0	0	0	0	0	0	0	0	0	0	0	0	0	0	0	1	0	0	0	0	2
ENSMUSG00000117738|Cyp2c71-ps	0	0	0	0	0	0	0	0	0	0	0	0	0	0	0	0	0	0	0	0	0	0	0	0	0	0	0	0	0	0	0	0	0	0	0	0	0	0	0	0	0	0	0	0	0	0	0	0	0
ENSMUSG00000025220|Oga	898	1122	868	557	1452	1238	501	511	1003	1110	2095	1195	1760	253	1146	1431	1531	921	461	3064	3058	946	1053	1897	1596	1631	1270	2814	1194	1604	1808	1483	1580	1094	2052	1341	740	1653	833	1091	634	1250	1073	1566	1645	1408	916	1293	956
ENSMUSG00000022598|Psca	0	0	0	0	0	0	0	0	0	0	0	0	0	0	0	0	0	0	0	0	0	0	0	0	0	0	0	0	0	0	0	0	0	0	0	0	0	0	0	0	0	0	0	0	0	0	0	0	0
ENSMUSG00000109845|Olfr581-ps1	0	0	0	0	0	0	0	0	0	0	0	0	0	0	0	0	0	0	0	0	0	0	0	0	0	0	0	0	0	0	0	0	0	0	0	0	0	0	0	0	0	0	0	0	0	0	0	0	0
ENSMUSG00000021948|Prkcd	1000	615	709	226	396	381	115	246	364	334	913	738	480	116	365	621	1005	846	48	1453	1356	425	1251	1358	554	901	678	1445	877	828	920	695	1059	311	829	617	548	725	440	577	220	244	554	333	269	375	256	780	726
ENSMUSG00000060787|Olfr464	0	0	0	0	0	0	0	0	0	0	0	0	0	0	0	0	0	0	0	0	0	0	0	1	0	0	0	0	0	0	0	0	0	0	0	0	0	0	0	0	0	0	0	0	0	0	0	0	0
ENSMUSG00000095334|Gm21984	16	8	4	7	5	5	0	0	8	0	4	4	3	0	4	1	6	13	0	0	3	0	0	4	0	7	10	0	4	0	11	0	1	10	29	0	0	0	0	0	0	11	0	0	0	0	7	0	0
ENSMUSG00000077387|Gm22656	4	0	0	1	0	0	0	2	3	0	0	0	1	2	0	0	0	0	7	4	3	2	0	0	0	0	1	0	0	0	0	2	0	1	0	0	1	0	0	3	0	0	0	0	2	1	0	1	1
ENSMUSG00000109463|Gm7506	0	0	0	0	0	0	0	0	0	0	0	0	0	0	0	0	0	0	0	0	0	0	0	0	0	0	0	0	0	0	0	0	0	0	0	0	0	0	0	0	0	1	0	0	0	0	0	0	0
ENSMUSG00000049288|Lix1l	37	26	45	0	11	8	0	0	0	12	0	50	8	0	9	0	6	13	19	6	0	56	0	28	24	6	25	26	5	9	5	25	0	0	29	4	7	40	15	15	13	70	17	17	26	6	2	0	23
ENSMUSG00000088124|Gm22867	0	0	0	0	0	0	0	0	0	0	0	0	0	0	0	0	0	0	0	0	0	0	0	0	0	0	0	0	0	0	0	0	0	0	0	0	0	0	0	0	0	0	0	0	0	0	0	0	0
ENSMUSG00000049396|Gemin4	14	286	13	2	7	9	2	6	426	26	8	14	7	0	5	7	294	757	17	0	12	8	7	0	0	5	7	0	3	479	446	14	503	9	714	8	135	478	14	10	98	0	5	877	350	4	9	9	6
ENSMUSG00000073908|Olfr687	0	0	0	0	0	0	0	0	0	0	0	0	0	0	0	0	0	0	0	0	0	0	0	11	0	0	0	0	0	0	0	0	0	0	0	0	0	0	0	0	0	0	0	0	0	0	0	0	0
ENSMUSG00000098086|1700120C18Rik	0	0	0	0	0	0	0	0	0	0	0	0	0	0	0	0	0	0	0	0	0	0	0	0	0	0	0	5	0	10	0	0	0	0	0	0	0	0	0	11	0	0	0	0	0	0	0	0	0
ENSMUSG00000114777|Gm46427	130	135	99	75	75	94	25	76	114	173	208	114	113	0	115	86	216	95	245	542	212	126	204	199	138	75	103	161	94	282	96	139	289	100	340	168	148	233	148	140	58	56	82	126	235	125	128	238	133
ENSMUSG00000115924|Gm19277	0	0	0	0	0	0	0	0	0	0	0	0	0	0	0	0	0	0	0	0	0	0	0	13	0	10	10	0	0	0	0	0	0	10	0	0	0	7	0	0	0	0	0	0	0	0	0	0	0
ENSMUSG00000106499|Gm9403	0	1	1	4	0	1	2	0	0	3	21	1	1	3	0	1	5	1	0	0	1	2	27	0	0	5	10	0	1	2	1	1	2	17	2	21	0	1	2	6	0	6	7	0	9	6	0	0	2
ENSMUSG00000065273|Gm25128	0	0	0	1	0	1	0	0	4	0	2	4	0	0	1	0	3	0	0	0	2	0	0	0	3	1	3	0	2	0	0	1	0	0	1	5	0	0	2	0	0	0	0	4	0	3	0	0	1
ENSMUSG00000106208|Gm4734	43	41	18	19	17	19	11	21	39	46	55	39	38	4	29	46	53	19	56	48	70	27	30	45	33	12	50	44	16	65	31	81	80	32	82	49	51	74	40	37	32	41	20	69	49	83	69	50	48
ENSMUSG00000104391|Gm37960	0	0	0	0	4	0	0	0	0	0	0	0	0	0	0	0	0	0	0	0	3	0	0	0	0	0	0	0	0	0	0	0	1	3	0	0	0	0	1	0	3	9	0	0	0	0	0	0	0
ENSMUSG00000056938|Acbd4	58	210	51	52	68	93	91	14	33	61	161	149	87	0	134	107	56	16	131	87	130	129	8	72	71	0	26	307	57	147	22	55	235	374	214	44	97	99	115	197	117	131	90	83	200	210	115	162	80
ENSMUSG00000116280|Gm49435	0	0	0	0	0	0	0	0	0	0	0	0	0	0	0	0	0	0	0	0	0	0	0	0	0	0	0	0	0	0	0	0	0	0	0	0	0	0	16	0	0	0	0	0	0	0	0	0	0
ENSMUSG00000028104|Polr3gl	0	0	0	0	0	0	0	0	0	0	11	0	24	0	0	0	0	0	0	0	0	0	0	3	0	0	16	0	0	0	0	0	0	0	0	0	0	0	6	0	0	0	0	2	17	0	0	0	0
ENSMUSG00000113193|Gm40576	0	0	0	0	0	0	0	0	0	0	0	0	0	0	0	0	0	0	0	0	0	0	0	0	0	0	0	0	0	0	0	0	0	0	0	0	0	0	0	0	0	0	0	0	0	0	0	0	0
ENSMUSG00000040867|Begain	0	0	0	0	0	0	0	0	0	0	0	0	0	0	0	0	0	0	0	38	0	0	0	0	0	0	0	0	0	0	0	0	0	0	0	0	0	0	0	0	0	0	0	0	0	0	0	0	0
ENSMUSG00000077750|Gm23529	0	0	0	0	0	0	0	0	0	0	0	0	0	0	0	0	0	0	0	0	0	0	0	0	0	0	0	0	0	0	0	0	0	0	0	0	0	0	0	0	0	0	0	0	0	0	0	0	0
ENSMUSG00000077039|Gm25537	0	0	0	0	0	0	0	0	0	0	0	0	0	0	0	0	0	0	0	0	0	0	0	0	0	0	0	0	0	0	0	0	0	0	0	0	0	0	0	0	0	0	0	0	0	0	0	0	0
ENSMUSG00000081063|Gm11825	0	0	0	0	0	0	0	0	0	0	0	0	0	0	0	0	0	0	0	0	0	0	0	0	0	0	0	0	0	0	0	0	0	0	0	0	0	0	0	0	0	0	0	0	0	0	0	0	0
ENSMUSG00000086395|A630014C17Rik	0	0	0	0	0	0	0	0	0	0	0	0	0	0	0	0	0	0	0	0	0	0	0	0	0	0	0	0	0	0	0	0	0	0	5	0	0	0	0	0	0	0	6	0	0	0	0	0	4
ENSMUSG00000075384|Olfr3	0	0	0	0	0	0	0	0	0	0	0	0	0	0	5	0	0	0	0	0	0	0	0	0	0	0	0	0	0	0	0	0	0	0	0	0	0	0	0	0	0	0	0	0	0	0	0	0	0
ENSMUSG00000093965|Gm24370	0	0	0	0	0	0	0	0	0	0	0	0	0	0	0	0	0	0	0	0	0	0	0	0	0	0	0	0	0	0	0	0	0	0	0	0	0	0	0	0	0	0	0	0	0	0	0	0	0
ENSMUSG00000107289|Gm43026	0	0	0	0	0	0	0	0	0	0	0	0	0	0	0	0	0	0	0	0	0	0	0	0	0	0	0	0	0	0	0	0	0	0	0	0	0	0	0	0	0	0	0	0	0	0	0	0	0
ENSMUSG00000112128|Gm19217	0	0	0	0	0	0	0	0	0	0	0	0	0	0	0	0	0	0	0	0	0	0	0	0	0	0	0	0	0	0	0	0	0	0	0	0	0	0	0	0	0	0	0	0	0	0	0	0	0
ENSMUSG00000048277|Syngr2	273	415	191	196	235	137	166	73	136	181	203	287	111	26	143	435	455	388	28	156	230	293	256	269	160	179	302	297	127	207	259	374	636	446	305	254	271	97	142	92	109	323	119	135	334	344	312	257	290
ENSMUSG00000082804|Rpl17-ps1	2	3	2	2	3	3	1	2	4	3	5	4	1	1	4	2	3	3	4	8	7	6	4	7	3	3	3	4	2	5	6	5	3	8	10	8	6	5	4	2	5	6	3	4	5	5	5	2	3
ENSMUSG00000076581|Igkv8-26	0	0	0	2	0	0	0	0	5	3	0	0	0	0	0	0	0	0	0	0	0	0	0	0	0	0	6	0	0	0	0	0	0	0	0	6	0	0	0	3	0	0	0	9	9	0	0	0	22
ENSMUSG00000078878|Gm14305	11	17	4	8	10	10	14	4	7	27	12	10	3	2	10	11	18	6	9	16	28	16	22	21	15	5	7	28	8	33	11	45	21	64	33	17	15	47	16	21	13	8	7	32	49	29	51	12	7
ENSMUSG00000112206|Gm30228	3	0	1	0	0	0	0	0	0	1	3	0	0	0	0	0	3	1	0	7	0	0	11	3	0	6	0	3	0	2	4	0	1	0	7	0	0	17	0	2	0	0	0	0	0	0	0	4	0
ENSMUSG00000089826|Gm16560	0	0	0	1	0	0	1	1	1	1	1	0	1	0	0	0	0	1	0	1	0	0	4	0	0	1	1	2	0	1	0	3	0	1	0	2	1	1	1	0	0	1	0	0	12	1	2	1	7
ENSMUSG00000056270|Prr9	0	0	0	0	0	0	0	0	0	0	0	0	13	0	0	0	0	0	0	0	0	0	0	0	0	0	0	0	0	0	0	0	0	0	0	0	0	14	0	0	0	0	0	0	0	0	0	0	0
ENSMUSG00000013367|Iglon5	0	0	0	0	0	0	0	0	0	0	0	0	0	0	0	0	0	0	0	0	0	0	0	0	0	0	0	0	0	0	0	0	0	0	0	0	0	0	0	0	0	0	0	0	0	0	0	0	0
ENSMUSG00000089622|Gm25447	0	0	0	0	0	0	0	0	0	0	0	0	0	0	0	0	0	0	0	0	0	0	0	0	0	0	0	0	0	0	0	0	0	0	0	0	0	0	0	0	0	0	0	0	0	0	0	0	0
ENSMUSG00000074912|Gm14207	0	0	0	0	0	0	0	0	0	0	9	0	0	0	0	2	0	0	0	0	0	0	0	0	0	0	0	0	0	0	0	0	0	0	0	0	0	0	0	0	0	0	0	0	0	0	0	0	0
ENSMUSG00000026743|Mllt10	510	405	572	175	336	435	137	352	470	440	833	489	620	80	411	523	513	612	417	1277	1048	397	471	807	544	422	782	794	453	586	398	739	501	589	1044	415	510	718	305	457	311	193	381	579	370	540	487	574	490
ENSMUSG00000107945|Rpl7a-ps14	0	1	0	0	0	0	0	0	1	1	1	0	0	0	0	0	1	1	2	0	0	1	0	1	1	1	0	1	0	3	1	0	0	0	1	1	0	1	1	0	2	1	1	0	1	0	0	0	0
ENSMUSG00000114594|Gm48402	0	0	0	0	0	0	0	0	0	0	0	0	0	0	0	0	0	0	0	0	0	0	0	0	0	0	0	0	0	0	0	0	0	0	0	0	0	0	0	0	0	0	0	0	0	0	0	0	0
ENSMUSG00000093867|Gsdmcl2	0	0	0	0	0	0	0	0	0	0	0	0	0	0	0	0	0	0	0	0	0	0	0	0	12	0	34	0	0	0	0	0	0	0	0	0	0	0	0	0	0	0	0	0	0	0	0	0	1
ENSMUSG00000087935|Snora81	1	1	1	1	1	1	1	1	1	1	1	1	1	0	1	1	1	1	1	1	1	1	1	1	1	1	1	1	1	1	1	1	1	1	1	1	1	1	1	1	1	1	1	1	1	1	1	1	1
ENSMUSG00000113210|4930474N09Rik	0	0	0	0	0	0	0	0	0	0	0	0	0	0	0	0	0	0	0	0	0	0	0	0	0	0	0	0	0	0	0	0	0	0	0	0	0	0	0	0	0	0	0	0	0	0	0	0	0
ENSMUSG00000095725|Gm21801	0	0	0	0	0	0	0	0	0	0	0	0	0	0	0	0	0	0	0	0	0	0	0	0	0	0	0	0	0	0	0	0	0	0	0	0	0	0	0	0	0	0	0	0	0	0	0	0	0
ENSMUSG00000086946|Gm15527	0	0	0	0	0	11	2	0	0	0	0	0	0	0	0	0	0	0	0	0	0	0	0	0	0	0	0	17	0	2	0	3	0	35	0	0	0	21	0	16	0	0	0	3	4	0	0	0	0
ENSMUSG00000079427|Mthfsl	11	18	15	18	9	22	17	17	11	23	23	19	24	2	25	18	25	7	4	24	70	7	26	76	21	12	43	39	18	47	12	9	63	27	25	56	85	44	37	32	20	14	5	60	87	38	23	67	15
ENSMUSG00000060512|0610040J01Rik	292	100	100	87	158	144	34	0	111	34	78	103	28	0	19	68	30	205	0	224	163	57	310	56	134	32	208	405	93	46	61	76	294	0	125	38	49	23	56	2	108	0	91	36	14	65	0	56	114
ENSMUSG00000116360|9430014N10Rik	0	0	0	0	0	0	0	0	0	0	0	0	0	0	0	0	0	0	0	0	0	0	0	0	0	0	0	0	0	0	0	0	0	0	0	0	0	0	0	0	0	0	0	0	0	0	0	0	0
ENSMUSG00000028383|Hsdl2	17	31	27	0	0	21	1	0	14	71	66	15	19	0	24	24	53	17	0	60	42	11	29	62	8	37	50	69	30	74	20	7	62	52	55	6	90	21	11	9	37	0	35	0	99	71	46	34	21
ENSMUSG00000091515|Zfp422-ps	0	0	0	0	0	0	0	0	0	0	0	0	0	0	0	0	0	0	0	0	1	0	0	0	1	0	0	0	0	0	0	0	0	0	0	0	0	0	0	0	0	0	0	0	0	0	0	0	0
ENSMUSG00000072768|Gm10418	0	0	0	0	0	0	0	0	0	1	0	0	0	0	1	0	1	0	0	4	0	0	0	0	0	0	0	0	0	0	0	0	0	0	0	0	1	0	0	0	0	0	0	0	0	0	0	0	0
ENSMUSG00000095245|Gm24753	0	0	0	0	0	0	0	0	0	0	0	0	0	0	0	0	0	0	0	0	0	0	0	0	0	0	0	0	0	0	0	0	0	0	0	2	0	0	0	0	0	0	0	0	0	0	0	0	0
ENSMUSG00000096771|Gm22115	0	0	0	1	0	0	0	0	0	0	0	0	0	0	0	0	0	0	0	0	0	0	0	0	0	0	0	0	0	0	0	0	0	0	0	0	0	0	0	0	1	0	0	0	0	0	0	0	0
ENSMUSG00000020846|Rflnb	623	1814	633	742	1071	1051	518	833	513	1239	1254	757	1617	189	929	739	870	918	553	1000	2204	815	344	1277	808	1078	801	2403	965	1540	1205	1612	1433	1532	2403	1228	1876	870	760	1285	637	1656	696	945	1742	1042	1019	918	655
ENSMUSG00000031494|Cd209a	0	0	0	0	0	0	0	0	0	0	0	0	0	0	0	0	0	0	0	0	0	0	0	0	0	0	0	0	0	0	0	0	0	0	0	0	0	0	0	0	0	0	0	0	0	0	0	0	0
ENSMUSG00000102900|Gm37811	0	0	0	0	0	0	0	0	0	0	0	0	0	0	2	0	0	0	0	0	0	0	0	0	0	0	3	0	0	0	0	0	0	0	0	0	0	0	0	0	0	0	0	0	0	0	0	0	0
ENSMUSG00000025195|Dnmbp	2	40	57	22	0	9	1	2	12	30	86	11	8	0	9	3	16	26	0	47	21	7	11	22	35	2	10	10	17	72	28	167	13	5	66	6	93	46	56	21	5	39	5	8	94	0	34	62	23
ENSMUSG00000093963|Gm21909	0	0	0	0	5	0	0	0	0	0	0	0	0	0	0	0	0	0	0	0	0	0	0	0	0	0	0	0	0	0	0	12	0	14	0	0	0	0	0	0	0	0	0	0	0	0	0	0	5
ENSMUSG00000033849|B3galt2	47	35	5	21	0	22	19	32	64	31	134	34	15	0	40	34	27	3	17	58	139	22	26	38	19	6	104	11	22	10	6	37	74	60	291	5	98	102	15	37	26	0	17	56	36	226	41	89	62
ENSMUSG00000097711|Gm5523	0	0	4	0	0	0	0	0	0	1	0	0	0	0	0	0	1	0	0	1	0	0	0	0	0	1	0	0	0	0	0	0	0	0	0	0	0	0	0	1	0	0	0	0	1	0	0	0	0
ENSMUSG00000102921|Gm37153	0	0	0	0	0	0	0	0	0	0	0	0	0	0	0	0	0	0	0	0	0	0	0	0	0	0	0	0	0	0	0	0	1	0	0	0	0	0	0	0	0	0	0	0	0	0	0	0	0
ENSMUSG00000096956|Snhg18	0	0	4	10	0	4	3	0	0	5	13	6	0	0	6	0	2	4	86	136	0	19	0	26	0	0	0	0	3	2	39	30	2	4	31	7	33	4	21	3	10	20	36	0	23	2	5	0	2
ENSMUSG00000056216|Cebpg	488	577	367	450	572	562	204	257	252	639	739	763	722	194	473	491	505	351	508	1037	925	566	501	528	544	328	498	1004	428	796	929	1191	948	886	1501	1011	718	746	539	880	684	1083	642	830	818	1198	1252	1036	866
ENSMUSG00000043953|Ccrl2	0	0	0	0	0	0	0	0	0	0	0	0	0	0	0	0	0	0	0	0	0	0	0	0	0	0	0	0	0	0	0	0	0	0	0	0	0	0	0	0	0	0	0	0	0	0	0	0	0
ENSMUSG00000020067|Mypn	204	120	20	15	76	173	64	77	155	111	227	39	16	29	44	53	44	92	0	153	6	37	220	88	66	114	69	693	114	141	72	252	102	139	184	191	131	195	92	49	36	29	53	32	101	150	49	76	35
ENSMUSG00000103502|9330121J05Rik	1	0	0	0	0	0	2	0	0	0	0	12	3	0	3	7	6	0	0	0	0	5	2	0	0	0	0	0	0	1	0	0	0	23	0	0	0	1	0	3	34	0	12	6	0	8	0	0	0
ENSMUSG00000079001|4930404H24Rik	0	0	0	0	0	0	0	0	3	0	0	0	0	0	0	2	0	0	0	0	0	0	0	0	2	1	0	0	0	0	0	0	0	0	0	0	0	0	0	0	0	0	0	1	0	0	0	0	3
ENSMUSG00000099196|Mir1258	0	0	0	0	0	0	0	0	0	0	0	0	0	0	0	0	0	0	0	0	0	0	0	0	0	0	0	0	0	0	0	0	0	0	0	0	0	0	0	0	0	0	0	0	0	0	0	0	0
ENSMUSG00000085573|Gm15418	0	0	0	0	0	0	0	0	0	0	0	0	0	0	4	0	0	0	0	0	0	0	0	0	0	0	0	0	0	0	0	0	0	0	0	0	0	0	0	0	0	0	0	0	0	0	0	0	0
ENSMUSG00000117773|Gm50375	0	0	10	0	0	0	0	0	52	0	0	0	0	0	0	0	0	0	0	0	0	0	0	0	0	0	0	0	0	0	7	0	10	0	0	0	0	0	0	13	0	0	0	9	0	0	0	0	0
ENSMUSG00000114889|Gm29764	0	0	0	0	0	0	0	0	0	0	0	0	0	0	0	0	0	0	0	0	0	0	0	0	0	0	0	0	0	0	0	0	0	0	0	0	0	0	0	0	0	0	0	0	0	0	0	0	0
ENSMUSG00000117965|AC141477.1	1	1	1	1	1	1	1	3	1	1	2	1	1	1	1	1	1	1	1	1	1	1	1	1	1	1	1	1	1	1	1	1	1	1	1	1	1	1	1	1	1	1	2	1	1	1	1	1	1
ENSMUSG00000115794|Gm49101	0	0	0	0	0	0	0	0	0	0	0	0	0	0	0	0	0	0	0	0	0	0	0	0	0	0	0	0	0	0	0	1	0	0	3	0	0	0	0	0	0	0	2	0	0	0	0	0	0
ENSMUSG00000100765|Gm28684	0	0	0	0	0	0	0	0	0	0	0	0	0	0	0	0	0	0	0	0	0	0	0	0	0	0	0	0	0	0	0	0	0	0	0	0	0	0	0	0	0	0	0	0	0	0	0	0	0
ENSMUSG00000045690|Wdr89	947	1106	771	913	1004	770	480	605	823	1196	1501	998	1402	1014	1194	982	1172	945	1836	1888	2438	2457	1029	1579	1061	607	1100	1755	705	1906	1596	1931	1666	1838	2834	1469	1462	1462	1331	1648	1478	2923	1245	1799	1795	1807	1495	1575	1229
ENSMUSG00000067995|Gtf2f2	2340	1249	950	687	821	710	294	972	426	1100	1486	889	1347	462	936	770	1604	1059	950	2141	3034	1714	1060	2148	1091	927	922	2314	1218	1576	1209	1555	1364	1189	2662	1503	1721	1317	987	1187	650	1364	616	1562	1622	1617	1261	1303	1292
ENSMUSG00000044042|Fmn1	0	0	14	12	3	54	20	9	0	31	5	13	0	0	0	6	0	30	0	16	5	0	21	21	0	22	19	58	8	0	0	13	16	0	0	2	20	0	33	0	0	0	13	0	5	32	21	0	0
ENSMUSG00000094852|Gm9034	0	0	0	0	0	0	0	0	0	0	0	0	0	0	0	0	0	0	0	0	0	0	0	0	0	0	0	0	0	0	0	0	0	0	0	0	3	0	0	0	0	0	0	0	0	0	0	0	0
ENSMUSG00000093128|Gm24369	0	0	0	0	0	0	0	0	0	0	0	0	0	0	0	0	0	0	0	0	0	0	0	0	0	0	0	0	0	0	0	0	0	0	0	0	0	0	0	0	0	0	0	0	0	0	0	0	0
ENSMUSG00000032726|Bmp8a	6	0	0	0	10	0	2	0	0	3	0	0	11	0	0	2	0	5	0	4	0	5	23	0	11	1	0	0	9	0	2	0	0	0	1	2	0	8	0	0	0	0	14	9	18	0	9	0	0
ENSMUSG00000039206|Daglb	106	93	12	257	78	28	62	1	13	119	36	60	8	0	77	31	39	0	0	23	262	58	23	233	3	1	0	35	94	27	68	74	151	44	136	115	44	68	22	74	59	74	34	41	150	72	55	15	0
ENSMUSG00000039048|Foxred1	30	14	55	26	104	5	28	15	55	62	27	18	124	15	58	27	49	47	0	109	83	37	51	205	30	157	38	53	60	18	102	118	47	39	213	69	131	21	52	36	62	112	14	8	61	168	41	70	31
ENSMUSG00000118140|Gm4949	19	23	11	28	12	11	5	7	8	42	20	22	18	4	10	15	10	17	49	54	15	5	25	39	27	16	14	57	14	17	19	21	21	7	48	13	24	16	26	15	6	6	23	32	10	17	5	47	18
ENSMUSG00000058807|Olfr331	2	0	5	0	2	0	2	1	1	3	3	0	1	0	0	1	2	1	0	3	2	1	4	9	2	0	3	0	1	1	2	4	2	2	3	4	0	1	0	0	0	2	0	5	1	2	0	1	3
ENSMUSG00000056293|Gsdmc2	5	15	22	32	13	8	0	5	15	0	0	17	16	0	13	42	14	4	0	6	38	11	8	0	55	10	31	29	90	18	27	25	0	4	2	46	17	60	19	14	0	0	17	13	0	0	0	20	8
ENSMUSG00000084231|Gm11975	2	1	1	0	1	0	0	1	6	1	1	1	1	1	0	1	1	0	6	2	1	1	2	1	1	1	2	2	1	2	1	1	1	0	4	2	2	1	1	1	1	4	1	0	2	1	1	4	0
ENSMUSG00000103206|Gm8515	10	14	11	5	7	20	4	4	19	13	5	8	9	1	30	17	4	11	55	23	44	11	21	12	8	3	20	60	3	10	54	62	53	5	39	26	27	47	7	12	39	2	5	18	42	29	26	7	11
ENSMUSG00000103819|Gm38008	0	0	0	0	0	0	0	0	0	0	0	0	0	0	0	0	0	0	0	0	0	0	0	0	0	0	0	0	0	0	0	0	0	0	0	0	0	0	0	0	0	0	0	0	0	0	0	0	0
ENSMUSG00000117187|Gm4708	61	65	67	66	65	56	36	19	30	101	73	96	85	65	71	38	60	70	153	89	144	185	57	85	90	26	95	123	55	71	78	95	145	134	147	73	104	59	73	76	107	191	65	107	112	118	119	104	57
ENSMUSG00000085643|Gm12519	0	0	0	0	0	0	0	0	0	0	0	0	0	0	0	0	0	0	0	0	0	0	0	0	0	0	0	0	0	0	0	0	0	0	0	0	0	0	0	0	0	0	0	0	0	0	0	0	0
ENSMUSG00000087908|Gm22034	0	0	0	0	0	0	0	0	0	0	0	0	0	0	0	0	0	0	0	0	0	0	0	0	0	0	0	0	0	0	0	0	0	0	0	0	0	0	0	0	0	0	0	0	0	0	0	0	0
ENSMUSG00000112350|Gm47697	0	0	0	0	0	0	0	0	0	0	0	0	0	0	0	0	0	0	0	0	0	0	0	0	0	0	0	0	0	0	0	0	0	0	0	0	0	0	0	0	0	0	0	0	0	0	0	0	0
ENSMUSG00000095006|Mir465c-2	0	0	1	1	0	1	0	0	0	1	0	0	0	0	1	0	1	0	0	0	1	0	3	1	0	0	0	1	1	0	0	0	0	1	0	0	1	1	0	0	0	0	0	0	0	1	1	0	1
ENSMUSG00000044441|Olfr1442	0	1	0	0	0	0	0	0	0	0	0	1	0	0	0	0	0	0	2	0	0	0	0	20	0	0	0	0	0	0	0	0	0	0	0	0	0	0	0	0	0	0	0	0	0	0	0	0	0
ENSMUSG00000074695|Il22	0	0	0	0	0	0	0	0	0	0	0	0	0	0	0	0	0	0	0	0	0	0	0	0	0	0	0	0	0	0	0	0	0	0	0	0	0	0	0	0	0	0	0	0	0	0	0	0	0
ENSMUSG00000088329|Gm25661	0	0	0	0	0	0	0	0	0	0	0	0	0	0	0	0	0	0	0	0	0	0	0	0	0	0	0	0	0	0	0	0	0	6	0	0	0	0	0	0	0	0	0	0	0	0	0	0	0
ENSMUSG00000109694|Gm45500	1	0	0	0	0	0	0	0	0	0	0	0	0	0	0	0	0	1	0	0	1	0	0	0	0	0	0	0	1	0	0	0	0	0	0	0	0	0	0	0	0	0	0	0	0	0	0	0	0
ENSMUSG00000117822|Eef1a1-ps1	91	106	56	63	74	93	47	55	90	122	140	90	101	12	105	83	84	103	60	227	252	91	90	138	112	56	82	197	124	172	150	178	166	141	272	146	208	148	91	131	73	114	108	143	127	177	117	118	100
ENSMUSG00000070943|Olfr356	0	0	0	0	0	0	0	0	0	0	0	0	0	0	0	0	0	0	0	0	0	0	0	0	0	0	0	0	0	0	0	0	0	0	0	0	0	0	0	0	0	0	0	0	0	0	0	0	0
ENSMUSG00000072888|Samt2	9	0	8	0	2	0	0	0	0	0	0	0	0	0	0	0	0	7	0	0	0	0	0	0	0	51	0	7	0	0	0	0	9	0	0	0	0	0	0	0	0	0	0	0	0	0	0	0	0
ENSMUSG00000088637|Gm22316	0	2	0	0	0	0	0	0	0	0	0	0	0	0	0	0	0	1	0	0	0	0	0	0	0	0	0	0	0	0	0	0	0	0	0	0	0	0	0	0	0	0	0	0	0	0	0	0	0
ENSMUSG00000115149|9330188P03Rik	0	0	0	0	0	0	0	0	0	0	0	0	0	0	0	0	0	0	0	0	0	0	0	0	0	0	0	0	0	0	0	0	0	0	0	0	0	0	0	0	0	0	0	0	0	0	0	0	0
ENSMUSG00000101648|Gm29388	2	0	0	0	0	0	0	0	1	0	0	0	0	0	3	2	0	0	0	3	0	0	0	0	0	0	0	1	0	0	0	0	0	0	0	0	0	2	0	0	1	0	0	0	0	0	0	0	0
ENSMUSG00000116836|Gm49727	38	21	21	22	17	30	17	13	34	17	53	36	18	5	22	19	40	38	11	24	62	36	26	39	38	14	65	49	14	29	44	54	47	63	52	53	29	28	28	46	24	73	36	36	108	61	33	38	19
ENSMUSG00000031792|Usb1	78	31	63	170	17	76	86	7	65	164	141	45	81	11	23	109	46	95	0	129	287	138	72	49	104	36	112	30	59	230	96	129	111	72	179	125	163	47	19	75	135	18	95	109	62	74	177	46	43
ENSMUSG00000106262|Gm43375	11	10	0	2	8	8	10	2	2	0	0	0	13	3	0	2	0	0	95	0	2	0	2	3	4	11	9	0	13	2	3	0	2	0	0	25	0	11	1	1	14	4	1	6	5	0	15	40	28
ENSMUSG00000081881|Gm14752	2	0	0	0	0	0	0	0	0	0	0	0	0	0	0	0	0	0	0	25	0	0	0	0	0	0	0	0	0	0	0	0	0	0	0	0	0	0	8	0	0	0	0	0	0	0	0	0	0
ENSMUSG00000081168|Gm13730	0	1	1	0	1	0	0	1	1	2	0	0	0	0	1	0	0	0	0	2	1	0	1	2	1	0	0	1	0	0	1	0	1	3	1	0	1	1	0	1	1	1	0	0	1	0	0	1	0
ENSMUSG00000116539|Gm49603	0	0	0	0	0	0	0	0	0	0	0	0	0	0	0	0	0	0	0	0	2	0	0	0	0	0	0	0	0	0	0	0	0	0	0	0	0	0	0	0	0	0	0	0	0	0	0	0	0
ENSMUSG00000117877|Gm8184	0	0	0	0	0	0	4	0	0	1	0	0	0	0	0	1	0	0	0	1	1	0	0	0	0	2	0	2	0	0	0	0	1	0	0	0	0	1	0	0	0	11	0	1	0	3	0	2	7
ENSMUSG00000118415|Gm2411	0	0	0	0	0	0	0	0	0	2	0	2	0	0	1	0	0	0	0	0	0	0	0	0	0	0	0	3	1	0	1	4	0	4	0	0	0	2	0	0	1	0	0	2	0	0	3	0	0
ENSMUSG00000109461|Gm44848	2	0	0	0	15	0	0	0	0	0	0	0	0	0	0	0	1	0	0	0	0	0	1	0	0	0	3	0	0	0	0	1	1	0	0	0	0	0	0	0	0	0	0	0	0	0	0	0	0
ENSMUSG00000112410|B230217J21Rik	0	2	0	0	0	0	0	0	0	0	0	0	3	0	6	0	0	0	0	0	0	0	0	0	0	0	0	0	0	0	0	0	0	0	0	0	0	0	0	0	0	0	0	0	0	0	5	0	0
ENSMUSG00000114684|Vmn2r-ps105	4	5	0	0	0	2	0	2	4	5	0	0	0	0	3	3	0	1	0	3	0	0	2	0	7	3	17	11	1	6	0	4	1	1	4	0	3	2	0	3	2	8	2	9	8	5	6	0	2
ENSMUSG00000094772|Rpl29-ps2	38	42	24	33	27	23	15	17	25	34	26	36	41	11	33	21	30	22	26	56	52	40	20	35	37	18	21	69	20	44	36	45	38	36	65	38	48	29	27	52	38	32	23	49	46	38	31	30	26
ENSMUSG00000064510|Gm22458	0	0	0	0	0	0	0	0	0	0	0	0	0	0	0	0	0	0	0	0	0	0	0	0	0	0	0	0	0	0	0	0	0	0	0	0	0	0	0	0	0	0	0	0	0	0	0	0	0
ENSMUSG00000012282|Wnt8a	0	0	0	0	0	0	7	0	0	0	0	0	12	0	0	0	0	0	0	0	14	0	0	0	0	0	0	17	9	0	13	16	0	0	0	0	19	0	0	0	0	0	0	0	0	0	0	0	0
ENSMUSG00000054196|Cthrc1	61	190	48	190	362	138	201	0	13	843	152	394	443	18	347	50	243	32	1587	309	778	119	43	272	255	73	164	524	432	474	202	720	377	1162	1219	536	531	695	418	530	742	703	364	495	501	823	1091	276	103
ENSMUSG00000100304|Gm28190	0	0	0	0	0	0	0	0	0	0	0	0	0	0	0	0	0	0	0	0	0	0	0	0	0	0	0	0	0	0	0	0	0	0	0	0	0	0	0	0	0	0	0	0	0	0	0	0	0
ENSMUSG00000099114|Gm27405	0	0	0	0	0	0	0	0	0	0	0	0	0	0	0	0	1	0	0	0	0	0	0	0	0	0	0	0	0	0	0	0	0	0	0	0	0	0	0	0	0	0	0	0	0	0	0	0	0
ENSMUSG00000108507|6720469O03Rik	0	0	0	0	0	0	0	0	0	0	0	0	0	0	0	0	0	0	0	0	0	0	0	0	0	0	0	0	0	0	0	0	0	0	0	0	0	0	0	0	0	0	0	0	0	0	0	0	0
ENSMUSG00000025545|Clybl	352	208	202	112	112	169	81	195	376	145	212	341	122	86	135	137	150	152	263	460	641	231	548	191	97	190	288	356	201	207	233	131	307	611	182	150	274	223	120	113	181	107	92	267	420	199	198	265	187
ENSMUSG00000098617|Gm27300	0	0	0	0	0	0	1	0	0	0	1	1	0	0	0	0	0	0	0	1	1	0	0	0	0	0	0	0	0	0	1	0	0	0	0	0	0	0	0	1	0	0	0	0	0	0	1	0	0
ENSMUSG00000095249|n-R5s103	0	0	0	0	0	0	0	0	0	0	0	0	0	0	0	0	0	0	0	0	0	0	0	0	0	0	0	0	0	0	0	0	0	0	0	0	0	0	0	0	0	1	0	0	0	0	0	0	0
ENSMUSG00000009248|Ascl2	0	0	0	0	0	0	12	0	8	0	0	0	0	0	4	0	0	11	0	0	22	0	0	0	0	0	0	61	0	0	0	29	0	0	0	0	30	0	0	0	0	75	0	6	39	0	32	0	6
ENSMUSG00000105665|Gm38395	0	0	0	0	0	0	0	0	0	0	0	0	0	0	0	0	0	0	0	0	0	0	0	0	0	0	0	0	0	0	0	0	0	0	0	0	0	0	0	0	0	0	0	0	0	0	0	0	0
ENSMUSG00000086691|Gm15432	4	1	4	3	0	2	1	0	4	5	4	2	4	2	1	2	6	3	9	11	5	15	3	4	1	2	0	8	5	5	12	6	6	7	5	10	7	12	10	3	7	16	8	8	4	7	12	4	3
ENSMUSG00000068120|Gm10231	39	64	24	26	42	51	20	25	17	79	28	64	43	27	37	25	50	51	120	33	199	67	22	56	50	23	40	134	28	66	48	59	69	70	123	34	71	68	56	92	29	73	14	114	145	79	123	61	35
ENSMUSG00000048285|Frmd6	62	82	59	6	47	89	46	44	118	152	210	90	63	16	63	50	68	34	219	208	235	21	76	78	58	29	56	206	53	127	295	132	62	166	332	110	139	82	107	61	99	39	145	100	157	86	95	103	205
ENSMUSG00000100021|Gm18697	0	0	0	0	0	0	0	0	0	0	0	0	0	0	0	0	0	0	0	0	0	0	0	0	0	0	0	0	0	0	0	0	0	0	0	0	0	0	0	0	0	0	0	0	0	0	21	0	0
ENSMUSG00000096202|Gm22069	0	0	0	0	0	0	0	0	0	0	0	0	0	0	0	0	0	0	0	0	0	0	0	0	0	0	0	0	0	0	0	0	0	0	0	0	0	0	0	0	0	0	0	0	0	0	0	0	2
ENSMUSG00000103593|Gm37352	0	0	0	0	0	0	0	2	0	0	0	0	0	0	0	10	0	0	0	0	0	0	0	0	19	0	0	0	21	0	0	0	0	0	75	0	0	0	0	0	5	1	65	0	0	0	0	0	4
ENSMUSG00000095356|Gm7398	0	0	0	0	0	0	0	0	0	0	0	0	0	0	0	0	0	0	0	0	0	0	0	0	0	0	0	0	0	0	0	0	0	0	0	0	0	0	0	0	0	0	0	0	0	0	0	0	0
ENSMUSG00000112871|Gm35404	0	0	0	0	0	0	0	0	0	0	0	0	0	0	0	0	0	0	0	0	0	0	0	0	0	0	0	0	0	0	0	0	0	0	0	0	0	0	0	0	0	0	0	0	0	0	0	0	0
ENSMUSG00000092276|1700116B05Rik	0	0	0	0	0	0	0	0	0	0	0	0	0	0	0	0	0	0	0	0	0	0	0	0	0	0	0	0	0	0	0	0	0	0	0	0	0	0	7	0	0	0	0	0	7	0	0	0	0
ENSMUSG00000073950|Olfr599	0	0	0	0	0	0	0	0	0	0	0	0	0	0	4	0	0	0	0	0	0	0	0	0	0	0	0	0	1	0	0	1	0	0	0	0	0	0	0	0	0	0	0	0	0	0	0	0	0
ENSMUSG00000115174|Gm35996	0	0	0	0	0	0	0	0	0	0	0	0	0	0	0	4	0	7	0	0	0	0	0	0	0	0	0	0	0	0	0	0	0	0	0	0	0	0	0	0	0	0	0	0	0	26	9	0	0
ENSMUSG00000106936|Gm7554	2	1	0	1	0	1	0	1	1	1	1	1	4	0	0	1	1	0	1	1	1	1	1	2	0	1	1	1	0	1	0	0	3	0	0	2	1	1	1	2	0	0	1	0	1	1	1	2	1
ENSMUSG00000044921|Rassf9	0	0	0	0	0	0	0	0	0	0	0	5	0	0	0	0	0	0	0	6	0	0	0	0	0	0	0	0	0	0	14	22	8	0	0	0	0	11	0	0	0	0	0	0	0	0	0	0	0
ENSMUSG00000111888|Gm46212	0	9	0	0	0	0	0	0	3	0	0	0	0	0	0	0	0	0	0	0	0	0	0	0	0	7	0	0	0	0	0	3	0	0	0	0	0	0	0	2	0	0	0	12	0	0	0	0	0
ENSMUSG00000041837|Pdcd7	743	292	384	265	516	323	239	258	810	403	1367	499	692	158	470	430	393	611	67	1543	1195	520	611	680	531	613	1056	441	411	667	527	529	752	555	1084	756	611	401	647	564	345	1219	590	676	569	653	578	738	540
ENSMUSG00000117116|Gm49868	0	0	0	0	0	0	0	0	0	0	0	0	0	0	0	0	0	11	0	0	0	0	13	0	0	0	0	1	0	0	0	0	1	0	0	0	0	1	0	0	0	0	1	0	0	0	0	0	0
ENSMUSG00000102427|Gm37463	0	0	0	0	0	0	3	0	0	0	2	0	0	0	0	0	0	0	0	0	0	0	0	0	11	1	0	0	0	0	0	0	0	0	0	0	2	0	1	0	0	0	0	3	0	18	0	0	2
ENSMUSG00000115838|Gm46507	0	0	0	0	0	0	0	0	0	0	0	0	0	0	0	0	0	0	0	0	0	0	0	0	0	0	0	0	0	0	0	0	0	0	0	0	0	0	0	0	0	0	0	0	0	0	0	0	0
ENSMUSG00000108396|Gm6905	2	1	2	1	2	4	0	2	2	2	1	1	2	1	2	2	1	1	2	4	3	4	3	4	2	1	0	2	1	1	2	1	3	2	3	2	1	1	1	6	3	6	1	3	4	2	3	1	2
ENSMUSG00000099147|Mir7081	0	0	0	0	0	0	1	0	0	2	0	0	0	0	0	0	0	0	0	0	0	1	0	0	0	0	0	0	0	0	0	0	0	0	0	0	0	0	0	0	0	0	0	0	0	0	0	0	0
ENSMUSG00000084786|Ubl5	2107	1606	851	1083	1324	950	525	685	496	1497	2004	1546	1297	965	1475	770	1477	1208	2535	2171	2486	2042	1038	1684	1374	954	1217	3106	1260	1871	1240	2459	1319	2415	3669	870	1905	1857	1110	1843	1056	2210	701	1547	1803	1722	2618	1347	687
ENSMUSG00000025533|Asl	0	78	61	7	58	43	38	0	39	54	32	141	50	34	46	48	40	179	0	132	102	110	76	84	54	35	57	160	78	53	98	128	118	48	96	104	111	113	105	26	54	45	159	52	31	169	84	138	158
ENSMUSG00000098871|Mir6381	0	0	0	0	0	0	0	0	0	0	0	0	0	0	0	0	0	0	0	0	0	0	0	0	0	0	0	0	0	0	0	0	0	0	0	0	0	0	0	0	0	0	0	0	0	0	0	0	0
ENSMUSG00000066233|Tmem42	65	0	11	14	2	0	21	8	57	22	36	22	0	10	21	17	38	47	0	33	24	69	20	0	9	0	64	0	34	103	59	36	26	29	12	58	73	5	12	9	54	14	119	181	0	96	37	0	42
ENSMUSG00000065100|Gm26132	4	0	0	0	0	0	0	0	0	1	0	3	0	3	0	0	0	0	0	4	0	2	0	0	0	2	0	0	2	1	0	0	0	0	0	0	3	3	1	1	0	1	0	0	0	0	0	5	0
ENSMUSG00000118199|Gm8390	3	1	1	0	1	0	0	0	2	1	1	0	1	0	0	0	1	0	1	4	3	2	1	1	2	0	1	1	1	1	3	1	3	1	6	1	1	0	0	2	1	4	2	1	2	1	0	1	1
ENSMUSG00000047766|Lrrc49	0	0	0	0	0	0	0	0	3	0	0	0	0	0	0	8	0	0	0	0	0	0	0	0	0	0	0	14	0	0	0	0	0	0	0	0	0	0	0	0	0	0	2	8	0	0	0	0	0
ENSMUSG00000061477|Rps7	4258	4417	2926	3628	3771	3364	1844	2777	3973	4717	4685	4816	6268	2139	5036	3723	4479	2906	8021	4844	11391	8893	4216	5495	4381	2798	3917	7278	2784	7186	6111	7394	6761	8143	12360	6439	7013	5872	4598	8004	5495	7133	5211	7396	8597	9380	9013	6492	3785
ENSMUSG00000087565|Gm14662	0	0	0	0	0	0	0	0	0	0	0	0	0	0	0	0	0	0	0	0	0	0	0	0	0	0	0	0	0	0	0	0	0	0	0	0	0	0	0	0	0	0	0	0	0	0	0	0	0
ENSMUSG00000065442|Mir20a	1	0	1	1	1	0	0	1	0	0	1	1	0	0	0	1	1	1	0	1	0	0	1	0	1	0	1	1	1	1	1	1	1	0	1	1	0	1	1	1	1	0	0	1	1	1	1	1	1
ENSMUSG00000018405|Mrm1	26	98	36	210	239	31	35	44	67	94	116	195	142	7	24	113	24	103	2	218	202	42	88	67	63	179	92	187	164	161	32	74	103	74	325	76	37	125	176	72	10	63	78	128	114	50	15	115	89
ENSMUSG00000071586|Gm10337	0	0	0	0	0	0	1	1	0	0	0	1	0	0	0	0	0	0	0	0	0	0	1	0	0	0	1	1	0	0	0	1	0	1	0	0	0	0	1	0	1	0	0	0	0	1	1	0	1
ENSMUSG00000072825|Cep170b	88	49	31	131	120	247	72	80	77	111	181	123	263	43	153	139	155	127	2	73	479	82	182	410	62	386	380	123	215	54	177	68	124	147	235	26	218	19	94	39	45	182	112	82	153	92	114	133	89
ENSMUSG00000106460|Gm17935	0	0	0	0	0	0	0	0	0	0	0	0	0	0	0	0	0	0	0	0	0	0	0	0	0	0	0	0	0	0	0	0	0	0	0	0	0	0	0	0	0	0	0	0	0	0	0	0	0
ENSMUSG00000003882|Il7r	0	0	0	0	0	0	0	0	0	0	0	0	0	0	0	0	0	0	0	0	0	0	0	0	0	0	0	0	0	0	0	3	0	0	0	0	0	0	0	0	0	0	0	0	0	0	0	0	0
ENSMUSG00000098349|Gm27711	1	0	0	0	4	0	0	0	0	2	2	5	0	0	0	0	0	2	0	4	0	0	0	0	0	2	1	0	4	0	2	5	10	2	0	4	2	0	1	0	0	0	0	0	0	0	0	0	2
ENSMUSG00000064585|Gm25129	0	0	0	0	3	0	0	0	0	0	0	0	0	0	0	0	0	0	0	0	0	0	0	0	0	1	0	0	0	0	1	0	0	0	0	0	0	0	0	0	0	0	0	0	0	0	0	0	0
ENSMUSG00000028813|CK137956	0	0	0	0	0	0	0	0	0	0	0	0	0	0	0	0	0	0	0	0	0	0	0	0	0	0	0	0	0	0	0	0	0	0	0	0	0	0	0	0	0	0	0	0	0	0	0	0	0
ENSMUSG00000031519|Asb5	1	0	0	0	0	0	0	0	0	0	0	4	0	0	0	0	0	0	0	0	0	0	0	0	0	0	0	0	0	0	0	0	4	0	0	0	0	0	0	0	2	0	0	2	0	0	0	0	2
ENSMUSG00000097917|Gm26839	1	1	0	0	0	0	1	0	0	0	1	0	0	0	1	0	0	0	0	0	0	0	0	0	0	0	0	0	0	1	11	0	1	1	0	0	0	0	0	0	1	1	0	0	0	0	0	0	1
ENSMUSG00000114747|Gm48547	0	0	0	0	0	0	0	0	0	0	0	0	0	0	0	0	0	0	0	0	0	0	0	0	0	0	0	0	0	0	0	0	0	0	0	0	0	0	0	0	0	0	0	0	0	0	0	0	0
ENSMUSG00000032333|Stoml1	59	0	39	31	6	19	16	17	0	37	5	5	20	0	0	26	68	7	0	0	36	0	24	0	52	7	11	13	0	4	12	57	60	8	147	11	0	36	3	61	0	0	48	32	29	53	0	17	17
ENSMUSG00000029246|Ppat	7139	2648	3153	1454	2641	2776	1257	2667	3490	4309	5369	4811	3582	779	2214	2832	3563	4041	3999	7412	5486	2421	4594	5295	3127	1896	3876	5814	5253	4999	4113	4250	4536	2978	7686	4269	3121	5113	2888	3103	1635	2660	2545	3901	3496	3822	3363	3854	3964
ENSMUSG00000104112|Gm37293	0	0	0	0	0	0	0	0	0	0	0	0	0	0	0	0	0	0	0	0	0	0	0	0	0	0	0	0	0	0	0	0	0	0	0	0	0	0	0	0	0	0	0	0	0	0	0	0	0
ENSMUSG00000092847|Mir344d-1	0	0	0	0	0	0	0	0	0	0	0	0	0	0	0	0	0	0	0	0	0	0	0	0	0	0	0	0	0	0	0	0	0	0	0	0	0	0	0	0	0	0	0	0	0	0	0	0	0
ENSMUSG00000088822|Gm25225	1	0	0	0	0	0	0	0	0	0	0	0	0	0	0	0	0	0	0	1	0	0	0	2	0	0	0	1	0	0	1	0	1	0	1	0	0	3	2	0	0	0	0	0	0	0	1	0	2
ENSMUSG00000099286|Mir7235	0	0	0	0	0	0	0	0	0	0	0	0	0	0	0	0	0	0	0	0	0	0	0	0	0	0	0	0	0	0	0	0	0	0	0	0	0	0	0	0	0	0	0	0	0	0	0	0	0
ENSMUSG00000086781|1700092C02Rik	0	0	0	0	0	0	0	0	0	0	0	0	0	0	0	0	0	0	0	0	0	0	0	0	0	0	0	0	0	0	0	0	0	0	0	0	0	0	0	0	0	0	0	0	0	0	0	0	0
ENSMUSG00000056008|Gm11541	0	0	0	0	0	7	3	0	0	0	0	0	0	0	0	0	0	0	0	0	0	0	0	0	0	0	7	0	0	0	0	0	0	0	0	0	5	0	0	0	0	0	0	0	0	0	0	0	0
ENSMUSG00000117986|Gm50344	0	0	0	0	0	0	0	0	0	7	0	0	0	0	0	0	0	0	0	0	8	0	0	0	0	0	3	0	0	0	0	0	1	0	0	0	0	0	0	0	0	0	0	0	0	0	0	0	0
ENSMUSG00000078320|Tex13c1	0	0	0	0	0	0	0	0	0	0	0	0	0	0	0	0	0	0	0	0	0	0	0	0	0	0	0	0	0	0	0	0	0	0	0	0	0	0	0	0	0	0	0	0	0	0	0	0	0
ENSMUSG00000074886|Grk6	88	317	158	64	108	150	59	24	10	221	133	272	286	46	124	215	86	92	202	131	116	114	34	265	83	5	62	73	104	27	173	97	481	335	553	107	192	188	123	134	224	226	107	235	434	217	227	314	63
ENSMUSG00000022012|Enox1	3	40	31	57	39	76	5	40	0	61	34	50	43	4	18	18	37	36	45	31	35	67	25	123	25	15	0	83	28	71	17	98	147	104	117	48	36	69	92	18	90	10	55	49	27	157	113	62	89
ENSMUSG00000075156|Olfr1128	0	0	5	0	0	0	0	0	0	0	0	0	0	0	0	0	0	13	0	10	0	0	0	25	0	0	0	1	0	0	0	0	0	0	0	0	0	0	0	0	0	0	0	0	0	0	0	0	0
ENSMUSG00000017707|Serinc3	1155	921	813	1032	1146	829	426	694	909	1657	1786	1416	1233	248	995	892	1642	988	546	2309	2439	912	1689	1619	1404	802	1342	2423	1165	1466	1950	1700	1789	1696	3073	1556	1608	1777	1199	975	875	1727	1082	1782	2093	2010	1723	1502	1676
ENSMUSG00000087276|Gm11378	0	0	0	0	0	0	0	0	0	0	0	0	0	0	0	0	0	0	0	0	0	0	0	0	0	0	0	0	0	0	0	0	0	0	0	0	0	0	0	0	0	0	0	0	0	0	0	0	0
ENSMUSG00000028100|Nudt17	10	12	17	0	14	0	0	0	0	2	0	6	82	0	21	0	5	6	0	33	43	2	49	108	0	24	26	20	0	43	0	12	0	0	97	22	32	12	75	23	9	253	0	19	0	21	9	47	5
ENSMUSG00000059119|Nap1l4	796	556	640	607	662	529	197	412	603	904	1547	922	968	303	625	859	777	981	390	1616	2063	1036	626	1375	775	1047	1114	1506	848	1024	1423	859	1158	827	1725	1005	1173	711	700	1177	550	992	1019	1540	1366	1446	869	851	757
ENSMUSG00000022619|Mapk8ip2	5	7	0	0	0	0	2	0	0	0	12	0	0	0	0	0	2	0	0	0	10	7	0	15	0	0	69	0	0	3	0	0	0	0	0	0	0	0	6	4	0	0	7	3	0	0	14	0	12
ENSMUSG00000058427|Cxcl2	0	0	0	1	0	0	0	0	0	0	0	0	0	0	0	0	0	0	0	0	0	0	0	0	0	0	0	0	0	0	0	0	0	0	0	0	0	0	0	0	0	0	0	0	0	0	0	0	0
ENSMUSG00000081559|Gm12411	52	65	45	58	72	51	30	51	73	81	93	66	114	50	83	71	62	46	76	117	168	170	47	78	77	37	54	95	27	112	106	91	140	162	184	116	138	125	77	159	99	166	98	123	146	165	116	99	66
ENSMUSG00000020368|Canx	1185	1510	676	856	842	872	527	699	1314	1770	1926	1471	2005	226	1260	1161	1130	1223	1394	2177	4183	721	876	1609	1092	1134	1204	2772	1111	1526	1824	1538	2067	1901	3245	1534	2230	1526	1018	1490	881	1729	1103	1818	2314	2598	1281	1246	970
ENSMUSG00000082017|Gm11229	0	0	0	0	0	0	0	0	0	0	0	0	0	0	0	0	0	0	0	0	0	0	0	0	0	0	0	0	0	0	0	0	2	0	0	0	0	0	0	0	0	0	0	0	0	0	0	0	0
ENSMUSG00000097595|1500002F19Rik	0	0	0	0	0	0	0	0	0	0	0	0	1	0	1	0	0	0	0	0	0	0	0	2	0	0	0	0	0	2	1	2	2	0	1	0	0	0	0	0	0	0	0	0	2	0	2	0	5
ENSMUSG00000107111|Gm40304	0	0	0	0	0	0	0	0	0	0	0	0	0	0	0	4	0	0	0	0	0	19	0	0	0	0	0	0	0	0	0	1	0	0	0	0	0	0	0	0	0	9	0	0	0	8	0	0	0
ENSMUSG00000088317|Gm26185	0	0	0	0	0	0	0	0	0	0	0	0	0	0	0	0	0	0	0	1	0	0	0	0	0	0	0	0	0	0	0	0	0	0	0	0	0	0	0	1	0	0	0	0	0	0	0	0	0
ENSMUSG00000099983|1700022E09Rik	0	0	0	0	0	0	0	1	0	0	0	0	0	0	0	0	0	0	0	0	0	0	0	0	5	0	0	0	0	0	0	0	0	3	0	0	0	0	0	0	0	0	0	6	0	0	0	0	0
ENSMUSG00000109858|Pfn5	2	0	0	7	12	0	7	0	0	0	0	0	0	0	1	0	0	6	0	55	0	0	5	0	0	89	0	3	0	0	3	0	0	0	0	0	0	0	0	21	0	0	1	0	0	0	0	0	0
ENSMUSG00000107646|Gm44225	0	0	0	0	0	0	0	0	0	0	0	0	0	0	0	0	0	0	0	0	0	0	0	0	0	0	0	0	0	0	0	0	0	0	0	0	0	0	0	0	0	0	0	0	0	7	0	0	0
ENSMUSG00000042515|Pwwp3b	40	0	19	0	7	4	0	0	56	16	79	0	0	0	0	6	16	22	0	150	0	15	77	90	8	23	24	44	0	76	41	4	63	0	21	56	0	0	18	9	0	38	38	61	37	11	12	6	40
ENSMUSG00000102376|Gm37975	0	25	35	28	10	13	4	7	7	19	5	18	8	1	6	13	35	17	2	32	42	0	4	20	18	8	43	31	35	71	41	16	39	6	34	28	11	38	18	24	1	0	5	9	3	69	20	10	10
ENSMUSG00000040078|Ptges3-ps	476	211	292	184	250	301	158	179	302	445	395	361	334	104	312	258	289	361	146	648	361	425	383	432	291	262	326	662	324	366	442	507	548	379	777	343	260	357	268	303	209	310	273	474	474	548	417	456	292
ENSMUSG00000097057|Gm17638	75	89	41	108	66	90	39	56	36	95	73	120	101	4	156	144	81	98	4	151	285	28	118	79	98	43	55	158	48	161	109	155	226	160	310	81	173	131	173	312	121	90	55	265	171	158	154	169	133
ENSMUSG00000103592|Gm38364	0	0	0	0	0	0	0	0	0	0	0	0	3	0	0	0	0	0	0	0	0	0	0	0	0	0	0	0	0	0	0	0	0	0	0	0	0	0	0	0	0	0	0	0	0	0	0	0	0
ENSMUSG00000051998|Lax1	0	0	0	0	0	0	0	0	0	0	0	0	0	0	0	0	0	0	0	0	0	0	0	0	9	0	0	0	0	27	0	0	0	0	0	0	0	0	0	0	0	0	0	0	0	0	0	0	0
ENSMUSG00000106038|Gm4962	0	0	0	0	0	0	0	0	0	0	0	0	0	0	0	0	0	0	0	0	0	0	0	0	0	0	0	0	3	0	0	0	0	0	0	0	0	0	0	0	0	0	0	0	0	0	0	0	0
ENSMUSG00000101253|Gm29088	0	0	0	0	0	0	0	0	0	0	0	0	0	0	0	0	0	0	0	0	0	0	0	0	0	0	0	0	0	0	0	0	0	0	0	0	0	0	5	0	0	0	0	0	0	0	0	0	0
ENSMUSG00000092624|Gm3654	0	0	0	0	0	0	0	21	0	7	0	0	0	0	0	0	0	0	0	0	0	3	0	9	18	3	0	0	0	0	0	0	0	0	4	0	9	0	0	0	0	0	0	0	0	0	0	16	0
ENSMUSG00000085032|Gm11217	0	0	0	0	0	0	0	0	0	0	0	0	0	0	0	0	0	0	0	0	0	0	0	0	0	0	0	0	0	0	0	0	0	0	0	0	0	0	0	0	0	0	0	0	0	0	0	0	0
ENSMUSG00000027482|Bpifa3	0	0	0	0	0	0	0	0	0	0	0	0	0	0	0	0	0	0	0	0	0	0	0	0	0	0	0	0	0	0	0	0	0	0	0	0	0	0	0	0	0	0	0	0	0	0	0	0	0
ENSMUSG00000112873|Gm48877	0	0	0	0	0	0	0	0	0	0	0	0	0	0	0	0	0	0	0	0	0	0	0	0	0	0	0	0	0	0	0	0	0	0	0	0	0	0	0	0	0	0	0	0	0	0	0	0	0
ENSMUSG00000096514|Gm25891	0	0	0	0	0	0	0	0	0	0	4	0	0	0	0	0	0	0	0	0	0	0	0	0	0	0	0	0	0	0	0	0	0	0	0	0	0	0	0	0	0	0	0	0	0	0	0	0	0
ENSMUSG00000024056|Ndc80	417	570	473	282	391	286	282	336	837	748	1468	731	924	231	649	413	545	499	878	1261	1438	991	362	1047	614	408	711	902	744	828	692	910	725	899	1715	793	755	1092	397	796	447	578	982	929	1424	1053	917	813	641
ENSMUSG00000102500|Gm37371	0	0	0	0	0	0	0	0	0	0	0	0	1	0	0	0	0	0	0	0	1	0	0	1	0	1	0	0	0	1	0	1	1	1	0	0	0	1	0	2	1	1	0	0	1	0	1	0	0
ENSMUSG00000105351|Gm43157	0	0	0	0	0	0	0	0	0	0	0	0	0	0	0	0	0	0	0	0	0	0	0	0	0	0	0	0	0	0	0	0	0	0	0	0	0	0	0	0	0	0	0	0	0	0	0	0	0
ENSMUSG00000031808|Slc27a1	75	161	105	128	178	83	56	25	101	109	100	109	110	7	83	34	178	241	0	313	227	109	84	351	158	89	151	379	105	88	170	318	86	61	213	104	202	187	167	70	155	7	27	162	178	204	140	134	40
ENSMUSG00000018541|Cwc25	524	214	237	231	298	227	115	208	587	137	628	374	194	69	201	281	327	412	124	764	343	237	550	639	291	277	432	298	518	509	459	181	677	436	490	500	294	562	356	375	183	566	283	433	554	369	283	499	386
ENSMUSG00000101156|Gm29114	3	0	0	0	0	0	0	0	0	0	15	0	0	0	0	0	0	0	0	0	0	0	0	0	0	0	0	0	0	0	0	0	0	0	0	0	0	0	0	0	0	0	0	0	0	0	0	0	0
ENSMUSG00000045482|Trrap	861	1356	925	629	904	940	380	394	430	882	897	1184	1260	107	614	814	1424	894	328	4261	1831	545	1210	1679	1375	1300	839	2698	1296	1212	1961	1020	1522	862	3140	1516	1756	962	950	700	887	1049	1077	1144	989	759	756	1498	1670
ENSMUSG00000031591|Asah1	437	264	278	160	304	185	125	125	282	354	248	322	363	49	181	170	639	251	348	627	1093	198	463	429	384	213	374	949	299	398	485	262	716	282	1001	456	587	588	306	285	200	199	260	349	225	559	287	425	198
ENSMUSG00000028874|Fgr	41	207	96	43	50	82	62	19	78	87	155	0	35	12	75	56	39	135	30	67	155	59	64	232	86	78	0	257	84	229	143	24	65	15	192	145	26	150	76	53	41	245	27	67	14	85	22	80	58
ENSMUSG00000101783|Gm28698	0	0	0	0	0	0	0	0	0	0	0	0	0	0	0	0	0	0	0	0	0	0	0	0	0	0	0	0	0	0	0	0	0	0	0	0	0	0	0	0	0	0	0	0	0	0	0	0	0
ENSMUSG00000111654|Gm47077	0	0	0	0	0	0	0	0	0	0	0	0	0	0	0	0	0	0	0	0	0	0	0	0	0	0	0	0	0	0	0	0	0	0	0	0	0	0	0	0	0	0	2	0	0	0	0	0	0
ENSMUSG00000083307|AA414768	33	30	18	1	24	28	7	0	5	9	12	0	29	15	5	28	21	8	1	32	10	19	93	5	41	4	72	51	8	13	22	46	70	44	14	9	6	73	14	8	0	9	3	0	62	15	2	15	29
ENSMUSG00000037712|Fermt2	335	491	546	486	920	486	215	62	386	832	551	660	1037	325	423	377	691	309	638	1276	1766	1038	264	709	703	286	234	2002	600	553	836	598	1118	942	967	715	947	774	487	538	531	761	461	951	893	1467	850	1462	604
ENSMUSG00000094463|Gm8546	3	0	0	7	11	4	2	4	3	11	1	3	8	0	4	8	11	1	6	15	21	0	3	16	5	0	1	0	1	1	4	1	7	19	23	9	14	7	6	0	2	2	2	3	18	5	1	3	2
ENSMUSG00000028427|Aqp7	0	0	2	0	0	7	0	0	6	0	5	0	8	0	0	1	0	0	0	0	0	0	0	0	0	0	0	19	0	0	5	0	0	0	4	15	0	0	0	0	0	13	0	0	0	0	0	0	4
ENSMUSG00000085363|Gm15478	0	0	0	0	0	0	0	0	0	0	0	0	0	0	0	0	0	0	0	0	0	4	0	0	0	0	0	0	0	0	0	0	0	0	0	0	0	0	0	0	0	0	0	0	0	0	0	0	0
ENSMUSG00000075704|Txnrd2	164	115	87	63	56	85	90	15	30	135	131	129	122	24	30	43	81	90	0	182	164	89	53	164	163	221	12	78	0	208	32	199	260	73	356	64	217	85	30	103	125	105	135	51	65	187	188	137	51
ENSMUSG00000096481|Gm3250	0	0	0	0	0	0	0	0	0	1	0	0	0	0	0	0	0	0	0	0	0	0	0	0	0	0	0	0	0	0	0	0	0	0	0	0	0	0	0	0	0	0	0	0	0	0	0	0	0
ENSMUSG00000097884|Gm26543	4	0	0	0	0	0	0	0	1	0	2	9	0	0	2	0	0	0	0	0	0	0	0	0	0	0	0	0	0	0	0	0	0	0	0	0	0	0	0	0	0	0	0	0	0	1	0	0	0
ENSMUSG00000062224|4933411G06Rik	0	0	0	0	0	0	0	0	0	0	0	0	5	0	0	0	0	0	0	0	0	0	0	0	0	0	0	0	0	0	0	0	0	0	0	0	0	0	0	0	0	0	0	0	0	0	0	0	0
ENSMUSG00000088180|Gm22218	0	0	0	0	0	0	0	0	0	0	0	0	0	0	0	0	0	0	0	0	0	0	0	0	0	0	0	0	0	0	0	0	0	0	0	0	0	0	0	0	0	0	0	0	0	0	0	0	0
ENSMUSG00000114951|Gm20784	102	65	49	25	60	53	29	48	62	45	74	75	84	22	39	96	70	120	41	123	165	72	78	97	76	89	98	109	106	104	77	55	103	54	105	98	94	102	65	80	48	86	32	102	81	117	63	87	41
ENSMUSG00000104976|Gm43060	0	0	0	0	0	0	0	0	0	0	0	0	0	0	0	0	0	0	0	0	0	0	0	0	0	0	3	0	0	0	0	0	0	0	0	1	0	0	0	0	0	0	0	0	0	13	0	0	0
ENSMUSG00000103870|Gm38362	0	0	0	0	0	0	0	0	0	0	0	0	0	0	0	0	0	0	0	0	0	0	0	0	0	0	0	0	0	0	0	0	0	0	0	0	0	0	0	0	0	0	0	0	0	0	0	0	0
ENSMUSG00000082977|Gm11911	0	0	0	0	0	0	0	0	0	0	0	0	0	0	0	0	0	0	0	0	0	2	0	0	0	0	0	0	0	0	0	0	0	0	0	0	0	0	0	0	0	0	0	0	0	0	0	0	0
ENSMUSG00000093041|Gm26455	0	0	0	0	0	0	0	0	0	0	0	0	0	0	0	0	0	0	0	0	0	0	0	0	0	0	0	0	0	0	0	0	0	0	0	0	0	0	0	0	0	0	0	0	0	0	0	0	0
ENSMUSG00000078485|Plekhn1	11	36	56	211	16	79	35	0	141	91	14	29	54	16	95	35	0	0	0	282	304	0	13	108	78	19	42	160	42	9	73	62	74	48	146	1	141	89	100	41	54	49	11	4	88	79	0	10	28
ENSMUSG00000114585|Gm32401	0	0	0	0	0	0	0	0	0	0	0	0	0	0	0	0	0	10	0	0	0	0	0	0	0	0	0	0	0	0	0	0	0	0	0	0	0	0	0	0	0	0	0	0	0	0	0	0	0
ENSMUSG00000109929|Gm45268	0	0	0	0	0	0	0	0	0	0	0	0	0	0	0	0	0	0	0	0	0	0	0	0	0	0	0	0	0	0	0	0	0	0	0	0	0	0	0	0	0	0	0	0	0	0	0	0	0
ENSMUSG00000087179|Gm14230	31	24	35	38	26	23	6	19	51	66	61	62	102	0	56	69	14	18	10	30	94	23	0	10	35	39	23	129	44	54	84	0	91	53	98	38	124	7	51	43	37	4	28	86	102	15	42	23	73
ENSMUSG00000094263|Snord50a	1	1	1	1	1	1	0	1	1	1	1	1	1	0	1	1	1	1	0	1	1	1	1	1	1	1	1	1	1	1	1	1	1	0	1	1	1	1	1	1	1	1	1	1	1	0	1	1	1
ENSMUSG00000080865|Eif1-ps3	0	0	0	0	0	0	0	0	0	0	0	0	0	0	0	1	0	0	0	0	0	0	0	0	0	0	0	4	0	0	0	0	0	1	0	0	0	0	0	2	0	0	0	0	0	0	1	0	0
ENSMUSG00000083207|Gm14780	12	16	0	17	7	7	18	43	18	10	13	2	0	0	32	64	19	0	0	22	184	18	15	0	18	75	0	8	42	54	4	17	19	10	88	129	83	28	0	35	58	45	0	188	84	43	0	2	16
ENSMUSG00000082895|Rpsa-ps9	295	373	256	258	263	290	152	227	343	441	506	335	287	85	336	268	313	289	329	633	644	339	338	457	310	180	303	503	273	516	541	666	620	517	1134	479	687	506	338	461	420	1070	348	599	479	560	444	446	377
ENSMUSG00000029033|Acap3	106	10	34	37	53	38	27	10	185	86	93	82	0	0	49	25	125	89	0	167	34	47	216	78	37	91	50	60	80	156	224	19	46	78	165	88	173	53	81	115	9	0	166	109	158	36	46	96	76
ENSMUSG00000086994|Gm13402	8	6	5	4	10	0	1	1	7	6	3	6	6	0	0	0	9	11	0	12	0	0	2	10	4	0	8	0	2	0	12	8	4	6	0	0	11	1	0	1	8	0	6	11	7	11	1	0	2
ENSMUSG00000070360|Amy2a1	0	0	0	0	0	0	0	0	0	0	0	0	0	0	0	2	0	0	0	0	0	0	0	0	0	0	0	0	0	0	0	0	0	0	0	0	0	0	0	0	0	0	0	0	0	0	0	0	0
ENSMUSG00000035152|Ap2b1	360	421	151	297	397	206	174	223	455	509	609	402	275	54	338	308	289	313	460	609	991	113	460	620	313	222	162	679	271	407	585	471	751	416	1290	396	606	712	351	442	426	656	333	487	466	486	543	295	382
ENSMUSG00000026632|Tatdn3	220	99	127	57	69	170	22	8	68	69	96	195	43	2	102	45	113	129	53	245	424	174	157	115	88	107	134	441	86	170	145	56	175	26	124	77	79	103	108	156	17	33	49	39	17	196	49	66	62
ENSMUSG00000093443|Gm22871	0	0	0	0	0	0	0	0	0	0	0	0	0	0	0	0	0	0	0	0	0	0	0	0	0	0	0	0	0	0	0	0	0	0	0	0	0	0	0	0	0	0	0	0	0	0	0	0	0
ENSMUSG00000100062|1700063A18Rik	0	0	0	0	0	0	0	0	0	0	0	0	0	0	0	0	0	0	0	0	0	0	0	0	0	0	0	0	0	0	0	0	0	0	0	0	0	0	0	0	0	0	0	0	0	0	0	0	0
ENSMUSG00000101455|Gm21805	0	0	0	0	0	0	0	0	0	0	0	0	0	0	0	0	0	0	0	0	0	0	0	0	0	0	0	0	0	0	0	0	0	0	0	0	0	0	0	0	0	0	0	0	0	0	0	0	0
ENSMUSG00000084190|Gm11869	0	0	0	0	0	0	0	0	0	0	0	0	0	0	0	0	0	0	0	0	0	0	0	0	0	0	0	0	0	0	0	0	0	0	0	0	0	0	0	0	0	0	0	0	0	0	0	0	0
ENSMUSG00000100769|Gm28893	0	0	0	0	0	0	0	0	0	0	0	0	0	0	0	0	0	0	0	0	0	0	0	0	0	0	0	0	0	0	0	0	0	0	0	0	0	0	0	0	0	0	0	0	0	0	0	0	0
ENSMUSG00000083603|Gm14810	0	0	0	0	0	0	0	0	0	0	0	0	0	0	0	0	0	0	0	0	0	0	12	0	0	0	0	0	0	0	0	0	0	0	0	0	0	0	0	0	0	0	0	0	0	0	0	0	0
ENSMUSG00000044125|9530080O11Rik	0	0	0	0	0	0	0	0	0	0	0	0	0	0	0	0	0	0	0	0	0	0	0	0	0	0	0	0	0	0	5	0	0	0	0	0	0	0	0	0	0	0	0	0	0	0	0	0	0
ENSMUSG00000006906|Stambp	15	22	40	11	23	44	13	6	0	66	25	20	62	2	4	0	22	16	33	92	28	91	56	45	0	20	25	53	28	28	3	9	7	10	58	42	48	10	20	6	17	0	38	29	37	83	6	69	46
ENSMUSG00000037833|Sh2d4b	0	0	3	0	5	0	0	0	0	6	0	0	0	0	0	0	0	0	0	6	14	0	0	24	0	0	0	0	0	0	0	2	0	16	0	0	0	13	0	0	20	0	6	5	0	8	13	7	0
ENSMUSG00000060461|Dppa5a	3028	9439	6413	7362	5065	9383	4580	1738	2735	11942	5483	11839	7376	4439	10119	5121	12513	5593	27714	17225	16318	17156	6238	10356	6383	3250	4194	21356	5485	9903	12106	15389	16377	13830	16803	11431	13815	10375	13080	8564	16475	19407	9419	15503	12913	24610	22709	9067	6326
ENSMUSG00000085148|Mir22hg	105	33	23	7	24	24	0	15	42	16	36	32	33	20	0	38	13	67	6	77	34	40	48	23	71	27	80	24	17	17	3	106	60	18	78	44	59	91	20	3	8	9	27	11	39	47	32	48	20
ENSMUSG00000098825|Gm27285	0	1	0	0	0	1	1	0	0	0	0	0	0	0	0	0	0	0	0	0	0	0	1	0	0	0	0	0	0	0	0	0	0	1	0	0	0	0	1	0	0	0	0	0	0	1	0	0	0
ENSMUSG00000062235|Gm5341	4	0	0	0	1	1	0	0	0	0	0	0	4	0	2	0	2	0	1	0	0	1	0	1	1	0	0	0	0	0	4	2	2	0	0	0	0	0	0	0	0	0	1	0	0	3	2	0	1
ENSMUSG00000083157|Gm13511	1	4	4	1	0	9	0	0	2	12	0	11	2	0	0	0	2	0	0	0	15	0	0	0	0	1	0	29	3	0	0	0	0	1	8	7	11	2	6	0	1	0	0	0	0	9	0	0	2
ENSMUSG00000019790|Stxbp5	121	101	103	112	59	113	52	86	60	151	300	173	102	36	67	188	107	131	54	264	111	124	100	106	144	226	317	247	238	113	295	233	260	163	273	135	238	113	254	177	97	74	128	405	279	271	175	217	132
ENSMUSG00000093215|Mir3103	0	0	0	0	0	0	0	0	0	0	0	0	0	0	0	0	0	1	0	0	1	0	0	0	0	0	0	0	0	0	0	0	0	0	0	0	0	0	0	0	0	0	0	0	0	0	0	0	0
ENSMUSG00000020092|Pald1	57	12	73	177	88	78	93	110	64	260	168	66	31	7	122	18	102	0	3	164	77	69	77	85	185	44	0	183	0	173	124	16	30	359	431	155	267	204	87	96	66	304	73	283	138	276	139	74	75
ENSMUSG00000020634|Ubxn2a	1350	1607	625	810	1367	1023	425	696	893	1128	1510	1410	1407	474	967	1097	1245	796	798	1526	2636	1165	1581	1580	1022	610	825	3929	1061	1537	1693	2320	1460	1431	2658	1445	1414	1304	923	1233	1087	1627	860	1839	1933	2647	1883	1419	1119
ENSMUSG00000101241|Gm29111	0	0	0	0	0	0	0	0	0	0	0	0	0	0	0	0	0	0	0	0	0	0	0	0	0	0	0	0	0	0	0	0	0	0	0	0	0	0	0	1	0	0	0	0	0	0	0	0	0
ENSMUSG00000080941|Gm16056	1	1	0	1	0	0	0	1	0	0	0	0	0	0	0	0	0	0	1	1	0	1	0	0	0	0	0	0	0	0	0	0	0	0	1	0	0	0	0	1	1	0	1	1	0	1	0	1	0
ENSMUSG00000100579|Gm28692	0	0	0	0	0	0	0	0	0	0	0	0	0	0	0	0	0	0	0	0	0	0	0	0	0	0	0	0	0	0	0	0	0	0	0	0	0	0	0	0	0	0	0	0	0	0	0	0	0
ENSMUSG00000088406|Gm25883	0	0	0	0	0	0	0	0	0	0	0	0	0	0	0	0	0	0	0	0	0	0	0	3	0	0	0	0	0	0	0	0	0	0	0	0	0	0	0	0	0	0	0	0	0	0	0	0	0
ENSMUSG00000042605|Atxn2	100	250	138	225	410	342	115	157	111	286	343	187	404	61	280	183	305	225	81	482	409	133	186	422	231	322	303	568	176	325	229	300	346	584	265	310	268	296	189	424	164	408	280	461	425	459	240	303	188
ENSMUSG00000040657|1700063H04Rik	0	10	0	4	0	0	3	0	5	0	0	0	0	0	0	0	0	0	0	0	0	4	0	0	0	0	0	0	4	0	0	7	0	0	0	0	0	0	0	0	0	0	0	0	0	0	8	0	0
ENSMUSG00000107244|Gm43699	0	0	0	0	0	0	0	0	0	0	0	0	0	0	0	0	0	0	0	0	0	0	0	0	0	0	7	0	0	0	0	0	0	0	0	0	0	0	0	0	0	0	0	0	0	0	0	0	0
ENSMUSG00000056155|Nanos3	14	10	20	0	0	0	6	27	21	4	7	20	35	0	20	47	32	40	0	8	49	6	30	21	44	62	51	0	7	36	44	37	109	46	21	22	0	61	12	50	10	0	0	100	16	45	0	15	15
ENSMUSG00000030205|Gprc5d	0	0	0	0	0	0	0	0	0	0	0	0	0	0	0	0	0	0	0	0	0	0	0	0	0	0	0	0	0	0	0	0	0	0	0	0	0	0	0	0	0	0	0	0	0	0	0	0	0
ENSMUSG00000048603|Gm9828	9	78	23	31	7	6	0	0	1	2	33	40	70	27	4	27	0	26	6	20	31	60	24	17	0	15	11	0	86	19	0	13	6	54	55	8	93	36	12	8	6	14	40	28	12	21	51	19	13
ENSMUSG00000116304|Gm49488	0	0	0	0	0	0	0	0	0	0	0	0	0	0	0	0	0	0	0	0	0	0	0	0	0	0	0	0	0	0	0	0	0	0	0	0	0	0	0	0	0	0	0	0	0	0	0	0	0
ENSMUSG00000104201|4930535G08Rik	0	0	0	5	0	0	0	0	0	0	0	0	0	0	0	0	0	0	0	0	0	0	0	0	0	0	0	0	2	0	0	0	0	0	0	0	0	0	0	0	0	0	0	0	0	0	0	0	0
ENSMUSG00000037994|Slc9b2	0	0	0	0	0	0	0	0	0	0	0	0	0	0	0	0	6	0	0	0	0	0	0	0	0	0	9	0	0	0	0	0	0	0	0	0	8	16	0	0	0	0	0	0	1	0	0	0	0
ENSMUSG00000080451|Gm24193	1	1	0	2	0	0	1	0	1	1	0	1	2	1	1	1	1	3	1	1	1	1	1	1	1	1	1	2	1	0	1	1	1	1	0	0	0	0	1	0	1	0	0	2	1	2	0	1	2
ENSMUSG00000100850|4930434B07Rik	0	0	0	0	0	0	0	0	0	0	0	0	0	0	0	0	0	0	0	0	0	0	0	0	0	0	0	0	0	0	0	0	0	0	0	0	0	0	0	0	0	0	0	0	0	0	0	0	0
ENSMUSG00000103736|Gm37650	0	0	0	0	0	0	0	0	0	0	0	0	0	0	0	0	0	0	0	0	0	0	0	0	0	0	3	0	0	0	0	0	0	0	0	0	0	0	0	0	0	0	0	0	0	0	0	0	0
ENSMUSG00000107853|Gm18584	44	53	51	48	26	28	11	40	62	80	41	67	37	8	42	41	38	62	94	90	92	48	58	81	49	25	45	103	36	148	96	77	52	81	202	120	130	88	61	65	60	51	61	69	50	128	34	51	60
ENSMUSG00000094662|Defa36	0	0	0	0	0	0	0	0	0	0	0	0	0	0	3	0	0	0	0	0	0	0	0	0	0	0	2	0	0	0	0	0	0	0	0	0	0	0	0	0	0	0	0	0	0	0	0	0	0
ENSMUSG00000085900|A930041C12Rik	0	0	0	0	0	0	0	0	0	0	0	0	0	0	0	0	9	0	0	5	6	0	0	0	0	0	0	0	0	0	10	1	0	0	7	0	4	9	0	0	5	0	0	0	0	5	0	7	0
ENSMUSG00000037247|Pldi	0	0	0	0	0	0	0	0	0	0	0	0	0	0	0	0	0	3	0	0	0	0	0	0	0	0	0	0	0	0	0	0	0	0	0	0	0	0	0	9	0	0	0	0	0	0	0	0	0
ENSMUSG00000114771|Gm49064	3255	2579	1813	1151	1962	1304	652	210	738	3085	933	769	1198	458	1480	867	3122	2254	984	2287	2097	1051	2603	2442	1401	4677	2431	3994	2319	1945	996	2424	1993	2989	2499	2057	2171	2642	1477	1013	828	1291	1120	2866	1852	1683	3352	1791	2692
ENSMUSG00000089656|Gm16271	0	0	0	0	0	0	0	0	0	0	0	0	0	0	0	0	0	0	0	0	0	0	0	0	0	0	0	0	0	0	0	0	0	0	0	0	0	0	0	0	0	0	0	0	0	0	0	0	0
ENSMUSG00000046532|Ar	0	0	0	0	0	0	0	0	0	0	12	0	0	0	0	0	6	0	0	0	0	0	0	0	0	0	0	0	0	0	0	0	0	0	0	3	0	0	5	0	0	0	0	0	0	0	0	0	4
ENSMUSG00000046372|Gm5590	870	173	96	119	201	118	110	87	116	389	258	258	227	151	238	49	327	364	173	355	378	756	315	196	159	400	571	671	377	160	372	213	534	177	280	220	226	173	179	212	246	115	190	256	176	303	167	141	185
ENSMUSG00000104195|B230377A18Rik	27	1	0	0	0	8	3	5	0	2	4	0	2	26	0	3	0	9	2	8	25	0	11	4	6	12	6	5	0	15	0	16	0	0	0	18	0	0	0	1	2	2	4	0	2	12	0	0	5
ENSMUSG00000116645|Gm49584	2	8	0	9	5	17	0	0	0	4	3	4	14	0	9	2	30	0	0	23	0	0	4	0	7	0	5	0	0	18	28	3	7	7	9	0	0	26	10	2	10	0	7	5	0	0	21	30	0
ENSMUSG00000085596|Gm11476	0	0	10	0	0	7	2	0	0	0	0	0	2	0	0	0	0	35	0	0	0	0	22	13	21	8	26	13	0	0	0	0	0	4	51	0	0	0	2	3	0	0	17	0	0	0	44	0	12
ENSMUSG00000070808|Bicra	0	15	73	40	22	72	41	40	11	60	100	27	80	14	35	98	31	15	0	125	171	43	101	53	74	95	79	60	28	75	44	24	131	14	96	35	33	19	28	14	52	13	82	28	51	72	11	25	23
ENSMUSG00000086247|Gm15787	0	2	3	0	0	1	1	4	3	3	1	0	2	0	0	0	0	4	0	10	4	0	3	1	5	0	2	25	0	0	0	0	2	5	8	6	0	3	0	0	2	7	2	1	3	30	17	17	4
ENSMUSG00000101281|Gm8449	0	0	0	0	0	0	0	0	0	0	2	0	0	0	3	0	2	0	0	0	1	1	4	0	0	0	4	0	0	1	1	0	0	0	0	0	1	0	0	0	0	0	0	0	0	0	0	0	0
ENSMUSG00000116545|Eif3s6-ps3	2	1	1	3	2	2	1	1	5	3	3	4	4	1	0	2	4	1	2	16	10	0	3	3	3	2	3	6	2	3	2	9	3	5	4	6	2	2	1	2	1	7	3	5	8	8	3	2	2
ENSMUSG00000106838|1810017P11Rik	0	0	0	0	0	0	0	0	0	5	0	0	4	0	0	0	1	6	0	3	3	0	0	0	0	8	1	0	9	1	0	2	0	0	0	0	1	0	0	0	0	0	1	0	3	12	1	1	0
ENSMUSG00000113127|Gm48154	6	0	1	1	1	0	1	1	0	0	0	0	0	0	0	0	7	1	0	0	4	1	2	0	1	4	0	6	3	0	1	0	3	1	3	2	0	9	1	2	0	0	2	0	19	0	2	0	6
ENSMUSG00000102190|Gm38166	15	10	8	8	5	6	2	4	13	6	10	14	15	1	12	11	13	11	31	29	29	7	10	24	9	11	11	22	2	16	12	12	13	15	32	11	17	16	8	25	10	12	11	19	12	23	14	14	17
ENSMUSG00000032652|Crebl2	11	26	71	6	47	66	45	6	64	113	110	49	84	11	39	68	34	71	51	127	259	116	44	58	26	63	34	98	129	38	68	54	200	45	81	52	144	121	77	58	127	19	50	30	54	200	14	260	79
ENSMUSG00000083195|Gm13567	0	0	1	0	0	0	0	0	0	0	0	0	0	2	0	0	0	0	0	0	2	0	1	0	0	0	0	1	1	0	1	0	0	0	1	0	0	2	0	0	1	1	0	1	0	0	0	0	2
ENSMUSG00000026563|Tada1	261	367	379	274	130	430	72	102	115	332	176	330	333	39	172	260	185	121	0	382	330	163	60	320	233	57	105	898	106	267	272	701	492	465	664	450	320	290	134	400	318	259	282	423	640	494	394	487	143
ENSMUSG00000075832|Gm22004	0	0	0	0	0	0	0	0	0	0	0	0	0	0	0	0	0	0	0	0	0	0	0	0	0	0	0	0	0	0	0	0	0	0	0	0	0	0	0	0	0	0	0	0	0	0	0	0	0
ENSMUSG00000106246|Gm18867	1	6	1	4	1	5	1	3	2	2	4	5	4	2	3	1	7	2	3	4	8	5	2	3	2	4	2	4	2	2	2	5	2	24	5	7	3	4	4	3	1	6	5	4	4	2	2	4	1
ENSMUSG00000082817|Gm16428	0	0	0	0	0	0	0	0	0	0	0	0	0	0	0	0	0	0	0	0	0	0	0	0	0	0	0	0	0	0	0	0	0	0	0	0	0	0	0	0	0	0	0	0	0	0	0	0	0
ENSMUSG00000021359|Tfap2a	3	0	0	0	0	0	4	0	0	14	0	0	0	0	0	0	0	0	0	0	6	0	0	0	0	0	5	0	0	0	20	0	0	0	10	0	18	0	0	0	5	9	5	43	21	6	0	0	0
ENSMUSG00000089239|Gm22200	0	0	0	0	0	0	0	0	0	0	0	0	3	0	0	3	0	0	0	0	0	0	0	0	0	0	1	1	0	0	0	1	0	0	0	0	4	0	0	0	0	0	0	2	0	0	0	1	0
ENSMUSG00000089381|Gm24678	0	0	0	0	0	0	0	6	0	0	0	0	0	0	0	0	0	0	0	0	0	0	0	0	0	0	0	0	0	0	0	0	0	0	0	0	0	0	0	0	0	0	0	0	0	0	0	0	0
ENSMUSG00000003032|Klf4	221	235	227	417	227	634	84	105	275	486	605	536	636	151	399	479	467	109	125	517	848	561	419	498	130	37	342	849	519	219	747	418	518	501	593	409	652	268	458	276	225	375	497	428	549	232	160	731	525
ENSMUSG00000098139|Gm26988	0	0	0	0	0	0	0	0	0	0	0	0	0	0	0	0	0	0	0	0	0	0	0	0	0	0	0	0	0	0	0	0	0	0	0	0	0	0	0	0	0	0	0	0	0	0	0	0	0
ENSMUSG00000105010|Mir219b	0	0	0	0	0	0	0	0	0	0	0	0	0	0	0	0	0	0	0	0	0	0	0	0	0	0	0	0	0	0	0	0	0	0	0	0	0	0	0	0	0	0	0	0	0	0	0	0	0
ENSMUSG00000088752|Mir1934	2	1	2	0	0	1	0	0	1	2	1	1	1	1	1	0	1	1	0	0	2	2	2	0	3	1	1	0	0	1	1	1	1	0	1	2	1	0	2	1	0	0	2	1	0	0	2	0	1
ENSMUSG00000022090|Pdlim2	0	13	11	2	93	18	15	0	0	126	39	0	0	0	0	41	0	0	0	0	24	247	25	0	24	0	0	15	0	55	37	0	38	0	87	0	60	0	37	14	17	176	0	0	0	24	51	57	22
ENSMUSG00000089612|Gm22708	0	0	0	0	0	0	0	0	0	0	0	0	0	0	0	0	0	0	0	0	0	0	0	0	0	0	0	0	0	0	0	0	0	2	0	2	0	0	0	0	0	0	0	0	0	3	0	0	0
ENSMUSG00000027104|Atf2	602	440	327	261	374	494	117	288	687	554	899	474	611	66	297	461	863	455	175	1202	1078	242	677	617	563	737	1101	820	437	511	439	396	918	486	851	752	759	436	255	288	215	210	261	526	872	729	298	877	612
ENSMUSG00000061878|Sphk1	14	33	30	5	240	209	165	5	127	337	149	246	77	15	122	122	237	155	0	131	269	210	127	356	3	5	165	825	61	49	292	341	270	247	313	98	352	75	114	83	141	78	149	164	249	170	76	272	358
ENSMUSG00000047866|Lonp2	1921	776	1094	245	1152	629	347	328	388	782	621	408	748	103	514	818	465	1258	277	1696	1404	496	1059	1910	849	2496	700	2939	665	1072	594	1696	1236	734	952	602	957	631	837	402	622	749	394	648	1255	1034	951	832	761
ENSMUSG00000020591|Ntsr2	0	0	0	0	0	0	5	0	0	0	0	0	0	0	0	0	0	0	0	0	0	0	0	0	0	0	0	0	0	0	15	25	0	0	0	0	0	0	17	0	0	0	0	0	57	0	0	0	0
ENSMUSG00000111770|Gm48811	0	0	0	0	0	0	0	0	0	0	0	0	0	0	0	0	0	0	0	0	0	0	0	0	0	0	0	0	0	0	0	0	0	0	0	0	0	0	0	0	0	0	0	0	0	0	0	0	0
ENSMUSG00000073274|Gm14636	0	0	0	0	0	0	0	0	2	0	0	0	0	0	0	0	0	0	0	0	0	0	0	0	0	0	10	0	0	2	0	0	0	0	0	0	0	0	0	0	0	0	0	0	0	0	0	0	1
ENSMUSG00000036030|Prtg	3	0	0	2	2	3	6	0	5	6	11	0	0	1	2	0	6	2	0	0	3	2	0	46	9	31	15	42	0	5	2	12	2	27	6	6	0	9	0	9	21	6	0	2	0	8	8	5	0
ENSMUSG00000112661|Gm6869	0	0	0	0	0	0	0	0	0	0	0	0	0	0	0	0	2	0	0	0	0	0	0	0	0	0	0	0	0	0	0	0	0	0	0	2	0	0	0	0	0	0	0	0	0	0	0	0	0
ENSMUSG00000099682|Gm28292	0	0	0	0	0	0	0	0	1	0	0	0	0	0	0	0	0	0	0	0	0	0	0	0	0	0	0	0	0	0	0	0	0	0	0	0	0	0	0	0	0	0	0	0	0	0	0	0	0
ENSMUSG00000089296|Gm23205	1	0	0	0	0	0	0	0	0	0	0	0	0	0	0	3	2	0	0	4	0	0	3	0	0	0	1	2	0	0	0	0	0	0	2	0	0	0	0	0	0	0	0	3	7	0	0	0	0
ENSMUSG00000088470|Gm23081	1	1	0	0	1	0	0	0	0	0	0	1	1	0	1	0	0	0	0	0	0	0	4	0	0	2	4	0	0	0	0	1	12	5	0	1	0	3	1	0	0	8	0	0	1	0	0	1	1
ENSMUSG00000100018|Gm7776	0	0	1	1	2	6	0	0	1	0	6	2	0	0	0	0	1	0	4	0	0	0	0	0	3	0	0	1	1	1	1	0	0	0	1	1	2	5	0	1	0	20	0	0	0	2	0	0	0
ENSMUSG00000065640|Snord1c	0	0	0	0	1	0	0	0	0	0	1	0	0	0	1	1	1	1	0	0	0	0	1	0	1	0	1	0	1	0	0	1	0	1	1	1	1	1	0	1	1	0	1	1	1	1	0	0	1
ENSMUSG00000041408|Wapl	1109	1381	1144	660	1112	976	480	505	917	1401	2256	1830	1851	227	1057	1416	1799	1509	782	3309	2991	1247	1470	2482	1258	1512	1848	1987	1713	1720	1727	1847	2100	1293	3186	1815	1658	2077	1430	1458	898	1753	1319	1591	2034	2417	1615	2018	1514
ENSMUSG00000109010|Gm45027	0	0	0	0	0	0	0	0	0	0	0	0	0	0	0	0	0	0	0	0	0	0	0	0	0	0	0	0	0	0	0	0	0	0	0	0	0	0	0	0	0	0	0	0	0	0	0	0	0
ENSMUSG00000105422|Gm6089	2	10	7	1	11	5	2	4	0	6	5	14	3	0	7	10	4	0	0	14	9	0	9	7	7	10	10	10	8	6	10	13	10	2	10	4	23	8	7	10	3	0	15	7	19	0	7	25	2
ENSMUSG00000087217|Gm13209	0	0	0	0	0	0	0	0	5	0	0	0	6	0	0	0	0	0	0	0	0	0	0	0	0	0	0	0	0	3	0	0	0	0	10	0	0	0	0	0	0	0	0	4	0	0	0	0	0
ENSMUSG00000089301|Gm24841	0	0	0	0	0	0	0	0	0	0	0	0	0	0	0	0	0	0	0	0	0	2	0	0	0	0	0	0	0	0	0	2	0	0	0	0	0	0	0	0	0	0	0	0	0	0	0	0	0
ENSMUSG00000092195|Vmn2r-ps87	0	0	0	0	0	0	0	0	0	0	0	0	0	0	0	0	0	0	0	0	0	0	0	0	0	0	0	0	13	0	0	0	0	0	0	0	0	0	0	0	0	0	0	0	0	0	0	0	0
ENSMUSG00000106621|Gm42752	6	0	0	0	0	2	0	0	0	0	2	0	5	0	0	16	0	0	0	0	0	7	0	0	0	0	8	0	26	0	0	0	0	0	0	0	0	0	0	0	8	0	0	0	0	0	0	0	0
ENSMUSG00000074292|Gm10660	0	0	0	0	0	0	0	0	0	0	0	0	0	0	0	0	4	0	0	0	0	0	0	0	0	0	0	0	0	0	0	0	0	0	0	0	0	0	0	0	0	0	0	0	0	0	0	0	0
ENSMUSG00000021087|Rtn1	0	0	0	0	0	0	0	0	0	0	0	0	0	0	0	0	0	0	0	0	0	0	0	0	0	0	0	0	0	0	0	0	0	0	0	0	0	0	0	0	0	0	0	0	0	0	0	0	9
ENSMUSG00000101901|Gm9230	0	0	0	0	0	0	0	0	0	0	0	0	0	0	0	0	0	0	0	0	0	0	0	0	0	0	0	0	0	0	0	0	0	0	0	0	0	0	0	0	0	0	0	0	0	0	0	0	0
ENSMUSG00000094586|Vmn1r41	0	0	0	0	0	0	0	0	0	0	0	0	0	0	0	0	0	0	0	0	0	0	0	0	0	0	0	0	0	3	0	0	0	0	0	0	0	0	0	0	0	0	0	0	0	0	0	0	0
ENSMUSG00000074441|Defa40	8	2	0	0	0	3	0	0	3	0	0	0	0	0	0	0	6	6	0	0	0	0	0	0	0	10	0	4	0	0	0	0	0	0	0	0	0	0	0	0	0	0	0	0	13	5	0	0	0
ENSMUSG00000070490|Gm10293	1	1	0	0	0	0	0	0	1	1	0	0	8	0	0	0	1	2	13	1	1	0	0	0	0	1	0	0	1	0	2	2	1	1	0	0	2	2	0	1	0	1	0	0	9	0	1	2	1
ENSMUSG00000085418|Grip1os1	0	0	0	0	0	0	0	0	0	0	0	0	0	0	0	0	0	0	0	0	0	0	0	0	0	0	0	0	0	0	0	0	0	0	0	0	0	0	0	0	0	0	0	0	0	0	2	0	0
ENSMUSG00000108978|Gm44689	0	0	0	0	0	0	0	0	0	0	0	0	0	0	0	0	0	0	0	0	0	0	0	0	0	0	0	0	0	0	0	0	0	0	0	0	0	0	0	0	0	0	0	0	0	0	0	0	0
ENSMUSG00000114894|Gm7084	0	0	0	0	3	2	0	0	0	1	2	4	1	0	1	0	0	2	3	0	2	0	0	1	0	0	0	0	2	1	0	0	1	2	4	1	5	1	0	1	1	1	2	4	0	2	1	2	1
ENSMUSG00000010721|Lmbr1	29	8	18	30	38	50	23	9	28	67	46	67	14	19	31	20	27	28	2	19	99	45	28	64	28	57	17	25	11	59	52	64	36	82	50	64	4	57	22	113	34	8	41	48	0	50	5	9	11
ENSMUSG00000098520|Ranbp2-ps1	3	1	0	1	16	3	0	3	0	0	0	5	2	2	1	2	0	0	0	5	3	3	7	1	3	1	4	11	0	12	1	12	5	11	9	5	2	10	1	9	5	0	0	3	8	4	6	6	10
ENSMUSG00000082328|Gm13921	17	23	14	16	20	16	15	8	14	26	22	23	30	6	20	19	19	16	19	36	40	32	21	22	22	8	15	46	15	23	32	42	26	28	55	31	43	24	22	33	28	30	17	36	37	37	23	22	23
ENSMUSG00000098274|Rpl24	4132	4583	3173	3367	2974	3086	1699	2680	3293	5117	4661	3957	6727	3205	5069	3183	4506	3579	7880	7819	10750	9461	3637	5158	3680	1821	4320	7173	1241	6159	5567	7005	5958	6121	10423	5431	7180	5631	4850	7297	4769	7642	3444	6731	6021	8907	7164	4825	3582
ENSMUSG00000106970|Gm43377	0	0	0	0	0	0	0	0	0	0	0	0	0	0	0	0	0	0	0	0	0	0	0	0	0	0	0	0	0	0	0	0	6	0	0	0	0	0	0	0	0	0	0	0	0	0	0	0	0
ENSMUSG00000080408|Gm23654	0	0	0	0	0	0	2	0	0	0	0	0	0	0	0	0	0	0	0	0	0	0	0	0	0	0	0	0	0	0	0	0	0	0	0	0	0	0	0	0	0	0	0	0	0	0	0	0	0
ENSMUSG00000079362|Gm43302	0	0	0	0	0	0	1	0	0	4	0	0	0	0	0	0	0	0	0	0	0	0	0	2	0	0	0	0	0	3	0	0	0	0	0	0	0	0	2	0	0	0	8	0	0	0	4	0	6
ENSMUSG00000038155|Gstp2	27	85	11	27	13	38	54	0	63	82	8	69	35	14	73	60	66	37	24	152	70	62	63	19	41	23	47	96	28	69	113	70	151	143	55	70	16	66	86	56	37	20	72	76	94	181	35	85	80
ENSMUSG00000100055|Gm20890	0	0	0	0	0	0	0	0	0	0	0	0	0	0	0	0	0	0	0	0	0	0	0	0	0	0	0	0	0	0	0	0	0	0	0	0	0	0	0	0	0	0	0	0	0	0	0	0	0
ENSMUSG00000004231|Pax2	0	0	0	0	0	0	4	0	0	0	0	0	0	0	3	0	0	0	0	0	0	0	2	0	0	0	0	0	0	0	0	3	0	0	0	2	7	0	0	0	2	0	0	0	0	0	0	2	0
ENSMUSG00000031932|Gpr83	0	0	0	0	0	0	0	0	0	0	0	0	0	0	0	0	0	5	0	0	0	0	0	0	0	0	0	30	0	0	4	0	0	38	0	0	0	0	0	0	0	0	0	0	0	0	0	0	0
ENSMUSG00000099085|Gm8151	0	0	0	0	0	0	0	0	0	0	0	0	0	0	0	0	0	0	0	0	0	0	0	0	0	0	0	0	0	0	0	0	0	0	0	0	0	0	0	0	0	0	0	0	0	0	0	0	0
ENSMUSG00000110526|Olfr151	0	0	0	0	0	0	0	0	0	0	0	0	0	0	0	0	0	0	0	0	0	0	0	0	0	0	0	0	0	0	0	0	0	0	0	0	0	0	0	0	0	0	0	0	0	0	0	0	1
ENSMUSG00000027201|Myef2	1356	1237	923	962	812	747	419	829	1449	1303	1166	1404	1368	230	1438	1053	1056	1033	2207	2470	3427	657	1235	1551	1067	971	1356	2523	994	1483	1591	1804	2048	1665	3488	1316	1648	1345	902	1489	1147	645	1074	1125	1979	2522	1789	1525	990
ENSMUSG00000031168|Ebp	682	1303	412	159	406	445	109	24	260	443	377	497	172	21	231	401	427	644	420	465	613	783	237	976	437	806	484	1643	320	748	250	942	885	691	394	584	180	337	1013	172	339	825	157	441	978	607	290	1023	341
ENSMUSG00000086957|Gm13869	0	0	0	0	0	0	0	0	0	0	0	0	0	0	0	0	0	0	0	0	0	0	0	0	0	0	0	0	0	0	0	0	0	0	0	0	0	0	0	0	0	0	0	0	0	0	0	0	0
ENSMUSG00000104857|Gm26413	0	3	1	0	0	0	0	0	0	0	0	0	0	0	0	1	0	0	0	0	0	0	0	0	0	0	0	0	0	0	0	0	0	0	0	0	0	0	0	1	0	0	0	0	0	0	0	0	1
ENSMUSG00000028843|Sh3bgrl3	82	176	80	86	185	60	69	23	42	297	151	68	155	26	121	75	109	65	61	94	124	547	18	367	92	18	76	293	13	74	209	258	340	157	369	251	211	286	187	204	217	202	108	399	188	111	105	164	110
ENSMUSG00000051427|Ccdc157	71	48	69	11	60	58	0	10	41	41	99	14	0	8	0	85	0	136	0	40	0	5	120	143	20	31	94	18	46	2	100	0	0	0	26	73	108	82	0	27	6	11	3	48	93	25	58	52	40
ENSMUSG00000081038|Olfr626-ps1	0	0	0	0	0	0	0	0	0	0	0	0	0	0	0	0	0	0	0	0	0	0	0	0	0	0	0	0	0	0	0	0	0	0	0	0	0	0	0	0	0	0	0	0	0	0	0	0	0
ENSMUSG00000019066|Rab3d	28	130	24	37	61	127	13	39	20	99	67	54	54	0	34	68	32	38	0	182	75	73	61	82	125	84	56	148	123	0	141	45	292	40	201	38	43	68	26	48	42	67	89	51	115	49	6	53	28
ENSMUSG00000108641|Gm44807	0	0	0	0	0	0	0	0	0	0	0	0	0	0	0	0	0	0	0	0	0	0	0	0	0	0	0	1	0	0	0	0	0	0	0	0	0	0	0	0	0	0	0	0	0	0	0	0	0
ENSMUSG00000107134|Gm42528	0	0	0	0	0	0	0	0	0	0	0	0	0	0	0	0	0	0	0	0	0	0	0	0	0	0	0	0	0	0	0	0	0	0	0	0	0	0	2	0	0	0	0	0	0	0	0	0	0
ENSMUSG00000096281|Gm22255	0	0	0	0	0	0	0	0	0	0	0	0	0	0	0	0	0	0	0	0	0	0	0	0	0	0	0	0	0	0	0	0	0	0	0	0	0	0	0	0	0	0	0	0	0	0	0	0	0
ENSMUSG00000025350|Rdh5	59	28	12	35	27	12	22	20	6	22	38	9	49	8	42	9	56	59	0	72	46	12	12	41	42	55	19	39	30	19	58	59	19	5	65	42	81	52	75	30	46	90	32	77	116	47	77	18	42
ENSMUSG00000083122|Gm15578	0	0	0	0	0	0	0	0	0	0	0	0	0	0	0	0	0	0	0	0	0	2	0	0	0	0	0	0	0	0	0	0	0	0	0	0	0	0	0	0	0	0	0	0	0	2	0	0	2
ENSMUSG00000062511|4930512M02Rik	0	0	0	0	0	0	0	0	0	0	0	0	0	0	0	0	0	0	0	0	0	0	0	0	0	0	0	0	0	0	0	0	0	0	0	0	0	0	0	0	0	0	0	0	0	0	0	0	0
ENSMUSG00000103875|Ighv10-2	0	0	0	0	0	0	0	0	0	0	0	0	0	0	0	0	0	0	0	0	0	0	0	0	0	0	0	0	0	0	0	0	0	0	0	0	0	0	0	0	0	0	0	0	0	0	0	0	0
ENSMUSG00000088915|Gm22606	0	0	0	0	0	0	0	0	0	0	0	0	0	0	0	0	0	0	0	0	0	0	0	0	0	0	0	0	0	0	0	0	0	0	0	0	0	0	0	0	0	0	0	0	0	1	0	0	0
ENSMUSG00000105289|Gm43483	0	0	0	0	0	0	0	0	0	0	0	0	0	0	0	0	0	1	0	0	0	0	0	10	0	0	0	0	0	0	0	0	1	2	0	0	0	0	0	0	0	0	0	0	0	0	0	0	0
ENSMUSG00000102645|Ighv5-5	0	0	0	0	0	0	0	0	0	0	0	0	0	0	0	0	0	0	0	0	0	0	0	0	0	0	0	0	0	0	0	0	0	0	0	0	0	0	0	0	0	0	0	0	0	0	0	0	0
ENSMUSG00000018042|Cyb5r3	11	24	18	0	13	25	3	7	0	58	28	7	21	0	16	9	39	64	0	0	9	11	0	11	11	51	80	68	15	31	0	13	103	59	0	63	80	0	0	0	11	14	0	52	60	0	30	0	5
ENSMUSG00000034190|Chmp7	375	302	490	368	327	368	183	352	172	425	539	425	460	39	419	581	528	173	1150	1252	1278	250	522	526	661	292	113	771	167	313	616	351	741	804	951	465	746	659	349	610	288	681	505	732	957	379	284	531	305
ENSMUSG00000112478|Gm47761	21	1	1	1	7	2	1	5	11	13	8	7	10	0	13	2	5	7	0	13	2	1	7	1	1	4	3	25	6	2	6	5	12	9	10	14	6	0	5	9	4	14	5	5	7	11	6	0	4
ENSMUSG00000083743|Gm12421	0	1	1	0	1	0	0	0	1	1	2	1	0	1	0	0	0	1	0	2	0	1	0	0	0	0	0	2	1	0	1	1	1	1	1	1	2	1	0	1	1	1	1	1	1	1	1	1	1
ENSMUSG00000116639|Gm49730	0	0	1	0	0	0	0	0	0	0	1	0	0	1	0	0	0	0	0	0	0	0	0	0	0	0	0	0	0	0	0	0	0	0	0	0	0	0	0	0	0	0	0	0	0	1	0	0	0
ENSMUSG00000101387|Pced1c-ps	8	0	8	0	9	0	0	0	0	0	0	0	0	0	0	0	0	0	0	0	0	0	0	15	0	0	0	37	12	0	0	0	0	0	0	0	19	0	0	0	0	0	29	0	0	10	0	0	0
ENSMUSG00000103792|Gm3745	0	0	0	0	0	0	0	0	2	0	2	0	0	2	2	0	0	0	2	0	2	0	0	0	0	1	1	2	0	0	0	8	0	0	4	0	4	0	2	0	1	0	0	0	2	0	2	2	1
ENSMUSG00000115701|Vmn1r6	0	0	0	0	0	0	0	0	0	0	40	0	0	0	0	0	1	0	0	0	0	0	0	0	0	0	0	0	0	0	0	0	0	0	0	0	0	0	0	0	0	1	0	0	0	0	0	0	2
ENSMUSG00000025481|Urah	0	28	9	23	25	0	31	0	26	77	37	8	110	16	47	28	0	0	0	9	2	56	25	32	22	0	23	68	0	5	0	46	2	91	44	65	92	77	48	54	23	123	26	40	20	33	36	8	20
ENSMUSG00000112380|Gm9736	0	0	0	0	0	0	0	0	0	0	0	0	0	0	0	0	0	0	0	0	0	0	0	0	0	0	0	0	0	0	0	0	0	0	0	3	0	0	0	0	0	0	0	0	0	0	18	7	0
ENSMUSG00000019779|Frk	69	6	10	7	70	40	31	10	11	105	91	55	37	2	56	0	7	20	12	35	131	10	76	54	31	0	3	123	29	129	44	62	67	88	357	17	232	71	124	39	25	19	107	115	6	92	66	75	28
ENSMUSG00000117912|Gm50383	0	0	0	0	5	1	0	0	4	0	7	0	6	0	6	4	3	9	0	8	6	0	4	8	0	0	0	2	4	15	6	2	7	0	17	6	10	22	18	3	0	0	7	17	8	12	5	11	5
ENSMUSG00000117148|Vmn1r229	8	6	2	2	1	4	0	2	4	4	4	2	12	0	2	7	2	3	6	8	5	2	11	5	2	4	2	2	8	4	5	1	0	37	32	2	4	5	0	0	2	1	2	12	2	25	2	3	2
ENSMUSG00000090958|Lrrc32	0	0	0	0	0	0	0	0	0	0	0	0	0	0	0	0	0	0	0	0	78	0	5	0	0	0	0	0	0	0	0	0	0	0	0	0	0	0	0	0	0	0	0	0	0	0	0	0	0
ENSMUSG00000095399|Ighd6-1	0	0	0	0	0	0	0	0	0	0	0	0	0	0	0	0	0	0	0	0	0	0	0	0	0	0	0	0	0	0	0	0	0	0	0	0	0	0	0	0	0	0	0	0	0	0	0	0	0
ENSMUSG00000101475|Gm21316	0	0	0	0	0	0	0	0	0	0	0	0	0	0	0	0	0	0	0	0	0	0	0	0	0	0	0	0	0	0	0	0	0	0	0	0	0	0	0	0	0	0	0	0	0	0	0	0	0
ENSMUSG00000024414|Mrpl27	190	199	210	247	188	191	120	55	98	316	415	146	302	86	288	256	293	151	619	420	606	622	214	414	271	189	154	499	182	439	370	544	605	431	463	312	315	275	365	341	301	563	184	434	467	546	513	346	215
ENSMUSG00000104409|Gm37467	0	0	0	0	0	0	0	0	0	0	0	0	0	0	0	0	0	0	0	0	0	0	0	0	0	0	0	0	0	0	0	0	0	0	0	0	0	0	0	0	0	0	0	0	0	0	0	0	0
ENSMUSG00000093410|Gm20638	0	0	0	0	0	0	0	0	0	0	0	0	0	0	0	0	0	0	0	0	0	0	0	0	0	0	0	0	0	0	0	0	0	0	0	0	7	0	0	0	0	0	0	0	0	0	0	0	0
ENSMUSG00000091786|Gm8425	3	4	1	3	4	4	3	3	3	3	3	3	4	1	7	5	2	6	6	6	7	4	2	3	5	3	1	8	1	5	5	5	6	5	11	4	4	4	4	6	2	9	5	5	8	3	6	5	4
ENSMUSG00000060427|Zfp868	104	55	149	20	110	130	41	141	73	96	114	93	134	34	144	130	114	193	250	196	369	103	91	203	157	142	77	289	192	103	220	149	332	68	255	106	73	240	160	62	23	86	119	216	190	164	86	427	223
ENSMUSG00000020946|Gosr2	163	359	253	309	221	252	123	243	250	422	278	379	234	108	383	188	539	219	152	736	1140	456	217	575	397	198	359	621	215	659	475	473	812	489	1170	412	751	573	540	509	287	582	251	681	944	518	430	434	340
ENSMUSG00000026749|Nek6	286	381	193	192	240	532	91	240	270	394	369	461	326	67	322	188	399	283	681	731	839	190	136	388	350	161	321	637	163	386	725	581	681	1016	615	474	675	499	328	321	431	855	241	455	665	508	763	614	165
ENSMUSG00000087877|Gm26103	4	0	0	0	0	0	0	0	0	0	0	0	0	0	0	0	0	5	0	0	0	0	1	0	0	5	0	0	0	0	1	0	0	0	0	0	0	0	0	0	0	0	0	0	0	0	0	0	0
ENSMUSG00000074113|Gm10629	0	0	0	0	6	0	0	0	0	0	0	0	0	0	0	0	0	0	0	0	0	0	0	0	0	0	0	0	0	0	0	0	0	0	0	0	0	0	0	0	0	0	0	0	0	0	0	0	0
ENSMUSG00000044350|Lacc1	0	0	0	5	0	0	5	0	0	0	0	0	0	0	0	0	0	0	0	0	27	0	0	0	4	25	0	0	0	16	0	0	0	0	9	0	0	0	0	9	0	0	3	0	0	0	0	0	0
ENSMUSG00000041347|Bdkrb1	0	20	11	25	0	10	0	3	6	2	0	0	0	2	0	0	0	3	0	0	0	0	4	1	0	0	0	23	0	0	0	27	0	0	0	0	2	5	0	0	0	0	0	0	1	0	2	2	0
ENSMUSG00000068890|Lce1a2	0	0	0	0	0	0	0	0	0	0	0	0	0	0	0	0	0	1	0	0	0	0	0	0	0	0	0	0	0	0	0	0	0	0	0	0	0	0	0	0	0	0	0	0	0	0	0	0	0
ENSMUSG00000074155|Klk5	0	0	0	0	0	0	0	0	0	0	0	0	0	0	0	0	0	0	0	0	0	0	0	0	0	0	0	0	0	0	0	0	0	0	0	0	0	0	0	0	0	0	0	0	0	0	0	0	0
ENSMUSG00000074852|Hpse2	15	0	0	0	14	3	2	0	11	2	0	2	3	0	0	2	7	0	16	0	32	1	11	0	2	16	0	7	0	2	12	3	5	18	0	34	26	7	12	0	0	0	8	12	10	17	0	19	2
ENSMUSG00000029304|Spp1	0	0	0	0	0	0	0	0	0	13	0	0	0	0	0	0	0	0	0	0	0	14	26	0	0	0	12	66	0	0	0	0	0	0	0	0	0	0	0	0	0	0	0	7	0	0	0	0	0
ENSMUSG00000003184|Irf3	20	38	73	4	54	118	55	53	50	106	40	46	61	5	72	48	107	39	0	81	24	34	19	27	87	118	65	131	33	50	40	55	64	53	24	70	35	121	0	22	18	135	28	43	53	33	41	56	44
ENSMUSG00000112566|Gm32025	0	0	0	0	0	0	0	0	1	0	0	0	0	0	0	0	0	0	0	0	0	0	0	0	0	0	6	0	0	0	0	3	0	0	0	0	0	0	0	0	0	0	0	0	0	0	0	0	0
ENSMUSG00000108465|Gm45110	0	0	0	0	0	0	0	0	0	0	0	0	0	0	0	0	0	0	0	0	2	0	0	2	0	0	0	0	0	0	0	0	0	0	0	0	0	0	0	0	8	0	0	0	1	0	3	0	0
ENSMUSG00000071522|Olfr263	0	0	0	0	0	0	0	0	0	0	0	0	0	0	0	0	0	0	0	0	0	0	0	0	0	0	0	0	0	0	0	0	0	0	0	0	0	0	0	0	0	0	0	0	0	0	0	0	0
ENSMUSG00000030172|Erc1	524	305	106	100	157	215	186	92	332	209	300	144	203	47	184	229	234	260	137	666	470	122	169	285	224	165	366	329	197	321	147	387	217	296	330	237	265	159	220	196	149	80	122	229	55	240	212	192	179
ENSMUSG00000111463|Gm48061	0	0	0	0	0	0	0	0	0	0	0	0	0	0	0	0	0	0	0	0	0	0	0	0	0	0	0	0	0	0	0	0	0	0	0	0	0	0	0	0	0	0	0	0	0	0	0	0	0
ENSMUSG00000046952|Gm5815	20	6	51	31	42	9	6	19	21	20	17	14	12	9	28	21	25	33	0	66	45	22	42	69	37	85	71	13	34	21	34	38	43	42	34	24	10	43	22	40	17	12	36	26	47	20	2	38	13
ENSMUSG00000057123|Gja5	0	0	0	0	0	0	0	3	0	7	0	0	0	0	0	18	14	0	0	0	0	6	3	0	7	0	0	0	0	0	0	0	0	0	2	0	0	0	0	0	0	0	0	0	0	0	5	0	1
ENSMUSG00000029437|Il31	0	0	0	0	0	0	0	0	0	0	0	0	0	0	0	0	0	0	0	0	8	8	0	0	0	10	0	0	0	0	0	0	0	0	0	2	0	0	0	0	10	0	0	0	0	0	0	0	0
ENSMUSG00000077691|Gm25344	0	0	0	0	0	0	0	0	0	0	0	0	0	0	0	0	0	0	0	0	0	0	0	0	0	0	0	0	0	0	0	0	0	0	0	0	0	0	0	0	0	0	0	0	0	0	0	0	0
ENSMUSG00000070102|Mir455	0	0	0	0	0	0	0	0	0	0	0	0	0	0	0	0	0	0	0	0	0	0	0	0	0	0	0	0	0	0	0	0	0	0	0	0	0	0	0	0	0	0	0	0	0	0	0	0	0
ENSMUSG00000117265|Gm49847	0	0	0	0	0	0	0	0	0	0	0	0	0	0	0	0	0	0	0	0	0	0	0	0	0	0	0	0	0	0	0	0	0	0	0	0	0	0	0	0	0	0	0	0	0	0	0	0	0
ENSMUSG00000116371|Gm34284	0	0	0	0	0	0	0	0	0	0	0	0	0	0	0	0	0	0	0	0	0	0	0	0	0	0	0	0	0	0	0	0	0	0	0	0	0	0	0	0	0	0	0	0	0	0	0	0	0
ENSMUSG00000077250|Gm26075	0	0	0	0	0	0	0	0	0	0	0	0	0	0	0	0	0	0	0	0	0	0	0	0	0	0	0	0	0	0	0	0	0	0	0	0	0	0	0	0	0	0	0	0	0	0	0	0	0
ENSMUSG00000019889|Ptprk	0	13	0	10	0	2	4	0	0	2	12	0	23	0	5	2	0	2	1	14	58	21	6	18	11	0	0	0	2	90	43	23	19	8	59	0	78	35	8	15	27	0	9	0	50	14	0	0	10
ENSMUSG00000108249|Gm43960	0	0	1	0	1	0	0	0	1	0	1	1	0	2	0	1	1	2	1	0	0	1	1	0	0	1	5	0	1	1	1	0	1	1	2	0	0	1	0	0	0	1	0	1	1	1	1	0	1
ENSMUSG00000065735|Snord80	1	1	1	1	1	1	1	1	1	1	1	1	1	1	1	1	1	1	1	1	1	1	1	1	1	1	1	1	1	1	1	1	1	1	1	1	1	1	1	1	1	1	1	1	1	1	1	1	1
ENSMUSG00000105544|Gm44477	0	0	0	0	0	0	0	0	0	0	0	0	0	0	0	0	0	0	0	0	0	0	0	0	0	0	0	0	0	0	0	0	0	0	0	0	0	0	0	0	0	0	0	0	3	0	0	0	0
ENSMUSG00000024665|Fads2	0	0	0	0	0	0	0	0	0	0	0	0	0	0	0	0	0	0	0	0	0	0	0	0	0	0	14	0	0	0	0	0	0	16	54	0	24	0	0	0	10	0	0	12	7	0	0	35	0
ENSMUSG00000025347|Mettl7b	0	0	0	6	0	0	0	0	0	9	6	0	0	0	0	0	0	0	0	0	0	0	0	0	0	0	0	0	0	0	0	0	0	24	0	0	0	0	0	0	0	0	0	0	0	0	11	23	6
ENSMUSG00000081507|Gm14993	0	0	0	0	0	0	0	0	0	0	0	0	0	0	0	0	0	0	0	0	0	0	0	0	0	0	0	0	0	0	0	0	0	0	0	0	0	0	0	0	0	0	0	0	0	0	0	0	0
ENSMUSG00000079349|Magea5	109	24	0	2	22	62	44	0	53	105	0	0	0	0	2	0	74	7	0	2	0	179	127	72	4	3	0	90	34	127	0	75	307	138	135	151	2	133	86	30	4	243	10	54	206	243	85	70	43
ENSMUSG00000059291|Rpl11	3209	4247	2862	3256	3543	3337	1831	2635	4062	4380	4868	4236	5928	3287	4759	3739	4516	3209	6965	8359	10455	7604	4177	5654	4696	2253	3883	7535	2924	6349	6106	8222	6450	6815	13401	5318	6364	6435	4172	7216	6305	9321	4544	7506	7474	9224	9906	5540	4316
ENSMUSG00000057842|Zfp595	25	23	5	0	0	2	20	0	0	10	12	3	2	4	6	3	23	20	3	7	4	0	3	3	4	9	0	7	0	35	5	2	36	7	31	8	22	79	4	16	13	20	0	4	2	0	12	11	0
ENSMUSG00000109697|Gm34030	0	0	0	0	0	0	0	0	0	0	0	0	0	0	0	0	0	0	0	0	0	0	0	0	0	0	0	0	0	0	0	0	0	0	0	0	0	0	0	0	0	0	0	0	0	0	0	0	0
ENSMUSG00000106620|Trav7-5	0	0	0	0	0	0	0	0	0	0	0	0	0	0	0	0	0	0	0	0	0	0	0	0	0	0	0	0	0	0	0	0	0	0	0	0	0	0	0	0	0	0	0	0	0	0	0	0	0
ENSMUSG00000027663|Zmat3	128	163	33	41	90	21	43	42	23	53	109	78	209	17	120	94	78	36	2	344	308	98	10	72	98	100	21	294	33	118	225	92	84	275	104	118	113	11	51	154	107	83	90	88	113	31	64	112	61
ENSMUSG00000085169|Gm10785	0	0	0	0	0	7	0	0	0	0	0	0	0	0	0	0	11	0	0	0	10	0	0	0	0	0	0	5	0	0	0	0	0	13	0	0	3	0	0	0	0	0	0	0	0	0	0	13	0
ENSMUSG00000106538|Gm30301	0	0	0	0	0	0	0	0	0	0	0	0	0	0	0	0	0	0	0	0	0	0	0	0	0	0	3	0	0	0	0	0	4	0	0	0	0	0	0	0	0	0	0	0	0	6	15	0	0
ENSMUSG00000001100|Poldip2	133	123	128	61	82	123	89	76	132	140	104	126	100	14	128	124	100	94	39	176	346	85	140	221	245	19	163	205	46	220	219	268	508	34	285	289	357	225	56	147	147	111	112	235	181	145	119	78	69
ENSMUSG00000106773|Gm43799	0	0	0	0	0	0	0	0	0	0	0	0	0	0	0	0	0	0	0	0	0	0	0	0	0	0	0	0	0	0	0	0	0	0	0	0	0	0	0	0	0	0	0	0	0	0	0	0	0
ENSMUSG00000082646|Gm12732	25	10	12	13	4	13	6	11	23	19	24	14	22	9	19	9	20	23	15	35	32	48	15	21	21	15	15	33	16	20	10	31	21	21	35	25	18	15	19	29	18	30	7	21	19	33	27	13	8
ENSMUSG00000028248|Pnisr	696	429	330	257	473	362	118	291	421	360	547	447	543	78	306	464	463	413	264	815	1049	526	594	407	337	384	422	780	593	824	358	542	662	272	1091	701	518	697	424	435	329	477	577	680	1095	598	345	462	514
ENSMUSG00000107427|Gm43948	0	0	0	0	0	0	0	0	0	0	0	0	0	0	0	0	0	0	0	0	0	0	0	0	0	0	0	0	0	0	0	0	0	0	0	0	0	0	0	0	0	0	0	0	0	0	0	0	0
ENSMUSG00000082491|Gm5909	54	67	56	31	42	46	29	58	76	70	171	67	115	14	52	63	71	71	19	169	136	79	89	106	58	68	58	114	81	99	109	113	142	96	153	95	51	75	42	79	49	133	93	86	112	120	114	125	68
ENSMUSG00000098614|Gm27301	0	0	0	0	0	0	0	0	0	0	0	0	0	0	0	0	0	0	0	0	0	0	0	0	0	0	0	0	0	0	0	2	0	0	0	0	0	0	0	0	0	0	0	0	0	0	0	0	0
ENSMUSG00000074968|Ano3	13	0	0	0	0	0	0	0	0	0	0	0	0	0	0	0	0	0	0	0	0	0	0	0	0	0	0	0	0	0	0	0	0	0	0	0	0	0	0	0	0	0	0	0	0	6	0	0	0
ENSMUSG00000109680|Gm32098	0	0	0	0	0	0	0	0	0	0	0	0	0	0	0	0	0	0	0	0	0	0	0	0	0	0	0	0	0	0	0	0	0	0	0	0	0	0	0	0	0	0	0	0	0	0	0	0	0
ENSMUSG00000043903|Zfp469	9	0	0	0	0	11	5	0	30	0	0	0	4	0	0	19	0	0	0	0	1	0	7	3	0	2	27	11	0	1	0	0	0	0	0	6	0	0	0	1	0	0	0	9	0	0	0	0	11
ENSMUSG00000118120|Gm33732	0	0	0	0	0	0	0	0	0	0	0	0	0	0	0	0	0	0	0	0	0	0	0	0	0	0	0	0	0	0	0	0	0	0	0	0	0	0	0	0	0	0	0	0	0	0	0	0	0
ENSMUSG00000115747|Gm49145	0	0	0	0	0	0	0	0	0	0	0	0	0	0	0	0	0	0	0	0	0	0	0	0	0	0	0	0	0	0	0	0	0	0	0	0	0	0	0	0	0	0	0	0	0	0	0	0	0
ENSMUSG00000091945|Vmn2r114	11	13	0	0	2	0	0	1	0	0	11	3	0	0	7	8	3	11	0	6	15	1	0	3	3	3	0	1	6	0	4	3	5	0	0	0	3	0	0	0	0	0	9	15	0	15	0	10	4
ENSMUSG00000102222|Pcdhga10	0	0	0	0	0	0	0	0	0	0	0	0	0	0	0	0	0	0	0	0	0	0	0	0	0	0	0	0	0	0	0	0	0	0	0	0	0	0	0	0	0	0	0	0	0	0	0	0	0
ENSMUSG00000042763|Maneal	13	48	97	0	13	55	18	0	14	75	6	0	23	0	16	0	16	75	0	41	22	43	16	75	8	14	0	70	15	10	24	64	23	8	66	40	22	29	0	9	17	15	55	37	3	125	41	32	0
ENSMUSG00000024654|Asrgl1	0	0	9	0	0	3	0	0	0	2	0	0	0	6	0	43	0	0	0	42	0	13	0	0	0	0	0	14	15	0	0	2	0	0	0	4	0	0	0	0	38	18	0	0	19	6	0	0	38
ENSMUSG00000107776|Gm44388	0	0	0	0	0	0	0	0	0	0	0	0	0	0	0	0	0	0	0	0	0	0	0	0	0	0	0	0	0	0	0	0	0	0	0	0	0	0	0	0	0	0	0	0	0	0	0	0	0
ENSMUSG00000047875|Gpr157	51	19	19	9	0	7	17	5	13	7	30	48	5	3	3	6	0	9	0	16	7	0	39	9	17	0	4	19	4	4	80	64	62	37	3	0	24	0	35	0	16	66	26	57	14	3	2	48	43
ENSMUSG00000040321|Zfp770	266	130	142	39	279	122	94	140	267	196	482	232	150	51	193	145	308	183	61	468	460	197	315	478	255	197	216	290	324	302	200	319	205	92	485	281	242	285	162	278	81	93	140	321	347	322	170	293	207
ENSMUSG00000064829|Gm22879	0	0	1	1	0	1	0	0	1	1	1	1	1	1	0	1	1	1	0	1	1	0	1	0	1	1	0	1	0	1	1	1	0	1	1	1	1	1	0	1	1	1	1	1	1	1	1	1	1
ENSMUSG00000083613|Pou2f3-rs1	0	0	0	0	0	0	0	0	0	0	0	0	0	0	0	0	0	0	0	0	0	0	0	0	0	0	0	0	0	0	0	0	0	0	0	0	0	0	0	0	0	0	0	0	0	0	0	0	0
ENSMUSG00000109331|Gm42402	0	0	1	0	1	0	0	0	0	1	0	0	1	0	1	0	1	0	1	1	0	1	0	1	1	1	1	1	0	0	2	0	1	1	1	1	1	1	0	0	0	1	0	0	1	0	0	1	0
ENSMUSG00000103188|Gm37093	0	0	0	0	0	0	0	0	0	0	0	0	0	0	0	0	0	0	0	0	0	0	0	0	0	0	0	0	0	0	0	0	0	0	0	0	0	0	0	0	0	0	0	0	0	0	0	0	0
ENSMUSG00000066122|Olfr45	0	0	0	0	0	0	0	0	0	0	0	0	0	0	1	0	0	0	0	0	1	0	0	0	0	0	0	1	0	0	0	0	4	0	0	0	3	0	0	0	0	0	0	1	0	0	0	0	0
ENSMUSG00000084621|Gm25106	0	0	0	2	0	1	0	0	0	0	0	0	0	0	0	0	0	0	0	0	0	0	0	0	0	0	0	0	0	0	0	0	0	0	0	0	0	0	1	0	0	0	0	0	0	0	0	0	0
ENSMUSG00000028643|Svbp	0	22	23	42	30	32	29	0	0	56	17	36	13	0	17	28	22	0	264	0	24	81	16	15	0	16	0	33	6	46	30	44	0	52	114	36	161	12	92	38	32	144	34	103	61	93	96	62	48
ENSMUSG00000088123|Gm25722	0	0	0	0	0	0	0	0	0	0	0	0	0	0	0	0	0	0	0	0	0	0	0	0	0	0	0	0	0	0	0	0	0	0	0	0	0	0	0	0	0	0	0	0	0	0	0	0	0
ENSMUSG00000058281|Gm10038	0	0	0	0	0	0	0	0	0	0	0	0	0	0	0	0	0	0	0	0	0	0	0	0	0	0	0	0	0	0	0	0	0	0	0	0	0	0	0	0	0	0	0	0	0	0	0	0	0
ENSMUSG00000026336|Slco6d1	0	0	0	0	0	0	0	0	0	0	0	0	1	0	2	0	0	0	0	0	0	0	0	0	0	0	0	0	0	0	0	0	0	0	0	0	0	0	0	0	0	0	0	0	0	0	0	0	0
ENSMUSG00000117003|Gm49937	0	0	0	0	0	0	0	0	0	0	0	0	0	0	0	0	0	0	0	0	0	0	0	0	9	0	0	0	0	0	0	0	0	0	0	0	0	0	0	0	0	0	0	0	0	0	0	0	0
ENSMUSG00000116711|Gm18495	0	0	0	0	0	0	0	0	0	0	0	0	0	0	0	0	0	0	0	0	0	0	0	0	0	0	0	0	0	0	0	0	0	0	0	0	0	0	0	0	0	0	0	0	0	0	0	0	0
ENSMUSG00000050439|Enthd1	0	0	0	0	0	0	0	0	1	0	0	0	0	0	0	0	0	0	0	0	0	0	0	0	4	0	0	0	0	0	0	0	0	0	0	5	0	0	0	0	0	0	0	0	0	0	0	0	0
ENSMUSG00000030945|Acsm2	0	0	0	0	0	0	0	0	0	0	0	12	0	0	0	0	0	0	0	0	0	0	0	0	0	0	0	0	0	0	0	0	0	0	0	0	0	0	10	0	0	0	0	0	0	0	0	0	0
ENSMUSG00000020882|Cacnb1	83	122	98	18	162	67	50	39	146	103	163	139	61	28	52	108	66	136	280	275	432	8	133	192	171	37	112	232	159	208	205	44	169	145	263	210	207	211	59	83	42	81	111	169	217	66	167	87	108
ENSMUSG00000106035|Gm43545	0	0	7	0	0	0	0	0	0	0	0	0	1	0	3	0	0	0	0	0	6	0	0	0	0	2	0	0	0	0	0	0	29	0	0	0	23	4	0	4	0	0	0	0	0	0	0	0	0
ENSMUSG00000045838|Ccdc9b	0	0	0	0	0	0	0	0	0	0	0	0	0	0	0	0	0	0	0	0	0	0	0	0	9	0	0	0	0	0	0	0	0	0	0	0	0	0	0	0	0	0	0	0	0	0	0	0	0
ENSMUSG00000117907|Gm50142	0	0	0	0	0	0	0	0	0	0	0	0	0	0	0	0	0	0	0	0	0	0	0	0	0	0	0	0	0	0	0	0	0	0	0	0	0	0	0	0	0	0	0	0	0	0	0	0	0
ENSMUSG00000074182|Znhit6	917	703	711	495	520	451	328	644	553	800	1376	737	981	359	579	669	1421	616	1468	1895	1666	968	875	1212	788	338	1492	1439	318	766	905	783	593	976	1638	671	710	1062	621	745	523	1191	655	713	705	1220	930	883	852
ENSMUSG00000065322|Gm22055	0	0	0	0	0	0	0	0	0	0	0	0	0	0	0	0	0	0	0	0	0	0	0	0	0	0	0	0	0	0	0	0	0	0	0	0	0	0	0	0	0	0	0	0	0	0	0	0	0
ENSMUSG00000106669|Gm38433	0	0	11	25	4	4	0	10	0	0	1	10	0	0	0	3	5	6	0	0	13	0	8	0	5	0	1	0	0	0	0	35	0	47	0	1	0	0	0	4	0	0	0	0	0	36	27	0	0
ENSMUSG00000065564|Mirlet7b	0	0	0	0	0	0	0	0	0	0	0	0	0	0	0	0	0	0	0	0	0	0	0	0	0	0	0	0	0	0	0	0	0	0	0	0	0	0	0	0	0	0	0	0	0	0	0	0	0
ENSMUSG00000087842|Gm25622	0	0	0	0	0	0	0	0	0	0	0	0	0	0	0	0	0	0	0	0	0	0	0	0	0	0	2	0	0	0	0	0	0	0	0	0	0	0	0	0	0	0	0	0	0	0	0	0	0
ENSMUSG00000108669|4930441H08Rik	0	0	0	0	0	0	0	0	0	0	0	0	0	0	0	0	0	0	0	0	0	0	0	0	0	0	0	0	0	0	0	0	0	0	0	0	0	0	0	0	0	0	0	0	0	0	0	0	0
ENSMUSG00000031635|Anxa10	0	0	0	0	0	0	0	0	0	0	0	0	0	0	0	0	0	0	0	0	0	0	0	0	0	0	0	0	0	0	0	0	0	0	0	0	0	0	0	0	0	0	0	0	0	0	0	0	0
ENSMUSG00000100085|Gm21413	0	0	0	0	0	0	0	0	0	0	0	0	0	0	0	0	0	0	0	0	0	0	0	0	0	0	0	0	0	0	0	0	0	0	0	0	0	0	0	0	0	0	0	0	0	0	0	0	0
ENSMUSG00000084847|Gm15507	0	0	0	0	0	0	0	0	0	0	0	0	0	0	0	0	0	0	0	0	0	0	4	0	0	0	0	0	0	0	0	0	0	0	0	0	0	0	0	0	0	0	0	0	0	0	0	0	0
ENSMUSG00000027132|Katnbl1	368	378	298	315	333	369	147	220	374	555	560	643	543	76	270	299	588	336	623	899	1155	430	378	824	676	336	428	681	380	447	480	402	904	413	1510	585	501	670	406	433	319	219	522	538	647	657	536	572	411
ENSMUSG00000099738|Gm28483	0	0	0	0	0	0	0	0	0	0	0	0	0	0	0	0	0	0	0	0	0	0	0	0	0	0	0	0	0	0	0	0	0	0	0	0	0	0	0	0	0	0	0	0	0	0	0	0	0
ENSMUSG00000028470|Hint2	0	0	0	14	18	8	0	0	2	33	0	18	45	0	23	0	14	0	0	0	29	14	7	0	0	0	5	6	0	24	0	5	0	22	49	5	25	7	17	13	0	36	5	0	50	39	59	21	0
ENSMUSG00000108464|Olfr192	0	0	0	0	0	0	0	0	0	0	0	0	0	0	0	0	0	0	0	0	0	0	0	0	0	0	0	0	0	0	0	0	0	0	0	0	0	0	0	0	0	0	0	0	0	0	0	0	0
ENSMUSG00000034532|Fbxo16	39	0	8	14	30	0	14	0	8	15	27	0	9	16	54	34	0	24	0	96	62	7	0	0	12	73	144	379	64	23	8	29	0	24	50	16	4	7	10	0	51	44	2	28	0	0	64	0	31
ENSMUSG00000045532|C1ql1	18	31	25	10	15	31	9	9	24	5	44	5	42	11	4	41	28	4	0	76	17	9	85	47	5	97	45	81	13	6	24	35	39	13	11	36	49	20	40	12	32	10	15	39	8	15	53	32	21
ENSMUSG00000095238|Gm4845	0	0	0	0	0	0	0	0	0	0	0	0	0	0	0	0	0	0	0	0	0	0	0	0	0	0	0	0	0	0	0	0	0	0	0	0	0	0	0	0	0	0	0	0	0	0	0	0	0
ENSMUSG00000087063|Gm15857	0	0	3	1	0	0	0	0	0	3	0	0	0	0	0	0	0	0	0	0	0	0	2	0	0	0	0	0	0	0	0	0	0	0	0	0	2	0	0	0	1	0	0	0	0	0	0	0	0
ENSMUSG00000085934|Gm8988	0	0	0	0	0	0	0	0	0	0	0	0	0	0	0	0	0	0	0	0	0	0	0	0	0	0	0	0	0	0	0	0	0	0	0	0	0	0	0	0	0	0	0	0	0	0	0	0	0
ENSMUSG00000086862|Gm13546	0	0	0	0	0	0	0	0	0	0	0	0	0	0	0	0	0	0	0	0	0	0	0	0	0	0	0	0	0	0	0	0	0	0	0	0	0	0	0	0	0	0	0	0	0	0	0	0	0
ENSMUSG00000102919|Gm37726	363	153	144	128	269	114	52	142	191	142	216	204	204	14	102	212	271	325	0	317	475	71	200	335	182	252	292	179	67	136	299	205	331	220	266	251	250	130	104	148	77	69	60	344	221	256	162	229	203
ENSMUSG00000040690|Col16a1	0	0	0	0	0	0	6	0	0	0	0	0	0	0	0	0	0	0	0	0	0	0	0	0	0	0	0	0	0	0	2	0	0	0	0	0	0	0	0	0	0	0	0	0	0	0	0	0	0
ENSMUSG00000048174|Tmem81	0	0	0	0	0	0	0	0	5	2	10	0	21	0	9	0	0	0	0	0	0	0	0	0	0	66	0	6	0	7	0	0	0	0	0	2	0	2	2	0	0	41	0	9	0	0	0	0	49
ENSMUSG00000090989|Gm17042	0	0	0	0	0	0	0	0	0	0	0	0	0	0	0	0	0	0	0	0	0	0	0	0	0	0	0	0	0	0	0	0	0	0	0	0	0	0	0	0	0	0	0	0	0	0	0	0	0
ENSMUSG00000025902|Sox17	0	0	0	0	0	0	3	0	0	0	0	0	0	0	0	0	0	0	0	0	0	0	0	0	0	0	0	0	0	0	0	0	0	0	0	0	0	0	0	0	0	0	0	0	0	3	0	0	0
ENSMUSG00000092887|Snord53	7	5	7	3	2	10	3	9	11	6	8	1	2	1	2	5	7	13	0	1	17	0	3	6	5	1	9	5	7	5	8	11	6	6	8	9	2	6	7	3	1	2	9	18	15	8	3	5	2
ENSMUSG00000044811|Cd300c2	0	0	0	0	0	0	0	0	0	0	0	0	0	0	0	0	0	0	0	0	0	0	0	0	0	0	0	0	0	9	0	0	0	0	0	0	0	0	0	0	0	0	0	0	0	0	0	0	0
ENSMUSG00000045709|Smkr-ps	0	0	0	0	0	0	0	0	0	9	0	0	5	0	0	0	0	0	0	5	0	3	0	0	0	0	0	1	0	7	0	0	0	0	0	5	3	0	0	0	0	0	0	0	0	0	0	0	0
ENSMUSG00000086755|Gm11216	0	0	0	0	0	0	0	0	0	0	0	0	0	0	0	0	0	0	0	0	0	0	0	0	0	0	0	0	0	0	0	0	0	0	0	0	0	0	0	0	0	0	0	0	0	0	0	0	0
ENSMUSG00000117831|Gm6995	5	3	4	4	3	5	4	1	4	11	10	5	10	3	4	2	4	1	10	12	11	13	2	5	4	3	2	4	2	4	10	3	10	6	13	6	8	8	5	5	8	8	1	7	8	3	13	8	6
ENSMUSG00000058400|Qrfpr	0	0	0	0	0	0	0	0	0	0	0	0	0	0	0	0	0	0	0	0	0	0	0	0	0	0	0	0	0	0	0	0	6	0	0	0	0	0	0	0	0	0	0	0	0	0	2	0	0
ENSMUSG00000048775|Serpinb13	0	0	0	0	0	0	0	0	0	0	0	0	0	0	0	0	0	0	0	0	0	0	0	0	0	0	0	0	0	0	0	0	0	0	0	0	0	0	0	0	0	0	0	0	0	0	0	0	0
ENSMUSG00000063582|Olfr666	0	0	0	0	0	0	0	0	0	0	0	0	0	0	0	0	0	0	0	0	0	0	0	0	6	5	0	0	0	0	0	0	0	0	0	1	0	0	0	0	0	0	0	0	0	0	0	0	0
ENSMUSG00000006490|Prl8a9	16	0	0	0	0	0	0	0	0	0	11	0	0	0	0	0	29	0	0	0	0	0	0	22	0	0	0	0	12	0	0	0	0	10	0	9	8	0	0	0	0	0	0	0	0	0	0	0	0
ENSMUSG00000076885|Traj45	0	0	0	0	0	0	0	0	0	0	0	0	0	0	0	0	0	0	0	0	0	0	0	0	0	0	0	0	0	0	0	0	0	0	0	0	0	0	0	0	0	0	0	0	0	0	0	0	0
ENSMUSG00000083396|Gm15542	549	793	712	622	695	837	445	294	538	1467	1535	1040	1522	373	968	766	1078	590	799	1686	2035	1343	734	1323	905	699	521	1855	852	1551	1286	1603	1868	1762	2164	1218	1463	1210	1262	1199	933	2551	986	1638	1465	2419	1802	1275	1036
ENSMUSG00000079083|Jrkl	4	4	0	0	0	0	0	2	0	0	0	0	0	0	0	0	0	0	0	4	6	5	0	0	0	8	27	0	2	9	6	7	14	0	0	6	11	0	0	0	0	7	0	0	11	1	0	0	0
ENSMUSG00000077406|Gm25421	0	0	0	0	0	0	1	0	0	0	0	0	0	0	0	0	0	0	0	0	0	0	0	0	0	0	0	0	0	0	0	0	0	0	0	0	0	0	0	0	0	0	0	0	0	0	0	0	0
ENSMUSG00000042502|Cd2bp2	580	374	270	295	418	395	167	299	371	282	614	386	365	124	254	364	424	668	81	595	1117	546	495	781	375	352	580	615	255	645	637	339	572	583	662	335	538	401	264	387	382	691	345	784	581	488	296	484	271
ENSMUSG00000048400|Prss54	0	0	0	0	0	0	0	0	0	0	0	0	0	0	0	0	0	0	0	0	0	0	0	0	0	0	0	0	0	0	0	0	0	0	0	0	0	0	0	0	0	0	0	0	0	0	0	0	0
ENSMUSG00000020411|Nipal4	0	0	0	0	0	0	0	0	0	16	0	2	0	0	0	0	0	0	0	0	0	0	0	0	0	0	0	0	0	0	0	0	0	0	0	0	0	0	0	0	0	0	0	0	0	0	0	0	0
ENSMUSG00000016626|Nlrp14	260	125	179	223	145	226	64	99	256	206	412	241	179	38	75	205	252	455	25	380	296	111	546	298	76	231	235	204	139	226	239	146	517	190	203	275	216	163	247	178	111	229	270	275	278	309	42	251	237
ENSMUSG00000104108|Gm37876	0	0	0	1	20	0	0	0	2	1	3	2	0	0	2	0	0	0	0	0	0	0	3	11	0	0	0	0	0	0	0	0	0	3	0	0	0	0	0	0	0	0	0	0	0	1	7	10	0
ENSMUSG00000044205|Olfr983	0	0	0	0	0	0	0	0	0	0	0	0	0	0	0	0	0	0	0	0	0	0	0	0	0	0	32	0	0	0	0	0	0	0	0	0	0	0	0	0	0	0	0	0	0	8	0	0	0
ENSMUSG00000026003|Acadl	137	435	287	625	339	256	234	229	151	1623	1134	717	567	169	492	256	395	109	548	1082	1300	484	156	699	451	28	409	996	291	1181	820	1022	1095	833	1854	610	1138	400	671	421	548	853	612	620	1078	1160	862	567	386
ENSMUSG00000094052|Gm21118	0	0	0	0	0	0	0	0	0	0	0	0	0	0	0	0	0	0	0	0	0	0	0	0	0	0	0	0	0	0	0	0	0	0	0	0	0	0	0	0	0	0	0	0	0	0	0	0	0
ENSMUSG00000081364|Gm8595	9	0	0	0	0	0	0	0	0	0	0	0	0	0	0	0	0	0	0	0	0	0	0	0	0	0	0	0	0	0	0	0	0	0	0	0	0	0	0	0	0	0	0	0	0	0	0	0	0
ENSMUSG00000017428|Psmd11	2607	2521	1180	1636	2166	1842	936	1799	2245	2201	2777	2219	2503	713	1620	1912	2406	2176	1340	5597	4336	2070	2620	3518	1807	1068	2333	4555	2633	4102	2808	2997	4246	3548	5216	3659	3296	3168	2244	3014	2232	3168	2393	2789	5099	4446	2731	3732	2156
ENSMUSG00000102989|Gm38318	0	0	0	5	0	0	0	0	0	6	0	3	4	0	0	0	0	0	0	0	20	0	0	0	0	0	0	60	23	4	0	0	0	6	8	0	0	0	0	0	0	0	3	6	0	0	0	0	0
ENSMUSG00000026260|Ndufa10	176	155	127	254	179	262	186	111	155	593	357	277	106	60	284	158	151	98	108	415	774	347	128	280	228	81	272	421	85	699	364	278	631	302	735	203	707	458	280	574	481	323	194	451	747	660	308	466	177
ENSMUSG00000096831|Rps12-ps6	0	0	0	1	1	0	0	1	1	1	1	1	1	0	1	1	0	1	0	1	1	0	1	1	1	0	0	0	0	1	1	1	1	0	1	0	0	1	1	1	1	1	1	1	0	1	0	1	0
ENSMUSG00000029524|Sirt4	0	26	24	0	0	6	0	6	0	54	0	45	5	0	9	5	1	59	2	95	121	38	3	46	6	0	0	23	8	79	0	0	37	4	137	0	35	17	0	25	39	42	48	18	10	19	0	6	20
ENSMUSG00000046034|Otulin	102	263	231	116	171	165	107	106	73	281	370	271	465	148	184	119	179	46	259	619	589	236	298	484	327	343	173	212	138	235	306	292	278	235	527	144	253	162	141	349	198	596	172	305	267	251	265	298	190
ENSMUSG00000118430|Cldn34c3	0	0	0	0	0	0	1	0	0	2	0	5	0	0	3	0	0	0	0	0	0	0	0	0	0	3	0	2	2	0	1	3	0	4	0	0	0	1	0	0	0	1	0	2	0	0	2	4	0
ENSMUSG00000033819|Ppp1r16a	284	85	145	219	127	313	52	201	205	173	226	485	229	26	89	150	111	207	65	695	401	159	263	424	200	182	294	273	135	347	77	152	333	59	471	186	203	57	108	132	74	24	138	187	101	139	56	65	115
ENSMUSG00000020864|Ankrd40	160	131	72	76	128	91	51	100	84	77	250	85	130	26	120	115	108	104	66	75	229	63	106	77	72	88	185	220	45	108	97	171	154	160	281	136	75	76	47	91	47	158	58	72	62	140	80	57	98
ENSMUSG00000100580|4933436I20Rik	0	0	0	0	0	1	0	0	0	0	0	0	0	0	0	0	0	0	0	0	0	0	0	5	0	0	0	0	0	0	0	0	0	0	0	0	0	0	0	0	0	0	0	0	0	3	0	0	0
ENSMUSG00000105255|Gm42413	0	0	0	1	0	0	0	0	0	0	0	0	0	0	0	0	0	0	0	0	2	0	0	0	3	0	0	0	0	0	0	0	0	0	0	0	0	0	0	0	0	0	0	0	0	0	0	0	0
ENSMUSG00000044986|Tst	20	0	0	0	22	0	9	0	27	7	0	0	0	0	0	0	0	25	0	0	0	0	0	0	0	0	0	0	0	18	62	0	9	70	0	16	36	0	0	29	0	10	10	10	0	28	38	0	0
ENSMUSG00000021908|Ncoa4-ps	27	45	38	68	49	58	25	13	69	89	153	50	42	12	50	31	46	30	86	189	130	30	99	126	63	0	32	144	25	60	83	41	152	39	187	86	163	95	45	50	75	28	46	92	90	71	32	98	88
ENSMUSG00000004937|Sgta	3109	3079	2055	2065	1660	1747	911	1935	2260	2142	1747	3211	2305	421	1832	2347	2305	2405	891	5847	2690	1511	3067	4097	2230	1464	2407	4906	2941	4585	3248	2933	3660	2918	5197	4367	3382	3138	1834	2946	1972	2465	2328	4299	4136	4265	1803	3197	2686
ENSMUSG00000041035|Gm17018	126	182	188	218	122	127	57	55	63	198	203	192	218	67	138	107	216	65	221	228	724	181	51	418	151	61	74	205	125	245	331	267	184	176	466	243	388	192	142	321	233	342	176	275	179	309	276	134	164
ENSMUSG00000037355|Uvssa	63	47	153	50	55	49	38	27	83	107	62	75	47	12	83	93	119	23	47	263	474	60	13	204	154	245	98	278	185	134	102	105	420	117	119	148	149	95	88	106	111	67	32	123	282	223	95	90	56
ENSMUSG00000039457|Ppl	0	35	24	14	8	0	0	0	0	7	0	0	0	0	0	0	0	4	0	0	0	0	0	0	0	6	9	0	3	9	0	0	37	0	12	0	0	6	13	0	0	0	19	20	5	4	10	42	38
ENSMUSG00000071658|Gng3	0	0	10	0	0	9	0	0	4	0	0	0	15	0	0	0	15	0	0	0	0	0	0	0	0	20	0	0	0	0	0	0	0	0	25	3	0	0	11	0	0	0	10	0	0	0	0	14	0
ENSMUSG00000106871|Gm3289	0	0	0	0	0	0	0	0	0	0	0	0	0	0	0	0	0	0	0	0	0	0	0	0	0	0	0	0	0	0	0	0	0	0	0	0	0	0	0	0	0	0	0	0	0	0	0	0	0
ENSMUSG00000027434|Nkx2-2	0	0	0	0	0	0	4	0	0	0	0	7	0	0	0	0	0	0	0	0	0	0	0	0	0	0	0	0	0	0	0	0	0	0	0	0	0	0	0	0	0	0	0	0	0	0	0	0	0
ENSMUSG00000063902|Gm7964	325	300	184	239	252	237	153	165	483	646	345	345	329	68	395	212	418	325	261	725	484	138	304	422	271	257	395	626	302	447	388	612	534	620	1153	633	437	495	255	418	254	214	309	599	466	647	529	456	536
ENSMUSG00000101271|Gm28334	0	0	0	0	0	0	0	0	0	0	0	0	0	0	0	0	0	0	0	0	0	0	0	0	0	0	0	0	0	0	0	0	0	0	0	0	0	0	0	0	0	0	0	0	0	0	0	0	0
ENSMUSG00000069378|Prdm6	0	0	0	4	0	5	0	0	5	19	57	21	0	0	11	0	0	0	0	23	2	0	0	5	5	9	0	3	33	48	0	11	7	24	42	86	41	85	0	46	0	11	0	56	35	25	31	11	37
ENSMUSG00000114246|Gm48603	0	0	2	1	0	3	0	0	1	0	0	0	1	0	0	1	0	0	0	0	0	3	0	9	0	0	0	14	0	0	0	0	0	0	0	2	1	3	0	0	0	0	0	0	4	0	0	0	2
ENSMUSG00000002416|Ndufb2	804	1135	801	943	996	429	433	466	496	710	788	1431	1307	985	731	570	1382	682	2241	2048	2709	2412	918	1314	740	1054	1335	2154	1053	1248	1396	1290	1662	1243	1727	798	1208	1151	949	1270	1453	1492	1374	1418	1655	1855	1419	835	679
ENSMUSG00000103813|Gm31422	0	0	0	0	0	0	0	0	0	0	0	0	0	0	0	0	0	0	0	0	0	0	0	0	0	0	0	0	0	0	0	0	0	0	0	0	0	0	0	0	0	0	0	0	0	0	0	0	0
ENSMUSG00000001918|Slc1a5	201	94	116	69	224	171	73	15	110	153	162	254	287	44	225	226	344	249	11	280	301	114	175	325	216	239	210	377	350	145	252	313	282	148	473	214	513	316	157	92	155	397	316	184	127	140	235	249	123
ENSMUSG00000095780|Gm24674	0	0	0	0	0	0	0	0	1	0	0	0	0	0	0	0	0	0	0	0	0	0	0	0	0	1	0	0	0	0	0	0	0	0	0	0	0	4	0	0	0	0	0	0	0	0	1	0	0
ENSMUSG00000039110|Mycbpap	0	0	0	0	9	0	0	0	0	0	5	10	3	0	0	0	0	0	0	0	14	0	0	0	0	38	5	6	0	0	0	0	23	42	100	3	0	0	0	0	0	31	7	0	6	38	48	0	0
ENSMUSG00000107344|Gm2559	9	8	5	6	5	7	7	1	2	16	9	10	4	3	9	6	3	8	9	4	5	4	2	10	6	1	3	11	4	14	4	12	8	5	29	8	11	11	8	9	5	6	6	6	6	7	8	7	3
ENSMUSG00000032475|Nck1	128	88	144	33	57	75	36	81	166	128	186	94	115	41	76	79	177	78	135	298	204	148	92	187	156	86	92	226	131	179	144	186	89	108	203	148	139	101	89	81	65	106	91	196	67	101	69	84	105
ENSMUSG00000106013|4933402J10Rik	0	0	0	0	0	0	0	0	0	0	0	0	0	0	0	0	0	0	0	0	0	0	0	0	0	0	0	0	0	0	0	0	0	0	0	0	0	0	0	0	0	0	0	0	0	0	0	0	0
ENSMUSG00000072974|Gm4787	0	0	0	0	0	3	0	7	1	0	0	0	1	0	0	0	6	0	0	2	2	0	0	5	0	0	3	0	0	0	1	0	0	2	0	2	0	0	0	0	0	1	2	1	1	2	0	0	0
ENSMUSG00000048911|Rnf24	1491	411	580	417	1141	644	254	630	863	810	1600	791	686	240	485	1007	924	829	370	2608	2057	474	1664	1818	1221	353	1258	936	1212	1234	1966	1146	1538	1021	1557	1000	631	1093	460	645	880	474	1059	978	964	776	516	946	915
ENSMUSG00000063230|Olfr535	0	0	0	0	0	0	0	0	0	0	0	0	0	0	0	0	0	0	0	0	0	0	0	0	0	0	0	0	0	0	0	0	0	0	0	0	0	0	0	0	0	0	0	0	0	0	0	0	0
ENSMUSG00000051313|Olfr1262	0	0	0	0	0	0	0	0	0	0	0	0	0	0	0	0	0	1	0	0	0	0	0	0	0	0	14	0	0	0	0	0	0	0	0	0	0	0	0	0	0	0	0	0	0	0	0	1	0
ENSMUSG00000087615|Pnpla1os	0	0	0	8	0	0	0	0	0	0	0	0	0	0	0	0	0	0	0	15	0	0	5	0	0	4	0	0	0	5	0	0	6	0	0	0	0	0	0	0	5	0	0	0	0	0	0	0	0
ENSMUSG00000107828|Gm18289	0	0	0	0	0	0	0	0	0	0	0	0	3	0	0	0	0	0	0	0	0	0	0	0	0	0	0	0	0	0	0	0	0	0	0	0	0	0	0	0	0	0	2	0	0	0	0	0	0
ENSMUSG00000097530|Kansl2-ps	201	140	168	106	162	120	51	143	204	159	196	153	71	35	117	196	210	314	12	373	335	89	156	289	203	110	278	244	123	231	168	212	284	231	347	220	259	227	130	234	149	93	127	213	188	210	121	213	185
ENSMUSG00000114019|Gm47155	0	0	0	0	0	1	0	0	0	1	0	0	1	0	0	0	0	0	0	0	0	0	0	0	0	0	0	0	0	0	0	0	3	7	1	0	0	0	0	0	0	0	0	0	0	0	0	0	0
ENSMUSG00000024936|Kcnk7	0	0	0	0	0	0	0	0	0	0	0	13	12	0	6	9	0	0	0	0	33	0	0	0	0	0	6	0	0	0	0	0	0	0	22	0	0	0	0	0	0	0	17	0	0	0	0	0	5
ENSMUSG00000038587|Akap12	257	513	262	196	207	824	203	40	93	465	271	302	401	123	148	320	253	289	149	372	655	335	256	476	260	247	141	1195	566	161	237	414	310	316	445	160	393	364	261	87	84	198	88	313	383	415	351	434	150
ENSMUSG00000115168|Gm48910	0	0	0	0	0	0	0	0	0	0	0	0	0	0	0	0	0	0	0	0	0	0	0	0	0	0	0	0	0	0	0	0	0	0	14	0	0	0	0	0	0	0	0	0	0	0	0	0	0
ENSMUSG00000021969|Zdhhc20	778	1285	767	654	1271	1055	385	475	708	1093	1264	1042	1231	190	766	1564	1635	774	1170	2651	2692	673	1157	2022	1613	1124	836	2611	1033	1750	1320	1574	2075	1367	2608	2782	1567	2477	1045	1329	553	1316	1142	1293	1949	2205	1374	1507	1099
ENSMUSG00000085323|9130410C08Rik	0	0	0	0	0	0	0	0	0	0	0	0	0	0	0	0	0	0	0	0	0	0	0	0	0	0	0	0	0	0	0	0	0	0	0	0	0	0	0	0	0	0	0	0	0	0	0	0	0
ENSMUSG00000081611|Gm13651	32	41	47	37	37	36	6	18	32	38	69	63	64	11	36	32	28	41	44	30	150	24	19	73	32	9	44	71	27	62	42	57	60	40	106	67	50	46	51	32	38	12	39	98	39	51	68	46	28
ENSMUSG00000116747|Gm41496	0	1	0	0	0	0	0	0	0	0	0	0	0	0	0	0	0	0	0	0	0	0	0	1	2	0	0	1	0	0	0	2	0	0	0	0	0	0	0	0	0	0	0	0	0	0	1	1	0
ENSMUSG00000112292|Gm8275	0	0	0	0	0	0	0	0	0	0	0	0	0	0	0	0	0	0	0	0	0	0	0	0	0	0	0	0	0	0	0	0	0	0	0	10	0	0	0	0	0	0	0	0	0	0	0	0	0
ENSMUSG00000065822|Snord15a	2	6	8	0	1	0	0	3	5	1	5	0	2	0	7	2	7	10	1	8	6	1	5	15	3	1	3	2	4	5	3	0	2	3	10	9	4	5	4	12	3	0	5	14	7	1	0	1	4
ENSMUSG00000004654|Ghrhr	0	0	0	0	0	0	0	0	0	0	0	0	0	0	0	0	0	0	0	0	0	0	0	0	0	0	0	0	0	0	0	0	0	0	0	0	0	0	0	0	0	0	0	0	0	0	0	0	0
ENSMUSG00000029286|Enam	0	0	0	0	0	0	0	0	0	0	0	0	0	0	0	0	0	0	0	0	0	0	0	0	0	0	0	0	0	0	5	0	0	0	0	0	0	0	0	5	0	0	0	0	0	0	0	0	0
ENSMUSG00000059273|Zc3h4	376	215	356	303	370	283	157	171	253	387	461	327	727	43	250	329	318	384	73	448	1337	286	254	427	308	510	628	672	286	378	278	461	314	305	802	310	308	415	49	149	122	280	142	454	247	548	175	270	409
ENSMUSG00000083462|Gm12501	30	24	30	25	0	17	13	19	23	38	0	0	35	8	23	0	0	0	98	63	77	0	43	40	36	24	0	0	0	44	0	42	47	24	67	43	63	0	34	0	0	0	0	0	51	0	40	0	32
ENSMUSG00000022018|Rgcc	75	13	58	35	32	21	42	0	88	60	132	0	12	5	0	48	54	54	159	135	77	126	125	41	75	17	154	403	318	71	88	138	0	68	65	107	25	40	14	74	34	32	29	57	59	93	102	134	96
ENSMUSG00000113686|Gm19189	0	0	0	0	0	0	0	0	0	0	0	0	0	0	0	0	0	0	0	0	0	0	0	0	0	0	0	0	0	0	0	0	0	0	0	0	0	0	0	0	0	0	0	0	0	0	0	0	0
ENSMUSG00000084693|Gm24894	0	0	0	0	0	0	0	0	0	0	0	0	0	0	0	1	0	0	0	0	0	0	0	0	0	0	0	0	0	3	0	0	0	0	0	1	0	0	0	0	0	0	0	0	0	0	0	0	2
ENSMUSG00000116582|Gm36169	0	0	0	0	0	0	0	0	0	0	0	0	0	0	0	0	0	0	0	0	0	0	0	0	0	0	0	0	0	0	0	0	0	0	0	0	0	0	0	0	0	0	0	0	0	0	0	0	0
ENSMUSG00000084221|Hmgb1-ps4	42	32	22	15	23	31	8	22	28	44	51	28	44	11	22	25	29	40	47	44	87	78	31	44	29	39	40	53	36	36	48	37	51	37	76	45	58	40	40	49	24	56	29	40	52	58	25	48	34
ENSMUSG00000104086|1700039M15Rik	0	0	0	0	0	0	0	0	0	0	0	0	0	0	0	0	0	0	0	0	0	0	0	0	0	0	0	0	0	0	0	0	0	0	0	0	0	0	0	0	0	33	0	0	0	0	0	0	0
ENSMUSG00000056883|Olfr533	0	0	0	0	0	0	0	0	0	0	0	0	0	0	0	0	1	0	0	0	0	0	0	0	0	0	2	0	0	0	0	0	0	0	0	0	0	0	0	0	0	0	0	0	0	0	0	0	0
ENSMUSG00000115131|Gm49268	0	0	0	0	0	0	0	0	0	0	0	0	0	0	0	0	0	11	0	0	0	0	0	0	0	0	0	0	0	0	0	0	0	0	0	0	0	0	0	0	0	0	0	0	0	0	0	0	0
ENSMUSG00000115667|Gm10389	0	0	0	0	0	0	5	0	0	27	0	0	0	0	0	0	0	0	0	0	0	0	0	10	0	0	0	0	0	0	0	17	0	7	0	0	0	18	0	0	0	0	0	0	0	0	0	0	0
ENSMUSG00000114612|Gm47550	27	0	0	0	0	1	5	0	0	0	5	0	6	0	9	0	0	23	0	0	10	0	0	0	0	33	33	7	0	11	0	3	0	0	0	0	2	0	4	0	2	0	0	0	0	0	2	0	0
ENSMUSG00000056536|Pign	717	72	58	33	268	65	72	26	93	96	90	151	25	9	117	128	178	224	60	364	322	64	166	129	64	334	389	266	165	113	130	571	77	358	185	223	58	187	28	121	169	133	103	104	219	274	217	109	227
ENSMUSG00000114458|Gm47551	1	2	6	1	3	2	4	1	25	4	1	4	3	6	3	1	5	17	6	6	2	5	6	4	3	6	5	3	2	4	4	5	5	4	10	4	2	10	4	2	2	3	6	2	7	3	2	3	6
ENSMUSG00000082851|Gm11931	0	0	0	0	0	0	0	0	0	0	3	0	0	0	0	0	0	0	0	0	0	0	0	0	1	0	0	1	0	0	0	0	0	0	0	0	0	0	0	0	6	0	0	0	0	0	0	1	0
ENSMUSG00000096186|Gm23306	0	0	0	0	0	0	0	0	0	0	0	0	0	0	0	0	0	0	0	0	0	0	0	0	0	0	0	0	0	0	0	0	0	0	0	0	0	0	0	0	0	0	0	0	0	0	0	0	0
ENSMUSG00000073043|Atoh1	0	0	0	0	0	0	0	0	0	0	0	0	0	0	0	0	0	0	0	0	0	1	0	4	0	0	1	0	0	0	0	0	0	0	42	0	0	0	0	0	0	0	0	0	0	0	0	0	0
ENSMUSG00000094937|Gm23770	0	0	0	0	0	0	0	0	0	0	0	0	1	0	0	0	0	0	0	0	0	0	1	0	0	0	0	0	0	0	0	0	0	0	0	0	0	0	0	0	0	0	0	0	0	0	0	0	0
ENSMUSG00000097552|Rps19-ps12	2	1	0	0	1	1	1	1	2	2	3	1	2	1	2	2	2	1	5	4	2	2	2	5	1	0	1	4	3	2	2	2	2	2	3	2	0	2	2	6	5	4	4	1	3	2	2	2	2
ENSMUSG00000042293|Gm5617	31	0	14	19	15	17	8	6	10	4	18	19	0	8	7	15	53	17	0	50	20	23	6	35	29	25	25	58	9	85	14	16	40	79	32	15	0	12	31	18	16	52	96	31	53	44	44	36	23
ENSMUSG00000107712|Gm43870	0	0	0	0	0	0	0	0	0	0	0	0	0	0	0	0	0	0	0	0	0	0	0	0	0	0	0	0	0	0	0	0	0	0	0	0	0	0	0	0	0	0	0	0	0	0	0	0	0
ENSMUSG00000009681|Bcr	11	0	3	0	16	59	10	11	28	9	3	48	17	0	10	0	0	25	0	48	45	42	23	88	35	24	4	5	5	0	10	0	52	0	48	18	18	56	42	50	29	28	9	4	21	2	0	3	16
ENSMUSG00000012889|Podnl1	0	0	8	0	0	0	0	0	0	0	0	0	8	0	0	0	0	0	0	0	0	0	9	0	0	0	0	0	28	45	29	0	2	0	0	0	0	0	0	0	0	0	0	0	0	0	0	0	0
ENSMUSG00000040046|Tph1	0	0	0	0	0	0	0	0	0	0	0	0	0	0	5	0	0	0	0	0	0	0	0	0	0	0	0	0	0	0	0	0	0	6	0	0	0	0	0	0	0	0	0	0	0	0	6	0	0
ENSMUSG00000079114|Defa42	42	4	2	2	3	14	7	4	4	6	1	2	6	3	11	2	4	11	9	26	7	0	79	0	5	12	41	37	5	3	15	1	8	6	29	10	2	6	12	4	3	18	5	10	2	10	15	7	12
ENSMUSG00000022622|Acr	0	0	0	0	0	0	0	0	0	0	0	0	0	0	2	0	0	0	0	0	0	0	0	0	0	0	0	0	0	0	0	0	0	0	0	0	0	0	0	0	0	0	0	0	0	0	0	0	0
ENSMUSG00000093336|Mir1954	0	0	0	0	0	0	0	0	0	0	1	0	0	0	0	0	0	0	0	0	0	0	0	0	0	0	0	0	0	0	1	0	0	0	0	0	0	0	0	0	2	0	0	0	0	0	0	0	0
ENSMUSG00000064617|n-R5s176	0	0	0	0	0	0	0	0	0	0	0	0	0	0	0	0	0	0	0	0	0	0	0	0	0	0	0	0	0	0	0	0	0	0	0	0	0	0	0	0	0	0	1	0	0	0	0	0	0
ENSMUSG00000109290|Phgdh-ps1	8	27	10	4	30	22	6	11	19	27	13	30	10	4	21	11	18	28	11	36	34	12	12	25	19	2	26	42	27	29	23	32	14	27	29	33	33	26	45	25	35	21	10	64	36	25	23	16	18
ENSMUSG00000112578|Gm33308	0	0	0	0	0	0	0	0	0	0	0	0	0	0	0	0	0	0	0	0	0	0	0	0	0	0	0	0	0	0	0	0	0	0	0	0	0	0	0	0	0	0	0	0	0	0	0	0	0
ENSMUSG00000095635|Gm22951	0	0	0	0	0	0	0	0	0	0	0	0	0	0	0	0	0	0	0	0	0	4	0	0	0	0	0	0	0	0	0	0	0	0	0	0	0	0	0	0	0	0	0	0	0	0	0	3	1
ENSMUSG00000113361|B930059L03Rik	7	15	2	18	0	11	0	5	10	7	0	0	25	10	0	0	0	7	0	0	4	0	9	11	18	18	68	24	2	0	50	51	53	48	11	0	37	27	9	23	14	18	13	5	43	8	48	0	18
ENSMUSG00000094303|AC165294.1	0	0	0	0	0	0	1	0	0	0	1	1	0	0	0	1	2	29	0	0	2	0	0	0	0	1	0	1	2	1	1	0	0	0	0	0	0	0	0	0	0	2	0	0	0	2	1	1	0
ENSMUSG00000108847|B830042I05Rik	0	0	0	0	0	0	0	0	0	0	0	0	29	0	0	0	0	0	0	0	0	0	0	0	0	0	0	0	0	0	0	0	0	0	0	0	0	0	0	0	0	0	0	0	0	0	0	0	0
ENSMUSG00000077095|Gm24342	0	0	0	0	0	0	0	0	0	0	0	1	0	0	0	0	0	0	0	0	0	0	0	0	0	0	0	0	0	0	0	0	0	0	0	0	0	0	0	0	0	0	0	0	0	0	0	0	0
ENSMUSG00000092485|Rpl9-ps5	0	0	0	0	0	0	0	0	0	0	0	0	0	0	0	0	0	0	0	0	0	0	0	0	0	0	0	0	0	0	0	0	0	0	0	0	0	0	0	0	0	0	0	0	0	0	0	0	0
ENSMUSG00000103015|Gm37549	0	0	0	0	0	0	1	0	0	5	0	0	6	0	4	0	0	0	0	0	0	2	0	0	0	0	0	12	0	3	0	0	0	3	0	0	0	0	3	0	1	0	0	6	0	4	3	0	0
ENSMUSG00000089715|Cbx6	52	27	105	30	10	20	21	4	22	49	12	27	39	1	100	60	23	17	3	38	343	41	10	66	93	20	22	22	149	18	93	94	52	236	0	7	40	85	5	89	12	105	41	0	63	96	40	60	60
ENSMUSG00000022013|Dnajc15	2854	2418	2512	2422	2697	2588	981	1484	2081	3950	3345	2472	3788	1267	2484	2226	2570	2499	9719	3519	7320	6545	2056	3769	2700	1483	1529	7760	1839	4412	3622	3977	5753	3515	7313	4127	3891	5300	3777	4934	2879	2600	2982	4056	4870	5698	4613	3524	2060
ENSMUSG00000022769|Sdf2l1	113	64	86	45	49	31	47	42	31	66	13	124	71	23	16	13	173	138	0	191	52	37	133	50	0	173	69	269	90	171	191	117	184	272	211	91	219	255	86	128	68	5	90	119	109	140	158	82	64
ENSMUSG00000112156|Gm48723	0	0	0	0	0	0	0	0	0	0	0	0	0	0	0	0	0	0	0	0	0	0	0	0	0	0	0	0	0	0	0	0	0	0	0	0	0	0	0	0	0	0	0	0	0	0	0	0	0
ENSMUSG00000032413|Rasa2	238	363	263	161	222	155	73	120	187	271	389	353	308	83	245	360	291	578	114	331	591	232	279	409	297	415	659	425	338	346	474	379	550	452	683	487	490	386	221	489	423	266	347	484	604	598	359	423	275
ENSMUSG00000089516|Gm26290	0	0	0	0	0	0	0	0	0	0	0	0	0	0	0	0	0	0	0	0	0	0	0	0	0	0	0	0	0	0	0	0	0	0	0	0	0	0	0	0	0	0	0	0	0	0	0	0	0
ENSMUSG00000111382|Gm47536	0	1	0	0	3	0	0	0	0	2	0	0	0	0	2	1	0	0	1	1	0	0	6	0	4	6	0	0	0	0	0	0	0	0	0	0	0	0	3	0	0	0	0	2	0	0	0	0	2
ENSMUSG00000085093|Gm12737	0	4	0	0	0	1	1	0	0	0	0	0	0	0	0	5	2	1	0	6	1	2	0	0	1	0	0	0	0	0	3	0	0	1	0	0	0	0	0	2	0	0	0	5	8	1	0	0	0
ENSMUSG00000091911|Gm9587	0	0	0	0	0	0	0	0	0	0	0	0	0	0	0	0	0	0	0	0	0	0	0	0	0	0	0	0	0	0	0	0	0	0	0	0	0	0	0	0	0	0	0	0	0	0	0	0	0
ENSMUSG00000046962|Zbtb21	223	140	168	90	41	141	38	150	155	198	47	217	72	34	97	137	268	227	482	421	517	93	108	263	242	163	18	367	73	306	135	162	333	128	308	125	181	230	105	185	145	39	116	109	113	59	75	118	139
ENSMUSG00000029757|Dync1i1	0	0	0	0	0	0	0	0	0	0	0	0	0	0	0	0	0	0	0	0	0	0	0	0	0	0	0	0	0	0	0	0	0	0	0	0	0	0	0	0	0	0	0	11	0	0	0	0	0
ENSMUSG00000105258|Gm40038	0	0	0	0	0	0	0	0	0	0	0	0	0	0	0	0	0	0	0	0	0	0	0	0	0	0	0	0	0	0	0	0	0	0	0	0	0	0	0	0	0	0	0	0	0	0	0	0	0
ENSMUSG00000116546|Gm49755	0	0	0	0	0	0	0	5	0	0	0	0	0	0	0	3	0	0	0	0	24	0	0	0	7	0	19	0	0	0	0	0	0	0	0	0	0	15	0	0	0	0	0	0	0	0	0	0	0
ENSMUSG00000085546|Gm14252	6	24	13	7	21	18	0	7	2	18	0	11	10	9	0	9	50	21	0	68	3	31	6	38	27	6	57	17	60	19	12	0	10	57	83	17	15	22	0	47	0	0	12	17	24	11	8	21	7
ENSMUSG00000101817|Gm28288	0	0	0	0	0	0	0	0	0	0	0	0	0	0	0	0	0	0	0	0	0	0	0	0	0	0	0	0	0	0	0	0	0	0	0	0	0	0	0	0	0	0	0	0	0	0	0	0	0
ENSMUSG00000047797|Gjb1	0	0	0	0	0	3	2	0	0	0	0	0	0	0	0	8	0	0	0	0	0	0	0	13	0	0	0	0	0	0	0	0	0	0	0	0	0	0	2	0	0	0	0	0	0	0	0	0	0
ENSMUSG00000061356|Nuggc	0	0	0	0	0	0	0	0	5	0	0	0	0	0	0	0	0	21	0	0	0	6	0	0	0	0	0	0	0	0	0	4	13	9	57	9	3	0	0	11	0	0	0	0	0	0	0	0	0
ENSMUSG00000077896|Mir879	0	0	0	0	0	0	0	0	0	0	0	0	0	0	0	0	0	0	0	0	0	0	0	0	0	0	0	0	0	0	0	0	0	0	0	0	0	0	0	0	0	0	0	0	0	0	0	0	0
ENSMUSG00000108347|Gm19187	0	8	0	0	0	2	0	0	0	8	0	0	7	0	1	0	0	0	0	0	0	0	0	0	0	0	0	0	0	18	0	0	0	0	0	0	0	0	8	0	0	0	0	0	0	0	0	0	0
ENSMUSG00000111604|Gm18043	0	0	0	0	0	0	0	0	0	0	0	0	0	0	0	0	0	0	0	0	0	0	0	0	0	0	0	0	0	0	0	0	0	0	0	0	0	0	0	0	0	0	0	0	0	0	0	0	2
ENSMUSG00000025591|Tma16	531	599	414	410	389	460	210	402	431	612	417	1020	758	303	399	492	843	469	768	1286	1323	794	820	842	616	610	580	1080	636	939	851	838	1155	968	1504	923	953	939	678	1040	611	742	915	1455	960	1665	1013	895	800
ENSMUSG00000030711|Sult1a1	16	0	0	0	12	2	0	10	3	3	8	2	0	0	8	0	6	0	0	9	0	0	13	2	0	0	26	0	0	0	11	11	4	0	40	0	0	0	0	0	0	14	0	0	0	14	0	0	0
ENSMUSG00000053093|Myh7	0	39	43	0	55	9	3	14	0	41	0	49	46	5	16	0	32	8	0	138	11	66	33	3	65	0	4	278	21	0	277	59	67	81	160	47	166	134	18	28	0	39	124	43	42	116	122	8	0
ENSMUSG00000114875|Gm30363	13	0	4	45	58	62	8	7	11	2	43	15	121	13	55	48	93	43	5	51	203	5	9	51	82	112	118	133	30	75	40	89	98	290	518	32	106	244	148	24	58	48	42	134	5	224	71	225	101
ENSMUSG00000106164|9430085M18Rik	0	0	0	0	0	0	0	0	0	0	0	0	0	0	7	0	0	0	0	0	0	0	0	0	0	3	0	9	0	0	0	0	0	0	0	0	0	0	0	0	10	0	0	0	0	0	0	0	0
ENSMUSG00000097282|5031415H12Rik	0	2	2	0	0	0	8	0	0	0	6	9	15	0	4	6	0	11	0	27	0	0	4	31	0	0	0	0	2	0	0	0	4	0	0	0	14	7	0	0	0	0	0	0	0	0	0	0	7
ENSMUSG00000070103|Mir488	0	0	0	0	0	0	0	0	0	0	0	0	0	0	0	0	0	0	0	0	0	0	0	0	0	0	0	0	0	0	0	0	0	0	0	0	0	0	0	0	0	0	0	0	0	0	0	0	0
ENSMUSG00000038642|Ctss	0	0	0	0	0	0	0	0	0	0	0	0	0	0	0	0	0	1	0	1	0	0	0	0	0	0	25	0	0	0	0	14	0	0	0	0	0	0	0	0	2	0	0	0	0	0	0	3	0
ENSMUSG00000098057|Gm6283	0	0	1	2	0	0	0	0	0	0	0	0	0	0	0	0	0	0	0	0	0	0	0	0	0	0	0	0	0	0	20	0	0	0	0	0	0	0	0	0	0	0	0	0	0	1	40	0	0
ENSMUSG00000109627|Gm45590	0	0	0	0	0	0	0	0	0	0	0	0	0	0	0	0	0	0	0	0	0	0	0	0	0	0	0	0	0	0	0	0	0	0	0	0	0	0	0	0	0	0	0	0	0	0	0	0	0
ENSMUSG00000055725|Paqr3	6	24	0	0	0	0	8	2	0	3	42	24	21	0	16	6	5	0	0	67	21	24	3	7	15	77	55	11	35	30	7	56	68	19	77	48	50	9	26	23	20	9	28	5	2	8	0	0	35
ENSMUSG00000031424|Kir3dl1	0	0	0	0	0	0	0	0	0	0	0	0	0	0	0	0	0	0	0	0	0	0	0	0	0	0	0	0	0	0	0	0	0	0	0	0	0	0	0	0	0	0	0	0	0	0	0	0	0
ENSMUSG00000102777|Gm38161	0	0	0	0	0	0	0	0	0	0	0	0	0	0	0	0	0	0	0	0	0	0	0	0	0	0	0	9	0	0	0	0	0	0	0	0	0	0	0	0	0	0	0	0	0	0	0	0	0
ENSMUSG00000055540|Epha6	0	2	0	0	0	0	0	0	0	0	0	0	0	0	0	0	0	0	0	0	0	1	0	6	0	2	9	0	0	0	0	0	0	0	0	0	0	0	0	0	0	0	0	0	0	0	0	0	0
ENSMUSG00000101642|Gm29315	0	0	0	0	0	0	0	0	0	0	0	0	0	0	0	0	0	0	0	0	0	0	0	0	0	0	0	0	0	0	0	0	0	0	0	0	0	0	0	0	0	0	0	0	0	0	0	0	0
ENSMUSG00000117581|Gm17948	0	0	0	0	0	0	0	0	0	0	0	0	0	0	0	2	0	0	0	0	0	0	0	0	0	0	0	0	0	0	0	0	0	0	0	0	0	0	0	0	0	0	0	0	0	0	0	0	0
ENSMUSG00000012296|Tjap1	76	128	144	88	115	64	43	72	65	134	149	117	105	13	85	141	47	135	0	238	193	100	161	183	230	95	184	381	56	84	203	200	127	105	232	64	107	186	57	84	55	130	176	144	20	70	36	199	116
ENSMUSG00000088597|Gm24584	0	0	0	0	0	0	0	0	0	0	0	0	0	0	0	0	0	0	0	0	0	0	0	0	0	0	0	0	0	0	0	0	0	0	0	0	0	0	0	0	0	0	0	0	0	0	0	0	0
ENSMUSG00000101154|Gm17777	0	0	0	0	0	0	0	0	0	0	0	0	0	0	0	0	0	0	0	0	0	0	0	0	0	0	0	0	0	0	0	0	0	0	0	0	0	0	0	0	0	0	0	0	0	0	0	0	0
ENSMUSG00000009394|Syn2	0	0	0	0	0	0	0	0	0	0	0	9	0	0	0	0	0	0	0	3	0	0	0	0	0	0	0	0	45	0	0	0	0	0	0	0	0	0	0	0	0	0	0	0	0	0	0	0	0
ENSMUSG00000099831|Gm28683	0	0	0	0	0	0	0	0	0	0	0	0	0	0	0	0	0	0	0	0	0	0	0	0	0	0	0	0	0	0	0	0	0	0	0	0	0	0	0	0	0	0	0	0	0	0	0	0	0
ENSMUSG00000092714|Gm22854	0	0	0	0	0	0	0	0	0	0	0	0	0	0	0	0	0	0	0	0	0	0	0	0	0	0	0	0	0	0	0	0	0	0	0	0	0	0	0	0	0	0	0	0	0	0	0	0	0
ENSMUSG00000044573|Acp1	74	292	279	249	237	136	136	74	71	540	305	293	494	136	249	134	256	53	659	286	896	505	30	300	281	123	159	483	142	402	385	496	402	643	805	360	629	276	289	628	328	272	228	724	708	884	553	321	228
ENSMUSG00000097186|Gm26595	2	0	2	1	1	0	0	2	2	2	1	3	1	1	2	0	2	0	3	2	4	3	2	0	1	2	2	2	0	1	0	1	3	2	2	2	1	2	2	2	1	5	1	1	0	2	2	3	3
ENSMUSG00000089214|Mir1931	0	0	1	0	6	1	1	1	1	1	1	1	1	1	9	0	3	1	1	0	1	1	3	3	1	1	1	0	5	1	0	4	1	1	8	2	0	4	2	1	2	4	1	1	2	1	0	4	1
ENSMUSG00000018932|Map2k3	137	158	91	84	175	118	107	79	73	115	534	143	178	18	59	49	134	192	5	227	339	78	95	375	62	47	237	416	111	255	313	326	213	194	364	171	247	53	165	168	200	481	175	308	378	246	134	183	174
ENSMUSG00000007907|Cabs1	0	0	0	0	0	0	0	0	0	0	0	0	0	0	0	0	0	0	0	0	0	0	0	0	0	0	0	0	0	0	0	0	0	0	0	0	0	0	0	0	0	0	0	0	0	0	0	0	0
ENSMUSG00000093390|Gm20652	0	0	0	0	0	0	0	0	0	0	0	0	0	0	0	0	0	0	0	0	0	0	0	0	0	0	0	0	0	0	0	0	0	0	0	0	0	0	0	0	0	0	0	0	0	0	0	0	0
ENSMUSG00000082447|Gm15364	2	0	0	0	0	0	0	0	0	0	0	0	0	0	0	0	0	0	0	0	0	0	0	0	0	0	0	0	0	0	0	0	0	0	0	0	0	0	0	0	0	0	0	0	0	0	3	0	3
ENSMUSG00000108274|Gm44169	0	0	0	0	0	0	0	0	0	0	0	0	0	0	0	0	0	0	0	0	0	0	0	0	0	0	0	0	0	0	0	0	0	0	0	0	0	0	0	0	0	0	0	0	0	0	0	0	0
ENSMUSG00000100581|Gm21785	0	0	0	0	0	0	0	0	0	0	0	0	1	0	0	0	0	0	0	0	0	0	0	0	0	0	0	0	0	0	0	0	0	0	0	0	0	0	0	0	0	0	0	0	0	0	0	0	0
ENSMUSG00000033306|Lpp	21	105	64	24	45	72	30	0	0	50	64	0	61	0	16	4	33	0	0	16	56	33	0	29	19	27	50	58	43	13	52	105	160	93	65	60	110	35	24	34	9	82	29	3	98	115	128	16	31
ENSMUSG00000062184|Hs6st2	74	2	0	0	4	7	4	5	0	4	2	9	4	0	0	0	13	2	0	49	0	0	0	25	8	0	31	22	0	0	0	0	21	0	22	0	0	25	7	0	0	11	3	0	0	5	0	50	16
ENSMUSG00000006732|Mettl1	123	237	125	209	213	202	168	115	87	299	273	184	479	52	271	220	257	146	441	300	507	268	152	259	363	159	200	602	188	469	343	266	312	451	693	221	295	400	182	240	242	484	294	479	667	690	629	314	224
ENSMUSG00000004642|Slbp	1023	572	482	292	463	465	194	306	688	700	1242	540	578	153	339	630	770	723	931	1103	1044	653	1095	1211	546	507	697	905	484	851	721	807	905	766	1655	1198	808	1191	678	497	509	784	540	537	832	937	737	760	715
ENSMUSG00000040374|Pex2	9	14	24	29	6	89	23	24	73	57	88	74	65	0	27	46	58	16	12	60	119	23	87	57	42	38	123	131	29	54	75	85	78	67	123	94	90	127	86	32	48	58	25	38	87	167	41	79	35
ENSMUSG00000086733|Gm11685	0	0	0	0	0	0	0	0	0	0	0	0	0	0	0	0	0	0	0	0	0	0	0	0	0	32	0	0	0	0	0	0	0	0	0	0	0	0	0	0	7	0	0	0	0	0	0	0	0
ENSMUSG00000110464|1700061N14Rik	0	0	0	0	0	0	0	0	0	0	0	0	0	0	0	0	0	0	0	0	0	0	0	0	0	0	0	0	0	0	0	0	0	0	0	0	0	0	0	0	0	13	0	0	0	0	0	0	0
ENSMUSG00000097642|Gm26866	0	0	0	0	0	0	0	0	0	0	0	0	0	0	0	0	0	0	0	0	0	0	0	0	0	0	0	0	0	0	0	0	0	0	0	0	0	0	0	0	0	0	0	0	0	0	0	0	0
ENSMUSG00000084597|Gm22343	0	0	0	0	1	0	0	0	0	0	0	0	0	0	0	0	0	0	0	0	0	0	0	0	0	0	0	0	0	0	0	0	3	0	0	0	1	0	0	0	1	0	0	0	0	0	0	0	0
ENSMUSG00000039556|Ppp1r3f	0	0	0	0	0	0	0	0	0	0	0	0	0	0	0	0	0	0	0	0	0	0	0	0	0	5	17	0	0	0	0	24	0	0	0	0	29	34	0	0	0	0	0	0	0	8	0	8	18
ENSMUSG00000113937|Rpl21-ps2	0	0	0	0	0	0	0	0	0	0	0	0	0	0	0	0	0	0	0	0	0	0	0	0	0	0	0	0	0	0	0	0	0	0	0	0	0	0	0	0	0	0	0	0	0	2	0	0	0
ENSMUSG00000103524|Gm37263	0	0	0	0	0	0	0	0	0	0	0	0	0	0	0	0	0	0	0	0	0	0	0	0	0	0	0	0	0	0	0	0	0	0	0	0	0	0	0	0	0	0	0	0	0	0	0	0	0
ENSMUSG00000107353|4930430O22Rik	0	0	0	0	0	0	0	0	0	0	0	0	0	0	0	0	0	0	0	0	0	0	0	0	0	0	0	0	0	0	0	7	0	0	0	0	0	0	0	0	0	0	0	0	0	0	0	0	0
ENSMUSG00000113857|Gm46338	0	0	0	0	0	0	0	0	0	0	0	0	0	0	0	0	0	0	0	0	0	0	0	0	0	0	0	0	0	0	0	0	0	0	0	0	0	0	0	0	0	0	0	0	0	0	0	0	0
ENSMUSG00000099823|Gm28054	0	0	0	0	0	0	0	0	0	0	0	0	0	0	0	0	0	0	0	0	0	0	0	0	0	0	0	0	0	0	0	0	0	15	0	0	0	0	0	0	0	0	0	0	0	0	0	0	0
ENSMUSG00000083556|Gm9043	69	13	0	0	39	0	23	0	0	69	35	0	13	0	25	30	43	146	53	0	31	94	131	30	0	312	58	75	16	43	15	0	47	42	0	0	26	90	23	12	0	100	0	21	87	35	33	19	73
ENSMUSG00000026822|Lcn2	0	0	0	0	0	0	0	0	0	9	45	0	0	0	0	0	0	0	0	0	56	0	4	0	2	0	36	0	0	0	0	0	33	0	0	0	0	0	0	0	0	0	0	13	0	15	0	0	0
ENSMUSG00000108891|Olfr1291-ps1	0	0	0	0	0	0	0	0	0	0	0	0	0	0	0	0	0	0	0	0	19	0	0	0	0	0	0	0	0	0	0	0	0	0	0	0	0	0	0	0	0	8	0	0	0	0	0	0	0
ENSMUSG00000027977|Ndst3	0	0	0	0	0	0	0	0	0	3	5	0	0	2	0	0	0	0	0	0	0	0	0	0	0	0	0	0	0	0	0	0	0	0	0	0	0	0	0	0	0	0	0	0	0	0	0	0	14
ENSMUSG00000086649|Gm15286	285	386	214	198	263	308	82	70	100	260	245	479	305	151	190	296	509	212	594	443	1048	561	199	205	269	157	459	625	284	237	409	232	117	279	333	237	372	355	216	376	237	204	133	155	781	485	573	316	338
ENSMUSG00000020120|Plek	0	0	0	0	0	0	0	0	16	0	0	21	0	0	0	0	8	0	0	24	33	0	0	0	0	0	0	0	0	0	0	45	6	2	0	0	0	0	0	0	0	26	0	0	0	22	2	0	0
ENSMUSG00000115159|Gm17892	0	0	0	0	0	0	0	0	0	0	0	0	0	0	0	0	0	0	0	0	0	0	0	0	0	0	0	0	0	0	0	0	0	0	0	0	0	0	0	0	0	0	0	0	0	0	0	0	0
ENSMUSG00000081889|Gm13188	0	0	0	0	0	0	0	0	0	0	0	2	0	0	0	0	0	0	0	0	0	0	0	0	0	0	9	0	0	0	0	0	0	0	0	0	0	0	0	0	0	0	0	0	0	0	0	0	0
ENSMUSG00000000142|Axin2	28	29	52	2	19	35	14	31	4	47	41	14	44	9	19	6	85	35	0	108	104	35	28	39	38	34	146	58	64	65	12	33	57	33	26	11	33	23	23	27	24	35	11	56	8	33	15	30	25
ENSMUSG00000034663|Bmp2k	50	20	33	7	18	19	5	10	41	3	29	63	33	9	17	14	47	58	17	133	35	25	61	50	38	36	110	12	52	19	99	16	55	14	8	147	85	62	3	77	26	0	16	43	35	35	8	33	42
ENSMUSG00000089366|Gm23824	0	0	0	0	0	0	0	0	0	0	0	0	0	0	0	0	0	0	0	0	0	0	0	0	0	0	0	0	0	0	0	0	0	0	0	0	0	0	0	0	0	0	0	0	0	0	0	0	0
ENSMUSG00000035877|Zhx3	134	57	34	41	108	70	50	69	52	95	187	103	160	8	86	45	168	284	38	127	186	22	147	178	93	184	288	148	183	62	130	91	376	281	212	147	148	127	124	87	71	121	81	250	165	72	202	165	64
ENSMUSG00000113360|Gm48355	0	0	0	0	0	0	0	0	0	0	0	0	0	0	0	0	0	1	0	0	0	0	0	0	0	0	0	0	0	0	35	0	0	0	1	0	0	0	6	0	3	0	0	0	0	0	0	1	0
ENSMUSG00000060301|2610008E11Rik	0	0	0	0	0	3	0	0	5	10	5	0	0	0	0	9	0	58	0	0	0	22	0	18	11	9	0	24	0	0	13	0	0	23	1	0	0	0	4	10	0	3	0	0	0	0	0	0	0
ENSMUSG00000039007|Cpq	0	0	0	0	0	0	0	0	0	0	0	0	0	0	0	0	0	0	0	14	0	0	0	0	4	0	0	0	0	0	0	0	0	0	0	0	0	4	0	0	0	0	0	0	0	0	0	0	0
ENSMUSG00000042446|Zmym4	523	429	295	304	321	503	166	185	228	346	700	352	526	81	280	470	386	238	390	638	1050	235	350	639	488	438	199	1030	325	403	564	383	201	359	836	394	340	574	168	266	151	150	294	341	350	296	281	384	414
ENSMUSG00000081281|Rpl7-ps9	112	110	58	84	78	75	53	58	115	143	148	114	155	24	139	109	132	101	238	203	249	89	96	126	114	28	93	218	50	197	159	194	133	158	370	126	191	136	139	174	121	208	105	217	177	227	248	123	101
ENSMUSG00000036834|Plch1	0	5	0	0	0	0	12	0	3	0	27	0	5	0	7	0	0	15	0	6	57	0	0	31	0	8	0	0	33	0	0	18	8	0	0	0	0	0	5	0	0	0	0	5	0	5	0	18	0
ENSMUSG00000079637|Rhox2c	0	0	0	0	0	0	0	0	0	0	0	0	0	0	0	0	2	0	0	0	0	14	0	0	0	0	0	0	0	4	0	0	0	3	0	0	0	3	3	0	0	2	0	0	3	0	2	3	0
ENSMUSG00000102295|Ighv1-57	0	0	0	0	0	0	0	0	0	0	0	0	0	0	0	0	0	0	0	0	0	0	0	0	0	0	0	0	0	0	0	0	0	0	0	0	0	0	0	0	0	0	0	0	0	0	0	0	0
ENSMUSG00000019872|Smpdl3a	198	175	136	257	109	262	146	108	103	525	548	395	353	63	189	94	219	118	599	297	266	171	86	355	273	18	97	552	215	255	470	550	345	529	1042	262	468	477	398	421	369	437	329	555	231	547	325	125	312
ENSMUSG00000031118|1700080O16Rik	27	94	0	4	0	0	0	0	0	230	10	36	20	0	7	0	11	40	0	47	0	57	0	99	0	93	0	93	0	7	0	0	183	64	0	37	0	193	91	0	63	51	31	62	163	47	92	174	53
ENSMUSG00000104780|Gm19843	0	2	1	1	2	1	0	1	2	0	2	1	4	1	4	1	3	2	2	2	2	2	4	1	2	1	0	2	0	0	1	2	1	1	3	1	1	3	1	1	1	2	1	1	2	1	3	2	3
ENSMUSG00000081879|Gm11933	1	1	5	0	0	0	0	0	0	0	2	0	0	0	0	0	0	0	0	0	0	0	0	0	0	0	0	0	0	0	0	0	0	0	3	0	0	0	0	0	0	0	0	0	0	0	0	0	0
ENSMUSG00000024675|Ms4a4c	0	0	0	0	0	0	0	0	0	0	0	0	0	0	0	0	0	0	0	0	0	0	0	0	0	0	0	0	0	0	0	0	0	0	0	0	0	0	0	0	0	0	0	0	0	0	0	0	0
ENSMUSG00000076180|Gm24938	0	0	0	0	1	0	0	0	0	0	0	0	0	0	0	0	0	0	0	0	0	0	0	0	0	0	0	0	0	0	0	0	0	0	0	0	0	0	0	0	0	0	0	0	0	0	0	0	1
ENSMUSG00000077411|Gm23749	0	0	0	0	0	0	0	0	0	0	0	0	0	0	0	0	0	0	0	0	0	0	0	0	0	0	0	0	0	0	0	0	0	0	0	0	0	0	0	0	0	0	0	0	0	0	0	0	0
ENSMUSG00000058240|Cryzl1	18	24	25	36	17	40	26	3	11	13	18	2	0	10	7	5	4	0	0	8	99	22	6	12	22	13	7	45	13	24	31	61	0	67	39	38	56	11	34	51	82	10	0	35	25	4	17	56	3
ENSMUSG00000085606|Gm15792	0	0	0	0	0	0	0	0	0	0	0	0	4	0	6	0	2	0	0	0	0	0	0	4	0	7	0	1	2	0	9	0	0	0	0	0	14	0	0	0	0	0	0	0	0	0	0	6	0
ENSMUSG00000061740|Cyp2d22	0	0	0	0	21	0	3	0	0	0	0	0	0	0	0	0	0	0	0	0	0	0	0	0	0	0	0	0	0	0	0	0	0	0	0	0	0	0	0	0	0	0	0	0	5	0	0	0	0
ENSMUSG00000100255|Gm28196	0	3	0	0	0	0	0	0	0	0	0	0	0	0	0	0	0	0	0	0	0	0	0	0	0	0	0	0	0	0	0	0	0	0	0	0	0	0	0	0	0	0	0	0	0	0	0	0	0
ENSMUSG00000029171|Pgm2	2	42	22	0	6	0	18	17	0	8	34	0	20	0	33	20	96	0	0	124	28	0	0	72	63	65	116	148	60	44	6	87	84	111	117	13	63	53	96	13	62	32	72	0	46	10	42	119	41
ENSMUSG00000021936|Mapk8	89	97	53	76	69	73	33	66	48	125	122	133	137	39	65	133	179	211	3	167	154	43	118	109	52	283	306	134	81	162	278	75	240	66	169	153	114	150	107	77	88	146	63	97	250	133	98	227	156
ENSMUSG00000112434|Gm7594	0	0	0	0	0	0	0	0	0	0	0	0	0	0	4	0	0	0	0	0	0	0	0	0	0	0	0	0	0	0	0	0	0	0	0	0	0	0	0	0	0	0	0	0	0	0	0	0	0
ENSMUSG00000094402|Gm23139	0	0	0	0	0	0	0	0	0	0	0	0	0	0	0	0	0	0	0	0	0	0	0	0	0	0	0	0	0	0	0	0	0	0	0	0	0	0	0	0	0	0	0	0	0	0	0	0	0
ENSMUSG00000107061|Gm19590	0	0	0	0	0	0	0	0	0	0	0	0	0	0	0	0	0	0	0	0	0	0	0	0	0	0	0	0	0	0	0	0	0	0	0	0	0	0	0	0	0	0	0	0	0	0	0	0	0
ENSMUSG00000097853|Gm3532	0	0	0	0	0	0	0	0	0	0	0	0	0	0	0	0	0	0	0	0	0	0	0	0	0	0	0	0	0	0	0	0	0	0	0	0	0	0	0	0	0	0	0	1	0	0	0	0	2
ENSMUSG00000030495|Slc7a10	0	0	0	0	0	0	0	0	0	0	0	0	0	0	0	0	0	0	0	0	0	0	0	0	0	0	0	0	0	0	0	0	0	0	0	0	0	0	0	0	0	0	0	0	0	0	0	0	0
ENSMUSG00000105855|Gm42681	1	0	0	0	0	0	0	0	0	1	0	0	1	0	0	0	0	0	0	0	0	0	0	0	1	0	0	0	0	0	0	0	0	0	2	0	0	0	0	0	0	0	0	0	0	0	0	0	0
ENSMUSG00000090114|Gm3076	45	27	24	20	20	22	8	24	34	50	24	33	41	16	34	33	56	30	58	57	92	51	20	43	27	18	37	64	11	40	38	63	40	55	67	41	49	41	27	41	32	28	22	54	38	68	75	32	37
ENSMUSG00000027879|Sec22b	193	320	82	125	95	183	68	77	65	300	318	206	247	24	105	118	171	93	105	268	247	134	144	275	143	178	183	284	50	156	175	285	344	164	517	191	225	301	211	272	128	194	118	314	318	275	104	223	193
ENSMUSG00000095941|Tle7	0	0	0	9	0	0	0	0	0	0	0	0	21	0	12	0	0	0	0	0	0	0	0	0	0	0	0	0	0	0	0	0	0	0	0	0	0	0	9	0	0	25	0	0	0	0	0	60	0
ENSMUSG00000030243|Recql	6	43	11	35	3	47	7	14	29	33	85	36	22	9	17	30	28	0	0	25	29	111	30	36	31	0	48	52	27	65	31	59	23	83	20	57	109	59	63	79	59	0	79	39	251	78	20	53	92
ENSMUSG00000109579|Gm35521	0	0	0	0	0	0	0	0	0	0	0	0	0	0	0	0	0	0	0	0	0	0	0	0	0	0	0	0	0	0	0	0	0	0	0	0	0	0	0	0	0	0	0	0	0	0	0	0	0
ENSMUSG00000077522|Gm25377	0	0	0	0	0	0	0	0	0	0	0	0	0	0	0	0	0	0	0	0	0	0	0	0	0	0	0	0	0	0	0	0	0	0	0	0	0	0	0	0	0	0	0	0	0	0	0	0	0
ENSMUSG00000042386|Tex13b	38	71	0	0	36	4	7	0	0	0	0	0	0	0	0	61	74	0	0	0	0	50	92	20	67	0	57	30	0	635	0	19	193	35	0	119	0	143	17	0	0	127	0	0	0	102	172	18	33
ENSMUSG00000045022|H2bl1	5	21	7	9	0	15	3	4	6	0	0	1	0	4	6	0	16	11	58	1	25	0	8	20	7	26	8	16	11	23	0	0	33	12	23	7	21	18	8	11	1	0	0	0	0	47	17	6	7
ENSMUSG00000058328|Xlr5a	21	50	44	14	30	18	5	13	35	89	90	33	69	0	37	35	46	32	57	97	80	59	40	97	50	84	14	81	15	103	34	162	246	115	59	104	54	20	37	50	83	60	62	18	116	228	39	59	60
ENSMUSG00000112611|Glipr1l3	0	0	0	0	0	0	0	0	0	0	0	0	0	0	0	0	0	0	0	0	0	0	0	0	0	0	0	0	0	0	0	0	0	0	0	0	0	0	0	0	0	0	0	0	0	0	0	0	0
ENSMUSG00000115061|Gm49290	0	0	0	0	0	0	0	0	0	0	0	0	0	0	0	0	0	0	0	0	0	0	0	0	0	0	0	0	0	0	0	0	0	0	0	0	0	0	0	0	0	0	0	0	0	0	0	0	0
ENSMUSG00000051917|Tas2r144	0	0	0	0	0	0	0	0	0	0	0	0	0	0	0	0	0	0	0	0	0	0	0	0	0	0	0	0	0	0	0	0	0	0	0	0	0	0	0	0	0	0	0	0	0	0	0	0	0
ENSMUSG00000104715|Gm43515	0	0	0	0	0	0	0	0	0	0	0	0	0	0	0	0	0	0	0	0	0	0	0	0	0	0	0	0	0	0	0	0	0	0	0	0	0	0	0	0	0	0	0	0	0	0	0	0	0
ENSMUSG00000090474|Gm9372	0	8	0	0	0	0	0	0	0	3	0	0	5	0	0	0	0	0	0	0	0	0	0	1	0	0	0	0	0	0	0	0	0	5	0	0	0	0	0	0	0	0	0	0	2	0	0	0	0
ENSMUSG00000079705|Ssxb1	0	0	0	0	0	0	0	0	0	0	0	0	0	0	0	0	0	0	0	0	0	0	0	0	0	0	0	0	0	0	0	0	0	0	0	0	0	0	0	0	0	0	0	0	0	0	0	0	0
ENSMUSG00000046173|Pabpc6	0	0	0	0	0	0	0	0	0	0	0	0	0	0	0	0	5	0	0	0	0	0	0	0	0	0	0	0	0	0	0	0	0	0	0	0	0	0	0	0	0	0	0	0	0	0	0	0	0
ENSMUSG00000071456|1110002L01Rik	56	86	105	26	53	44	19	23	59	20	19	77	32	11	3	63	24	115	111	73	101	9	43	43	28	86	73	76	54	59	38	75	69	46	23	55	37	147	56	51	78	0	50	44	105	25	103	20	43
ENSMUSG00000098253|Mir7219	1	1	1	1	1	1	1	0	1	1	1	1	1	1	1	1	1	0	0	1	1	1	1	0	1	1	1	1	0	1	1	1	0	1	1	1	1	1	1	0	1	1	1	1	1	1	1	1	1
ENSMUSG00000102403|Gm38187	0	0	0	0	0	0	0	0	0	0	12	0	0	0	0	0	0	0	0	0	1	0	0	0	0	0	0	0	0	0	0	0	0	0	0	0	0	0	0	0	0	0	0	0	38	0	0	0	0
ENSMUSG00000031467|Agpat5	621	852	851	462	604	435	203	306	353	540	1016	597	916	452	462	491	908	681	855	1758	1930	1218	560	1157	363	705	688	991	889	804	864	935	1058	906	1963	585	1339	794	784	1039	984	1326	814	1025	1186	1133	753	862	882
ENSMUSG00000086315|Arl4aos	0	0	0	0	0	0	0	0	0	0	0	0	0	0	0	0	0	0	0	0	0	0	0	0	0	0	0	0	0	0	0	0	0	0	0	0	0	0	0	0	0	0	0	0	0	0	0	0	0
ENSMUSG00000109897|Gm6458	2	0	1	0	0	0	0	0	0	0	1	0	0	0	1	0	0	0	0	0	1	0	0	0	0	1	0	0	0	0	0	0	0	1	0	0	0	0	0	0	0	0	0	1	0	0	0	0	0
ENSMUSG00000035310|Lin54	481	227	158	118	112	171	113	123	293	209	584	269	269	54	156	321	277	254	116	370	475	149	274	482	335	281	437	555	383	220	624	384	342	354	705	271	297	493	236	301	243	123	246	252	426	211	202	285	342
ENSMUSG00000001520|Nrip2	2	41	10	5	0	0	10	3	2	4	98	0	30	5	0	3	16	4	2	26	7	8	0	20	19	8	12	15	1	7	19	2	12	2	128	28	27	24	8	4	33	66	13	27	18	7	30	18	3
ENSMUSG00000022125|Cln5	54	175	178	74	101	71	50	23	132	43	124	118	139	18	117	150	77	68	0	571	182	118	42	106	135	149	24	212	97	74	85	39	149	81	123	131	64	141	116	192	75	115	120	114	35	132	70	144	120
ENSMUSG00000045362|Tnfrsf26	0	0	0	0	0	0	0	0	0	0	0	0	0	0	0	0	0	0	0	0	0	0	0	0	0	0	0	0	0	0	0	0	0	0	0	0	0	0	0	0	0	0	0	0	0	0	0	0	0
ENSMUSG00000114968|A630019I02Rik	6	0	0	0	0	0	0	0	0	0	0	0	0	0	0	0	0	0	0	0	0	0	0	0	0	0	0	0	0	0	0	0	0	0	0	0	0	0	0	0	0	0	0	0	0	0	0	0	0
ENSMUSG00000039063|Echdc3	28	11	25	12	13	0	26	9	43	9	14	8	0	6	16	21	42	179	36	70	53	28	33	9	8	307	126	24	85	63	135	18	36	91	70	17	24	9	0	37	27	0	14	20	60	21	6	26	17
ENSMUSG00000060152|Pop5	163	722	468	485	337	369	270	218	431	623	885	1261	915	355	592	603	1166	275	1771	2220	1547	1722	691	1284	1063	379	544	978	739	935	1731	1322	1354	669	1869	513	995	971	772	789	1140	1235	953	1196	729	1472	856	827	595
ENSMUSG00000105489|Gm38562	0	0	0	0	0	0	0	0	0	0	0	0	0	0	0	0	0	0	0	0	0	0	0	0	0	0	0	0	0	0	0	0	0	0	0	0	0	0	0	0	0	0	0	0	0	0	0	0	0
ENSMUSG00000023286|Ube2j2	959	938	754	711	907	715	308	716	699	842	1352	953	1223	281	656	1128	998	897	1038	2343	2440	1002	1093	1438	1075	1211	1312	1580	772	1055	1276	1535	1850	1290	1762	1334	1164	1083	538	1557	742	1625	965	1505	1751	1048	1330	1138	901
ENSMUSG00000063698|Sfxn4	0	295	84	10	46	30	14	23	56	20	53	112	54	11	106	72	54	436	0	470	130	14	0	78	28	0	41	124	83	121	0	0	64	100	25	9	0	14	16	0	0	12	6	21	0	147	82	0	0
ENSMUSG00000068184|Ndufaf2	46	159	182	102	104	74	16	30	82	162	116	281	159	119	139	97	232	74	120	331	292	276	160	434	83	160	86	172	100	357	225	295	466	192	305	297	77	329	251	141	167	327	357	175	202	325	115	91	170
ENSMUSG00000065515|Mir152	0	0	0	0	0	0	0	0	0	0	0	0	0	0	0	0	0	0	0	0	0	0	0	0	0	0	0	0	0	0	0	0	0	0	2	0	0	0	0	0	0	0	0	0	0	0	0	0	0
ENSMUSG00000084550|Gm25269	0	0	0	0	0	0	0	0	0	0	0	0	0	0	0	0	0	0	0	0	0	0	0	0	0	0	0	0	0	0	0	0	0	0	0	0	0	0	0	0	0	0	0	0	0	0	0	0	0
ENSMUSG00000025157|Zdhhc16	118	69	66	20	73	103	29	32	16	34	0	63	59	0	46	39	145	335	0	58	56	67	71	46	172	21	140	126	86	168	68	179	159	110	231	8	144	122	29	79	37	45	36	68	177	94	58	49	54
ENSMUSG00000091930|Vmn2r52	7	2	2	0	6	2	2	1	2	0	9	2	3	4	5	9	21	106	0	5	3	9	12	5	32	38	7	6	18	3	14	2	5	0	0	6	6	1	2	2	0	9	2	0	1	0	3	3	8
ENSMUSG00000064416|Gm22248	0	0	0	0	0	0	0	0	0	0	0	0	0	0	0	0	0	0	0	0	0	0	0	0	0	0	0	0	0	0	0	0	0	0	0	0	0	0	0	0	0	0	0	0	0	0	0	0	0
ENSMUSG00000056600|Olfr90	0	0	0	0	0	0	0	0	0	0	3	0	0	0	0	0	0	10	0	1	0	0	0	0	0	0	9	0	0	0	0	0	0	0	0	0	0	0	0	0	0	0	10	0	0	0	0	0	0
ENSMUSG00000006641|Slc5a6	13170	10956	10022	8323	8709	9388	3995	6266	10177	13301	14209	13437	8614	1360	8721	7883	10709	12406	5819	16182	20975	6612	11760	19104	13164	3531	9893	21025	5470	16551	17057	15003	16544	9004	25891	15659	14996	14392	8654	9276	8938	11351	8294	17188	12238	13661	7198	13267	11355
ENSMUSG00000092764|Gm23362	0	0	0	0	0	0	0	0	0	0	0	0	0	0	0	0	0	0	0	0	0	0	0	0	0	0	0	0	0	0	0	0	0	0	0	0	0	0	0	0	0	0	0	0	0	0	0	0	0
ENSMUSG00000032661|Oas3	0	0	0	0	0	0	0	0	0	0	0	0	0	0	0	0	3	40	0	0	2	0	0	0	0	0	0	58	0	0	0	0	1	0	0	1	0	0	0	0	0	1	0	0	0	0	0	0	0
ENSMUSG00000109480|Gm45042	0	0	0	0	0	0	0	0	0	0	0	0	0	0	0	0	0	0	0	0	0	0	0	0	0	0	0	0	0	0	0	0	0	0	0	0	0	0	0	0	0	0	0	0	0	0	0	2	0
ENSMUSG00000103191|Gm37646	0	2	2	0	0	0	0	0	1	0	3	1	1	0	3	0	0	1	0	0	0	0	1	0	0	0	2	0	0	1	1	1	0	1	4	0	2	0	8	0	0	0	0	1	0	0	0	0	0
ENSMUSG00000081400|Gm13680	884	1035	392	394	561	735	434	186	498	1003	749	448	584	92	831	654	994	431	890	936	926	756	681	1334	935	321	593	1849	376	1509	573	1627	1289	1309	1823	1177	800	1193	911	610	573	1284	411	751	1105	1974	1644	1040	943
ENSMUSG00000087203|Gm13986	0	0	0	0	0	0	0	0	0	6	0	0	0	0	0	0	0	0	0	0	0	0	0	0	0	0	0	0	0	0	0	0	0	0	0	0	0	0	0	0	0	0	0	0	0	0	0	0	0
ENSMUSG00000102476|Gm37245	0	0	0	0	0	0	0	0	0	0	0	0	0	0	0	0	0	0	0	0	0	0	0	0	0	0	0	0	0	0	0	0	0	0	0	0	0	0	0	0	0	0	0	0	0	0	0	0	0
ENSMUSG00000084413|Gm12017	0	0	2	2	2	0	0	0	0	0	0	0	0	0	0	0	0	0	0	0	2	0	1	0	0	0	0	0	0	0	0	0	0	0	0	0	3	0	0	0	2	0	0	2	0	0	0	0	0
ENSMUSG00000108850|Gm44914	1	0	0	5	16	10	0	0	0	2	0	0	0	0	0	10	0	0	0	0	1	0	0	0	1	0	0	0	6	0	36	0	0	0	1	0	5	34	0	1	0	0	2	21	0	0	0	0	0
ENSMUSG00000085024|C230035I16Rik	0	0	0	0	0	0	0	0	0	0	0	0	0	0	0	0	0	0	0	0	0	0	0	0	0	0	0	0	0	0	0	0	0	0	0	12	2	0	0	7	0	0	0	0	0	0	0	0	0
ENSMUSG00000100703|Gm28358	0	0	0	0	0	0	0	0	0	0	0	0	0	0	0	0	0	0	0	0	0	0	0	0	0	0	0	0	0	0	0	0	0	0	0	0	0	0	0	0	0	0	0	0	0	0	0	0	0
ENSMUSG00000050108|Bpifc	0	0	0	0	0	0	0	0	0	0	22	12	0	0	0	0	0	0	0	91	0	15	21	0	0	0	3	0	0	0	0	0	0	0	0	0	0	0	0	0	0	60	0	0	0	0	0	0	18
ENSMUSG00000077351|Gm24350	0	0	0	0	0	0	0	0	0	0	0	0	0	0	0	0	0	0	0	0	0	0	0	0	0	0	0	0	0	0	0	0	0	0	0	0	0	0	0	0	0	0	0	0	0	0	0	0	0
ENSMUSG00000105622|Gm42615	0	0	0	0	0	0	0	0	0	0	0	0	0	0	0	0	0	0	0	0	0	0	0	0	0	0	0	0	0	0	0	0	0	0	0	0	0	0	0	0	0	0	0	0	0	0	0	0	0
ENSMUSG00000058706|0610030E20Rik	231	178	89	73	85	137	84	78	206	229	214	184	162	31	103	78	160	126	113	328	279	66	204	156	103	95	158	247	74	222	291	230	471	198	210	141	114	151	147	248	85	209	122	295	336	133	246	187	227
ENSMUSG00000105792|Gm17887	0	0	0	0	0	0	0	1	0	0	0	0	0	0	0	0	0	0	0	0	0	0	0	0	0	0	0	0	0	2	0	0	0	0	0	0	0	0	0	0	0	0	0	0	0	0	0	0	1
ENSMUSG00000107804|Gm44439	0	0	0	0	0	0	0	0	0	0	0	0	0	0	0	0	0	0	0	0	0	0	0	0	0	0	0	0	0	0	0	0	0	0	0	0	0	0	0	0	0	0	0	0	0	0	0	0	0
ENSMUSG00000089959|Gm16268	0	0	0	0	0	0	0	0	0	0	0	0	0	0	0	0	0	0	0	12	0	0	0	0	0	0	0	0	0	0	0	0	0	0	0	0	0	0	0	0	0	0	0	0	0	0	0	0	0
ENSMUSG00000102628|Gm37671	0	0	0	0	0	0	6	0	0	0	18	8	0	0	0	0	0	0	0	0	0	0	0	0	0	0	0	0	0	0	0	0	0	0	0	0	0	0	0	0	0	0	0	0	0	0	0	0	0
ENSMUSG00000097835|Gm26910	22	6	3	7	18	11	26	12	19	3	16	17	5	12	18	19	13	22	7	30	37	19	17	7	20	30	39	21	5	9	22	35	18	22	16	22	12	17	19	3	7	0	0	14	23	3	3	18	0
ENSMUSG00000022435|Upk3a	10	49	52	0	17	27	29	7	36	29	85	54	112	31	46	35	41	70	243	139	103	60	21	31	66	15	67	73	32	105	59	28	181	38	48	61	57	140	43	31	61	21	56	48	19	113	39	5	0
ENSMUSG00000027933|Ints3	959	860	1242	394	595	620	238	580	946	777	1257	585	997	102	469	770	763	739	503	1646	2306	421	984	1243	1087	449	1426	1399	301	1129	468	978	1447	476	1434	796	656	817	298	568	471	1103	415	1071	494	777	259	1088	735
ENSMUSG00000003812|Dnase2a	27	74	11	85	17	18	39	52	103	193	253	160	39	39	29	29	21	194	38	71	249	37	11	37	176	0	34	181	134	150	289	131	41	50	147	144	245	139	103	132	75	69	89	347	209	86	44	58	43
ENSMUSG00000002897|Il17ra	289	140	145	134	84	86	65	53	178	192	392	145	60	42	76	310	351	107	62	445	356	163	354	354	144	90	232	283	99	194	382	294	304	132	463	399	243	211	132	228	188	364	227	346	122	88	39	373	187
ENSMUSG00000113267|Gm47969	0	0	0	0	0	0	0	0	0	0	0	0	0	0	0	0	1	0	0	0	0	0	0	0	0	0	0	0	0	0	0	2	0	0	0	0	0	0	0	0	0	0	0	0	0	0	11	0	0
ENSMUSG00000114816|Gm10323	108	81	156	73	75	65	28	41	69	122	196	145	138	9	50	82	176	64	204	254	86	128	108	364	116	88	104	133	77	97	99	172	385	90	302	299	285	150	255	198	97	109	81	134	196	93	215	408	91
ENSMUSG00000021185|Dglucy	0	0	5	0	0	0	0	0	0	0	0	0	0	0	0	0	0	0	0	0	0	0	0	0	0	0	0	0	0	0	0	0	0	0	0	0	0	0	0	0	0	0	0	0	0	0	0	0	0
ENSMUSG00000049687|Pheta2	0	0	0	0	0	0	0	0	0	0	0	0	0	0	0	3	5	0	0	0	0	6	14	0	0	1	0	5	0	3	0	1	0	0	2	0	0	0	0	0	4	0	0	0	0	0	0	0	0
ENSMUSG00000022479|Vdr	0	7	0	0	0	3	6	0	0	0	0	0	7	0	0	0	0	0	0	4	0	0	0	0	0	0	0	0	0	0	7	0	0	0	0	0	12	0	0	68	0	0	0	0	0	0	9	0	14
ENSMUSG00000117213|Gm49814	0	0	0	0	0	0	0	0	0	0	0	0	0	0	0	0	0	0	0	0	0	0	0	0	0	0	0	0	0	0	0	0	0	0	0	0	0	0	0	0	0	0	0	0	0	0	0	0	0
ENSMUSG00000116092|Gm49422	0	0	0	0	0	0	0	0	0	0	0	0	0	0	0	0	0	0	0	0	0	0	0	0	0	0	0	0	0	0	0	0	0	0	0	0	0	0	0	0	0	0	0	0	0	0	0	0	0
ENSMUSG00000088749|Gm23218	0	0	0	0	0	0	0	0	0	0	0	0	0	0	0	0	0	0	0	0	0	0	0	0	0	0	0	0	0	0	0	0	0	0	0	0	0	0	0	0	0	0	0	0	0	0	0	0	0
ENSMUSG00000064403|Gm23928	0	0	0	0	0	0	0	0	0	0	0	0	0	0	0	0	0	0	0	0	0	0	0	0	0	0	0	0	0	0	0	0	0	0	0	0	0	0	0	0	0	0	0	0	0	0	0	0	0
ENSMUSG00000027652|Ralgapb	124	100	68	18	81	65	36	86	6	73	299	179	173	24	102	137	96	108	112	124	371	19	78	138	147	180	136	163	108	170	68	158	212	130	327	147	131	152	44	59	113	128	181	115	170	130	197	160	84
ENSMUSG00000102957|Gm21065	0	0	0	0	0	0	0	0	0	0	0	0	0	0	0	0	0	0	0	0	0	0	0	0	0	0	0	0	0	0	0	0	0	0	0	0	0	0	0	0	0	0	0	0	0	0	0	0	0
ENSMUSG00000071716|Apol7e	497	48	75	30	106	14	10	17	54	15	108	14	24	12	21	133	41	370	0	134	74	69	158	92	143	462	179	222	70	49	48	77	142	57	6	45	11	160	21	49	17	6	40	34	22	18	12	133	73
ENSMUSG00000082193|Rpl5-ps1	1352	1668	1146	1141	1236	1148	816	1034	1666	2334	1879	1763	2338	663	2217	1493	1804	1250	5004	3661	4449	1794	1405	2249	1505	788	1169	2902	1232	3508	2257	3421	2929	2982	5407	2408	2896	2770	1558	2452	1844	3025	1625	3535	3116	4299	3686	2426	2014
ENSMUSG00000046085|4931422A03Rik	0	0	0	0	0	0	0	0	0	0	0	0	0	0	0	0	0	0	0	0	0	0	0	0	0	0	10	0	0	0	0	0	0	0	0	9	0	0	0	0	0	0	0	0	0	0	0	0	0
ENSMUSG00000103459|Gm38096	0	0	0	0	0	0	0	0	0	0	0	0	0	0	0	0	0	0	0	0	0	0	0	0	0	0	0	0	0	0	0	0	0	0	0	0	0	0	0	0	0	0	0	0	0	0	0	0	0
ENSMUSG00000022247|Brix1	1839	984	799	664	813	546	385	879	1151	1297	1580	1379	1364	518	1326	1205	1490	1296	1868	3298	2557	1413	1571	1659	1032	594	1071	1981	1084	1838	1947	1425	1934	1419	2834	1558	1311	1723	1242	1742	990	1065	1085	1632	1756	2213	1301	1163	1245
ENSMUSG00000082482|H2ab2	0	0	0	0	0	0	5	0	0	0	0	0	1	0	0	0	0	0	0	0	0	0	0	0	1	0	0	0	0	0	0	0	0	0	0	3	0	0	0	0	0	0	0	0	0	0	0	0	0
ENSMUSG00000084463|Gm22959	0	0	0	0	0	0	0	0	0	0	0	0	0	0	0	0	0	1	0	1	0	0	0	0	0	0	2	0	0	0	0	0	0	0	0	0	0	0	0	0	0	0	0	0	0	0	0	0	0
ENSMUSG00000087067|Gm11532	10	448	0	0	15	492	0	218	519	45	1071	840	325	0	85	794	0	759	0	403	652	0	0	0	813	33	0	1620	1107	472	0	582	0	0	59	0	78	0	13	381	254	473	618	0	499	0	341	1018	880
ENSMUSG00000101665|Gm21920	0	0	0	0	0	0	0	0	0	0	0	0	0	0	0	0	0	0	0	0	0	0	0	0	0	0	0	0	0	0	0	0	0	0	0	0	0	0	0	0	0	0	0	0	0	0	0	0	0
ENSMUSG00000110604|Gm45824	0	0	0	0	0	0	0	0	0	0	0	0	0	0	0	0	0	0	0	0	0	0	0	0	0	0	0	0	0	0	0	0	0	0	0	0	6	0	0	0	0	0	0	0	9	0	0	0	0
ENSMUSG00000044705|Olfr670	5	0	0	0	0	0	0	0	0	0	0	0	0	0	0	0	0	0	0	0	0	0	0	0	0	0	0	0	0	0	0	0	0	0	0	0	0	0	0	0	0	0	0	0	0	0	0	0	0
ENSMUSG00000114113|Gm47639	0	2	4	0	0	2	0	5	1	0	0	0	0	0	4	0	0	6	0	0	7	0	0	0	0	3	0	0	1	0	0	0	0	0	0	3	0	7	2	0	0	0	0	0	8	0	0	0	0
ENSMUSG00000076541|Igkv4-79	0	0	0	0	0	0	0	0	0	0	0	0	0	0	0	0	0	0	0	0	0	0	0	0	0	15	0	0	0	0	0	0	0	0	0	0	0	0	0	0	0	0	0	0	0	0	0	0	0
ENSMUSG00000110766|Gm47214	0	0	0	0	0	0	0	0	0	0	0	0	0	0	0	0	0	0	0	0	0	0	0	0	0	0	0	0	0	0	0	0	0	0	0	0	0	0	0	0	0	0	0	0	0	0	0	0	0
ENSMUSG00000023026|Dip2b	163	255	217	189	184	320	160	152	102	277	627	222	191	71	145	239	308	165	61	591	599	128	138	654	172	357	528	552	83	225	381	132	234	383	538	158	174	358	109	177	100	272	187	141	494	223	143	218	141
ENSMUSG00000083970|Gm15081	0	0	0	0	0	0	0	0	0	0	0	0	0	0	0	0	0	0	0	0	0	0	0	0	0	0	0	0	0	0	0	0	0	0	0	0	0	0	0	0	0	0	0	0	0	0	0	0	0
ENSMUSG00000094530|Gm21399	82	57	60	45	36	25	14	63	135	124	89	114	175	6	79	49	137	125	166	227	242	46	79	105	61	66	80	148	102	130	145	60	119	88	219	104	216	72	98	129	82	116	95	113	177	135	149	110	104
ENSMUSG00000081443|Gm3880	0	0	0	0	0	0	0	0	0	0	0	0	0	0	0	0	0	0	0	0	0	0	0	0	0	0	0	0	0	0	0	0	0	0	0	0	0	0	0	0	0	0	0	0	0	0	0	0	0
ENSMUSG00000114268|Gm48841	0	0	0	0	0	0	0	3	0	0	0	1	0	0	0	0	1	0	0	0	0	0	0	0	0	0	0	1	0	0	0	0	0	0	0	0	0	0	0	0	0	0	0	0	0	0	0	0	1
ENSMUSG00000074439|Defa5	0	0	0	0	0	0	0	0	0	0	0	0	0	0	0	0	0	0	0	0	0	0	0	0	0	0	2	1	0	1	0	0	0	3	0	0	0	0	0	0	0	0	0	0	0	1	0	0	0
ENSMUSG00000103703|Gm42568	0	0	0	5	0	0	0	0	0	0	0	0	0	0	14	0	0	0	0	0	30	0	0	0	0	0	14	0	0	20	0	0	0	32	10	0	5	0	0	13	7	0	7	0	5	14	10	0	0
ENSMUSG00000114877|Gm33022	0	0	0	0	0	0	0	0	0	0	0	0	0	0	0	0	0	0	0	0	0	0	0	0	0	0	0	0	0	1	0	0	0	0	0	0	0	0	0	0	0	0	0	0	1	0	0	0	0
ENSMUSG00000030924|Rexo5	54	57	30	0	52	9	15	7	21	16	36	7	24	0	5	33	33	30	9	26	147	42	32	149	32	48	19	66	16	20	43	14	82	3	70	63	11	49	37	72	20	3	21	68	54	34	31	29	21
ENSMUSG00000018707|Dync1h1	358	342	321	197	247	354	261	177	339	465	1115	402	372	19	260	300	221	315	44	309	576	159	382	462	418	416	391	582	477	642	378	548	1179	609	809	277	368	452	263	283	89	455	247	269	583	501	181	611	518
ENSMUSG00000058046|4933430I17Rik	0	45	61	21	54	34	6	33	77	103	52	30	41	0	10	21	47	89	106	103	145	84	55	28	17	36	10	32	28	18	32	69	130	35	131	175	58	32	52	105	69	117	97	19	13	181	41	44	57
ENSMUSG00000024914|Drap1	12	10	4	13	8	22	5	3	5	20	28	7	7	0	13	5	26	0	0	17	50	7	11	33	11	0	25	11	8	15	12	18	35	4	17	28	11	9	0	28	8	49	7	42	34	4	16	4	9
ENSMUSG00000098881|Mir6927	0	0	2	0	0	1	0	0	0	0	0	0	0	0	0	0	0	0	0	0	0	0	0	0	0	0	0	0	0	0	2	0	0	0	0	2	0	0	0	0	0	1	0	0	0	1	0	0	0
ENSMUSG00000081807|Gm14849	0	0	0	0	0	0	0	0	0	0	0	0	0	0	0	0	0	0	0	0	0	0	0	0	0	0	0	0	0	0	0	0	0	0	0	0	0	0	0	0	0	0	0	0	0	0	0	0	0
ENSMUSG00000105190|Gm43470	0	0	0	0	0	0	0	0	0	0	0	0	0	0	0	0	0	0	0	0	0	0	0	0	0	0	0	0	0	0	0	0	0	0	0	0	0	0	0	0	0	0	0	0	0	0	0	0	0
ENSMUSG00000107924|4930518I17Rik	0	0	0	0	0	0	0	0	0	0	0	0	1	0	0	0	0	0	0	0	18	0	0	0	0	0	0	0	0	0	0	0	0	0	0	0	0	0	0	0	0	0	0	0	0	0	0	0	0
ENSMUSG00000084453|Gm24596	1	3	2	0	2	2	0	4	0	1	2	2	0	0	2	0	4	5	0	6	1	2	4	0	1	4	2	2	5	0	1	0	1	4	2	0	0	1	5	1	0	5	1	3	0	0	0	1	0
ENSMUSG00000004947|Dtx2	285	400	390	202	374	201	173	124	227	337	504	620	394	111	207	295	378	408	110	695	1157	321	250	664	302	417	481	554	498	479	655	562	738	209	388	372	413	490	174	305	237	351	426	416	322	339	460	604	224
ENSMUSG00000037415|Ranbp10	957	999	721	356	590	713	279	535	1067	617	1634	1121	675	177	535	1082	1011	840	287	2328	1693	576	1319	1287	989	564	1420	1444	868	967	1116	829	1238	648	1264	781	714	1422	532	662	334	612	568	906	815	836	418	901	921
ENSMUSG00000081557|Gm5697	5	3	2	2	3	1	2	3	3	7	9	4	4	6	5	3	8	8	5	5	12	10	4	2	7	6	2	4	3	5	8	4	6	3	16	7	7	3	3	5	2	4	4	4	11	4	3	5	3
ENSMUSG00000096885|Gm21797	0	0	0	0	0	0	0	0	0	0	0	0	0	0	0	0	0	0	0	0	0	0	0	0	0	0	0	0	0	0	0	0	0	0	0	0	0	0	0	0	0	0	0	0	0	0	0	0	0
[truncated: 53,584 more rows]
[truncated: 45 more columns]
