# Supplementary material for: ZNHIT3 Regulates Translation to Ensure Cell Lineage Differentiation in Mouse Preimplantation Development
Source: Adv Sci (Weinh). 2025 Apr 3;12(21):2413599. doi: 10.1002/advs.202413599 (PMC12140352; doi:10.1002/advs.202413599)
Supplement: Supplementary file 3 — Supplemental Table 2 [file ADVS-12-2413599-s001.xlsx]

## Sheet: Znhit3_scRNAseq_L4C8C_gene_coun
Table S2. scRNAseq gene count matrix of blastomeres from 8-cell embryos.
gene_id	sc8C33_1	sc8C33_2	sc8C33_3	sc8C33_4	sc8C33_5	sc8C33_6	sc8C33_7	sc8C33_8	sc8C34_1	sc8C34_2	sc8C34_3	sc8C34_4	sc8C34_5	sc8C34_6	sc8C34_7	sc8C34_8	sc8C35_1	sc8C35_2	sc8C35_3	sc8C35_4	sc8C35_5	sc8C35_6	sc8C35_7	sc8C35_8	sc8C39_1	sc8C39_2	sc8C39_3	sc8C39_4	sc8C39_5	sc8C39_6	sc8C39_7	sc8C39_8	sc8C40_1	sc8C40_2	sc8C40_3	sc8C40_4	sc8C40_5	sc8C40_6	sc8C40_7	sc8C40_8	sc8C42_1	sc8C42_2	sc8C42_3	sc8C42_4	sc8C42_5	sc8C42_6	sc8C42_7	sc8C42_8	sc8C43_1
ENSMUSG00000000001|Gnai3	795	410	777	554	691	265	882	824	730	714	1173	948	679	349	800	0	801	764	248	0	855	1508	891	396	873	911	1601	281	47	1230	502	936	67	0	313	2	263	4	310	0	264	4	1128	367	0	463	652	876	507
ENSMUSG00000000003|Pbsn	0	0	0	0	0	0	0	0	0	0	0	0	0	0	0	0	0	0	0	0	0	0	0	0	0	0	0	0	0	0	0	0	0	0	0	0	0	0	0	0	0	0	0	0	0	0	0	0	0
ENSMUSG00000000028|Cdc45	3359	1832	2474	2522	3612	1660	778	1957	3236	3344	3988	2162	1470	368	2523	8	5129	5190	2371	0	2412	2676	2277	2792	2175	1032	949	1417	479	1305	1369	839	1455	1576	2846	620	0	82	2764	0	2292	825	1106	1379	140	1708	2164	2161	681
ENSMUSG00000000031|H19	0	0	0	0	0	0	0	0	0	0	0	0	0	0	0	0	0	0	0	0	0	0	0	0	0	0	0	0	0	0	0	0	0	0	0	0	0	0	0	0	0	0	0	0	0	0	0	0	0
ENSMUSG00000000037|Scml2	0	0	0	0	0	0	0	285	0	15	0	0	0	0	73	0	133	185	40	0	66	196	16	60	114	0	0	0	0	0	0	0	0	4	132	20	0	0	119	0	0	0	0	0	0	15	0	0	17
ENSMUSG00000000049|Apoh	0	0	0	0	0	0	0	0	0	0	0	0	0	21	0	0	0	0	0	0	0	0	0	0	0	0	0	0	0	0	0	0	0	0	0	0	0	0	0	0	0	0	0	0	0	0	0	0	0
ENSMUSG00000000056|Narf	0	0	0	0	0	0	33	0	0	0	60	0	160	0	296	0	37	0	0	0	32	366	0	0	0	0	0	0	0	0	0	0	0	92	0	0	0	0	10	0	29	0	419	0	0	163	0	0	0
ENSMUSG00000000058|Cav2	0	327	12	0	0	0	6	0	0	56	7	185	0	7	0	0	0	120	0	0	80	0	47	0	0	0	28	0	0	64	4	0	0	0	0	19	0	0	0	0	0	0	0	0	0	0	0	0	0
ENSMUSG00000000078|Klf6	0	0	0	0	0	51	0	0	0	0	0	0	176	0	0	0	0	0	0	0	0	0	0	0	0	0	0	0	0	0	0	0	0	0	0	0	0	0	0	0	0	0	0	0	0	0	0	0	90
ENSMUSG00000000085|Scmh1	30	569	16	48	274	116	359	0	213	120	538	70	897	517	158	0	226	46	129	0	271	153	0	413	446	622	809	285	15	104	741	283	77	435	0	107	0	0	0	0	154	16	164	157	0	335	48	96	274
ENSMUSG00000000088|Cox5a	3661	2831	4158	3209	3666	3440	4163	4266	1201	1519	1749	1520	1638	2214	2167	9	4466	4357	3458	17	3437	4691	3538	3278	3730	3803	3360	2180	113	2139	1375	3694	333	913	790	830	17	0	1644	0	3071	847	4080	4528	3	4776	4323	4224	4011
ENSMUSG00000000093|Tbx2	0	0	0	0	0	0	0	0	0	0	0	0	0	0	0	0	0	0	0	0	0	0	0	0	0	210	0	0	0	0	0	0	0	32	0	266	0	0	0	0	0	0	0	0	0	0	0	0	0
ENSMUSG00000000094|Tbx4	0	64	0	0	0	0	0	0	0	0	23	75	0	0	0	0	0	0	0	0	67	0	0	0	0	55	0	0	0	0	0	0	0	13	0	77	0	0	167	0	0	0	0	0	0	0	0	0	0
ENSMUSG00000000103|Zfy2	0	0	0	24	50	0	0	0	0	0	93	33	248	246	333	0	0	0	0	0	0	0	0	0	0	31	14	42	0	0	48	102	0	0	0	0	0	0	0	0	0	12	0	9	0	164	0	0	0
ENSMUSG00000000120|Ngfr	0	0	0	0	0	0	0	0	0	0	0	0	0	0	0	0	0	0	0	0	0	0	0	0	0	0	0	0	0	0	0	0	0	0	0	0	0	0	0	0	189	0	0	0	0	0	0	0	0
ENSMUSG00000000125|Wnt3	0	0	0	0	0	0	0	0	0	0	0	0	0	0	0	0	0	0	0	0	0	0	0	0	0	0	0	0	0	0	0	0	33	0	0	0	0	0	0	0	0	0	0	0	0	0	0	0	0
ENSMUSG00000000126|Wnt9a	0	0	0	0	0	0	0	0	0	0	0	0	0	0	0	0	0	0	0	0	0	0	0	0	0	0	0	0	0	0	0	0	0	0	0	0	0	0	0	0	0	0	0	0	0	0	0	0	0
ENSMUSG00000000127|Fer	125	82	26	12	6	58	111	386	97	84	89	0	0	9	0	0	0	0	87	0	0	22	0	84	0	0	47	133	0	0	72	21	0	62	31	0	0	0	8	0	134	0	0	0	0	0	0	44	4
ENSMUSG00000000131|Xpo6	844	685	2779	836	2213	470	2526	1874	785	610	878	1196	277	980	1090	0	468	1273	1911	0	1949	2488	1307	1633	195	1018	1561	1306	1413	717	1529	2632	331	1213	636	93	0	5	421	3	280	862	3460	644	0	983	1350	674	367
ENSMUSG00000000134|Tfe3	779	1117	1842	1100	758	891	671	412	424	179	1259	808	1189	1909	193	0	1307	1861	686	10	1559	1040	1180	1914	401	449	2248	214	574	289	618	438	315	530	622	474	0	0	534	0	635	680	1609	364	8	1590	377	586	1096
ENSMUSG00000000142|Axin2	0	12	7	319	0	0	0	0	720	77	86	579	303	425	0	0	128	349	0	0	47	42	343	65	18	303	6	0	0	45	0	35	0	183	58	156	0	0	27	0	66	0	654	0	0	85	1060	0	8
ENSMUSG00000000148|Brat1	4	440	764	975	259	0	652	6	222	0	0	1220	977	2463	685	0	1120	1191	1794	4	2122	3357	801	1636	396	272	1311	57	0	906	0	1304	59	299	412	906	0	0	507	0	584	0	543	914	5	575	1760	883	134
ENSMUSG00000000149|Gna12	0	0	0	0	58	0	451	0	0	0	0	0	0	0	114	0	311	0	4	4	0	83	0	0	0	2	0	62	695	0	159	692	0	11	231	0	0	0	221	4	398	0	355	218	0	1277	0	0	0
ENSMUSG00000000154|Slc22a18	0	0	0	0	0	0	0	0	0	0	0	0	0	0	0	0	0	0	0	0	0	0	0	0	0	0	0	0	0	0	0	0	0	0	0	0	0	0	0	0	0	0	0	0	0	0	0	0	0
ENSMUSG00000000157|Itgb2l	0	0	0	0	0	0	0	0	0	0	0	0	0	0	0	0	0	0	0	0	0	0	0	0	0	0	0	0	0	0	0	0	0	0	0	0	0	0	0	0	0	0	0	0	0	0	0	0	0
ENSMUSG00000000159|Igsf5	0	0	0	0	0	32	95	0	0	0	0	0	0	0	84	0	0	0	0	0	0	0	4	0	0	0	0	0	0	0	0	0	0	0	0	0	0	0	0	0	0	0	194	0	0	0	0	0	0
ENSMUSG00000000167|Pih1d2	41	0	0	0	0	100	63	0	0	0	15	38	20	233	205	0	0	105	0	0	0	0	95	143	0	0	0	0	0	0	0	0	195	0	0	16	0	0	0	0	187	0	0	0	0	0	52	0	0
ENSMUSG00000000168|Dlat	106	273	270	379	470	461	309	638	158	221	304	240	476	359	399	0	318	781	270	0	356	226	87	337	423	700	361	457	86	433	455	371	0	350	12	258	307	0	0	0	149	0	315	255	7	153	250	423	358
ENSMUSG00000000171|Sdhd	124	146	490	375	570	8	1780	315	492	134	169	66	704	33	677	0	0	22	127	0	380	397	423	14	749	227	1124	748	3	1169	433	433	666	0	472	119	0	1644	152	0	670	0	322	0	0	286	930	0	877
ENSMUSG00000000182|Fgf23	0	0	0	0	0	0	0	0	0	0	0	53	0	0	0	0	0	0	0	0	0	0	0	0	0	0	0	0	0	0	0	0	0	0	0	0	0	0	0	0	0	0	0	0	0	0	0	0	0
ENSMUSG00000000183|Fgf6	0	0	0	0	0	0	0	0	0	0	0	0	0	0	0	0	0	0	0	0	0	0	0	0	0	0	0	0	0	0	0	0	0	0	0	0	0	0	0	0	0	0	0	0	0	0	0	0	0
ENSMUSG00000000184|Ccnd2	0	223	178	3185	107	0	0	0	0	93	0	0	188	0	861	0	0	0	5	0	0	0	0	9	84	0	1136	140	0	42	0	1407	0	296	0	24	0	0	0	0	106	0	4	0	0	691	15	0	559
ENSMUSG00000000194|Gpr107	1367	801	889	775	1479	702	1497	896	114	910	803	1385	247	1033	878	0	398	524	838	0	856	1783	192	918	480	843	368	484	16	405	626	900	338	172	161	133	131	50	860	0	695	295	193	639	0	736	1246	1863	618
ENSMUSG00000000197|Nalcn	0	0	0	0	0	0	0	0	0	0	0	0	0	0	0	0	0	0	0	0	0	0	0	0	0	0	0	0	0	0	0	0	0	28	0	0	0	0	21	0	0	0	0	0	0	0	0	0	0
ENSMUSG00000000202|Btbd17	0	0	0	0	0	0	0	0	0	0	0	0	0	0	0	0	0	0	0	0	0	0	0	256	0	0	13	0	0	0	0	0	0	0	252	223	0	0	0	5	0	0	0	0	0	0	0	0	37
ENSMUSG00000000204|Slfn4	0	0	0	0	0	0	0	0	0	0	0	0	0	0	0	0	0	0	0	0	0	0	0	0	0	0	0	0	0	0	0	0	0	0	0	0	0	0	0	0	0	0	0	0	0	0	0	0	0
ENSMUSG00000000214|Th	0	0	0	0	0	0	0	0	0	0	0	0	0	0	0	0	0	0	0	0	0	0	0	0	0	0	0	0	0	0	0	0	67	0	22	120	0	0	0	0	0	0	0	0	0	0	0	0	0
ENSMUSG00000000215|Ins2	0	0	0	0	0	0	0	0	0	0	0	0	0	0	0	0	0	0	0	0	0	0	0	0	0	0	0	0	0	0	0	0	0	0	0	0	0	0	0	0	0	0	0	0	0	0	0	0	0
ENSMUSG00000000216|Scnn1g	0	0	0	0	0	0	0	0	0	0	0	0	0	0	0	0	0	0	0	0	0	0	0	0	0	0	0	0	0	0	11	0	0	0	0	0	0	0	0	0	0	0	0	0	0	0	0	0	0
ENSMUSG00000000223|Drp2	0	0	0	0	0	0	0	0	0	0	0	0	0	0	0	0	0	0	0	0	0	0	0	0	0	0	0	0	0	0	0	0	0	0	0	0	0	0	0	0	0	0	0	0	0	0	0	0	0
ENSMUSG00000000244|Tspan32	0	0	1	0	0	0	0	0	0	0	0	0	0	0	0	0	0	0	0	0	0	0	0	0	0	0	0	129	0	0	0	0	0	0	0	0	0	0	0	9	0	0	0	0	0	5	0	0	0
ENSMUSG00000000247|Lhx2	0	0	0	0	0	0	0	0	0	4	0	0	0	0	0	0	0	0	0	0	179	0	191	0	0	162	0	0	0	360	0	0	0	0	0	0	0	0	0	0	0	0	92	0	0	0	59	0	151
ENSMUSG00000000248|Clec2g	0	0	0	0	0	0	0	0	0	0	0	0	0	0	0	0	0	0	0	0	0	7	16	0	0	0	0	0	0	0	0	0	0	0	0	0	0	0	0	0	0	0	0	0	0	0	0	0	0
ENSMUSG00000000253|Gmpr	0	0	0	0	0	0	0	0	0	0	0	0	25	0	12	0	0	0	312	0	0	0	0	247	180	0	0	105	0	0	0	0	0	0	0	0	0	0	0	0	0	0	0	0	0	0	76	0	27
ENSMUSG00000000263|Glra1	0	0	0	0	0	0	0	0	0	0	0	0	0	0	0	0	0	0	0	0	0	0	0	0	0	0	0	0	0	0	0	0	0	28	0	0	0	0	0	0	0	0	0	0	0	0	0	0	0
ENSMUSG00000000266|Mid2	0	0	0	0	0	0	0	0	0	0	0	0	0	0	0	0	0	0	0	0	0	1	0	0	0	0	0	0	0	0	0	0	0	0	0	0	0	0	0	0	0	0	0	0	0	0	0	0	0
ENSMUSG00000000275|Trim25	220	371	954	678	1882	405	601	1229	1400	1345	2443	1163	1072	1984	1499	0	1079	2117	2445	0	1837	1005	1449	1981	1324	992	1223	678	653	519	830	2223	567	323	1276	915	0	0	978	0	569	273	2203	321	0	1191	1079	440	404
ENSMUSG00000000276|Dgke	568	552	559	404	134	60	607	448	576	941	1453	1205	1026	482	1627	0	662	1517	1721	0	1783	2342	1037	1087	854	1427	607	493	0	240	537	632	3121	1036	474	764	0	0	809	0	875	116	1760	857	4	366	903	772	587
ENSMUSG00000000278|Scpep1	4635	5429	4934	3001	3979	3592	7568	3501	3562	2422	2924	2219	3612	3075	3195	0	4977	1990	2982	5	2915	4496	4040	3573	2066	2555	3432	2441	944	2170	2002	2649	2175	1468	838	567	3	235	2359	0	3154	1993	5545	2337	11	3165	2074	4557	3465
ENSMUSG00000000282|Mnt	150	193	282	34	182	12	524	44	73	85	434	116	376	373	315	0	184	138	232	0	94	110	122	183	0	102	88	10	222	128	85	102	62	67	159	83	0	0	104	0	43	33	31	167	0	188	118	83	17
ENSMUSG00000000290|Itgb2	0	0	0	0	0	0	0	0	0	0	0	99	0	0	0	0	0	0	0	0	0	0	0	0	0	0	0	0	0	89	0	0	0	0	0	64	0	0	153	0	0	0	0	0	0	0	0	0	0
ENSMUSG00000000295|Hddc2	195	7	15	0	72	7	63	0	24	122	107	117	138	18	332	0	129	101	117	0	239	116	18	5	220	0	9	92	0	8	0	206	0	98	0	209	0	0	0	0	5	0	436	71	0	56	18	66	112
ENSMUSG00000000296|Tpd52l1	0	0	0	0	0	0	5	0	0	0	0	0	0	0	0	0	0	0	0	0	0	0	0	24	0	0	69	0	0	0	0	0	0	0	0	0	0	0	0	0	0	0	0	0	0	0	0	0	0
ENSMUSG00000000301|Pemt	14156	11555	9114	11080	16909	5933	13019	16068	8165	5749	5775	8266	8064	8719	11777	27	7960	7774	7975	41	13037	12151	8110	9074	12546	19131	19935	13841	10809	27017	19202	16745	29169	6914	22987	3645	274	3055	6342	40	11152	9877	19602	8967	441	12039	6738	13037	19803
ENSMUSG00000000303|Cdh1	3315	2152	2334	2448	4463	4494	4668	1500	2309	2276	4716	7898	3842	3558	3868	10	4091	3211	4246	0	3812	4446	3534	2655	3147	6006	2390	2367	3009	3572	2816	2765	2032	1235	746	803	4	30	154	0	3542	1110	5293	3206	29	4645	2653	3812	3658
ENSMUSG00000000305|Cdh4	4	45	0	0	0	0	0	0	331	4	0	9	0	0	0	0	4	205	197	0	37	0	0	0	0	0	0	0	0	0	29	8	0	102	0	0	0	0	0	0	0	0	0	0	0	0	0	0	0
ENSMUSG00000000308|Ckmt1	651	1113	591	830	1055	1279	2265	1262	1566	1103	2544	1725	1271	1108	1270	11	1078	1433	947	7	1439	1978	759	1517	2490	4248	2429	1174	341	1038	262	2650	684	364	297	58	0	0	52	4	1589	555	3477	1480	15	3346	2679	1804	1630
ENSMUSG00000000317|Bcl6b	0	0	0	0	0	0	0	0	0	0	0	0	0	0	0	0	0	0	0	0	0	0	0	0	114	35	0	0	0	0	0	57	0	0	0	0	0	0	0	0	0	0	0	0	0	0	0	176	0
ENSMUSG00000000318|Clec10a	0	1	368	198	297	0	0	799	3	39	36	45	8	438	95	0	48	2	56	0	63	50	10	4	6	484	4	604	0	466	27	2	15	18	10	7	0	0	0	0	63	0	90	53	0	43	150	118	3
ENSMUSG00000000320|Alox12	146	95	496	99	16	8	168	278	0	83	23	0	410	411	459	4	290	128	382	0	23	320	553	51	347	146	573	27	0	242	58	339	136	102	61	23	0	0	82	0	72	302	263	194	0	217	152	142	112
ENSMUSG00000000325|Arvcf	401	778	6000	3610	1226	1952	2725	1395	923	501	2120	191	3015	2477	2079	7	1138	1357	2618	5	1549	1930	1943	1914	1104	701	2512	910	367	1434	1491	838	3	365	202	83	0	0	726	0	413	556	1764	2040	13	2188	2048	2578	936
ENSMUSG00000000326|Comt	2219	861	2308	1143	1677	2311	3464	3016	1172	1251	1996	1141	1703	1748	2536	0	2583	1154	207	13	971	2533	2420	2001	2470	2883	2846	1385	7	1287	510	1783	779	581	1184	535	0	10	324	53	2509	830	3458	1794	0	3334	2247	2892	1750
ENSMUSG00000000339|Rtca	245	523	506	521	189	305	416	568	725	419	966	96	249	248	314	0	117	426	74	6	55	282	46	694	337	295	353	567	0	198	246	287	181	10	302	49	0	0	632	4	155	206	438	487	0	240	453	386	408
ENSMUSG00000000340|Dbt	1646	1087	613	326	802	659	85	1051	434	917	630	1388	517	705	730	3	925	1708	788	0	1093	1406	1120	300	759	1123	879	921	1146	127	694	22	160	3	74	442	3	4	78	0	259	40	181	393	0	272	436	940	229
ENSMUSG00000000346|Dazap2	556	1214	3456	2064	1353	462	1540	2232	1247	1215	1733	2107	652	888	490	8	2456	1643	830	0	823	2001	970	684	3076	1372	2395	871	9	632	1720	2547	611	622	881	275	0	0	758	0	1125	42	1423	1690	13	1187	2040	491	1908
ENSMUSG00000000355|Mcts1	136	139	202	325	165	130	90	166	321	196	100	69	221	149	207	0	132	658	250	0	202	266	321	307	483	335	462	146	70	176	128	64	0	197	52	203	0	0	164	40	424	0	196	127	0	157	173	9	472
ENSMUSG00000000359|Rem1	0	126	0	0	0	0	0	0	0	0	0	0	0	0	0	0	0	0	0	0	0	0	0	0	0	0	0	0	0	0	34	0	0	0	0	4	0	0	0	0	0	0	29	0	0	0	95	0	0
ENSMUSG00000000365|Rnf17	151	382	392	200	134	26	175	88	258	71	71	200	165	4	181	0	32	223	217	0	221	158	82	34	18	312	125	485	583	324	141	210	53	65	0	53	0	0	70	0	307	191	454	321	4	30	224	409	133
ENSMUSG00000000374|Trappc10	0	400	229	184	10	35	428	0	130	124	1067	612	757	78	111	4	11	671	789	0	155	551	259	1410	8	713	986	150	86	306	377	137	71	247	1131	672	0	0	94	0	0	0	0	392	0	126	13	0	0
ENSMUSG00000000378|Ccm2	0	113	0	48	235	0	43	0	397	247	82	117	0	190	0	0	0	336	678	0	319	0	329	164	5	44	176	209	0	0	0	0	267	83	0	273	0	0	629	0	0	0	458	0	0	26	183	782	4
ENSMUSG00000000381|Wap	0	0	0	0	0	0	0	0	0	0	0	0	0	0	0	0	0	0	0	0	0	0	0	0	0	0	0	0	0	0	0	0	0	7	0	0	0	0	0	0	0	0	0	0	0	0	0	0	0
ENSMUSG00000000384|Tbrg4	2144	1855	3181	5155	4197	4784	4715	4371	1225	2710	3522	2845	2480	3085	2167	0	1884	1041	1343	1	1381	2523	2663	4560	763	2970	1588	2287	2040	2319	1866	1633	1880	1495	3708	899	18	80	2764	6	1132	2650	2145	1371	26	3599	1700	1722	2352
ENSMUSG00000000385|Tmprss2	0	0	0	0	0	0	0	0	0	0	0	0	0	0	0	0	0	0	0	0	100	0	0	0	0	0	0	0	0	0	0	0	0	0	0	0	0	0	0	0	0	0	0	0	0	0	0	0	0
ENSMUSG00000000386|Mx1	0	0	0	0	0	0	0	0	0	0	0	0	0	0	0	0	0	0	0	0	0	0	0	0	0	0	0	0	0	0	0	0	0	0	0	0	0	0	0	0	0	0	0	0	0	0	0	0	0
ENSMUSG00000000392|Fap	0	0	0	0	0	0	0	0	0	0	0	0	0	0	0	0	0	0	0	0	0	0	0	0	0	0	0	0	0	0	0	0	0	0	0	0	0	0	0	0	0	0	0	0	0	0	0	0	0
ENSMUSG00000000394|Gcg	0	0	0	0	0	0	0	0	0	0	0	0	0	0	0	0	0	0	0	0	0	0	0	0	0	0	0	0	0	0	0	0	0	0	0	0	0	0	0	0	0	0	0	0	0	0	0	0	0
ENSMUSG00000000399|Ndufa9	3368	2048	3030	2104	2509	2056	3034	2962	2343	405	2129	1274	1157	2673	1474	0	1029	2304	2163	3	1660	3080	534	1733	1933	2245	2628	1768	1047	1237	2651	1618	1438	348	990	851	0	3	1294	0	3532	137	2121	351	0	1414	941	2109	1516
ENSMUSG00000000402|Egfl6	0	0	0	0	0	0	0	0	0	0	0	0	0	0	0	0	0	0	0	0	0	0	0	0	0	0	0	0	0	0	0	0	0	0	0	0	0	0	0	0	0	0	0	0	0	0	0	0	0
ENSMUSG00000000409|Lck	4	0	228	39	32	0	349	3	72	0	0	0	0	899	353	0	862	997	274	0	220	656	171	512	450	0	0	142	0	0	53	0	629	239	0	467	0	5	4	0	0	0	0	109	0	1176	322	248	261
ENSMUSG00000000411|Tssk3	0	57	33	0	0	0	0	0	0	6	0	0	0	0	0	0	0	0	61	0	0	0	0	0	0	18	0	0	0	0	0	32	0	0	0	18	0	0	0	0	0	0	0	0	0	18	18	0	0
ENSMUSG00000000416|Cttnbp2	0	0	0	0	4	0	266	0	0	0	0	0	46	176	0	0	0	0	0	0	0	0	0	0	0	0	620	0	0	0	0	0	0	0	0	0	0	0	0	0	0	0	0	14	0	0	0	81	0
ENSMUSG00000000420|Galnt1	0	222	106	92	272	105	71	272	49	23	13	19	54	155	343	0	131	258	375	4	256	254	226	616	455	321	129	72	318	297	174	563	3	32	0	2	0	0	14	0	676	28	1077	78	0	252	298	611	66
ENSMUSG00000000435|Myf5	0	0	0	0	0	0	0	0	0	0	0	0	0	0	0	0	0	0	0	0	0	0	0	0	0	0	0	0	0	0	0	0	0	0	0	0	0	0	0	0	0	0	0	0	0	0	0	0	0
ENSMUSG00000000439|Mkrn2	1691	2142	2104	3595	3499	1056	1935	2682	2616	2001	1891	1814	1503	3067	3120	4	4058	5182	3935	0	4618	4584	2850	5250	2776	691	1963	1530	2069	1185	1266	1501	2198	1286	3510	910	0	5	1133	79	1749	1142	4639	1968	59	2477	1240	3505	1533
ENSMUSG00000000440|Pparg	0	0	0	0	0	26	0	0	26	0	0	0	0	0	0	0	0	0	0	0	0	0	0	0	0	0	105	0	0	0	0	0	0	52	0	0	0	0	47	0	0	0	0	0	0	0	0	4	0
ENSMUSG00000000441|Raf1	450	738	2559	2052	1100	1067	1992	1105	1357	1312	2143	1375	1180	2342	1883	0	896	1482	695	0	1209	2724	2317	2940	1725	1061	1458	1797	100	788	1007	1205	612	898	1573	908	0	9	662	3	1072	5	1373	290	0	1932	1352	1519	1196
ENSMUSG00000000486|Septin1	0	16	19	7	0	21	0	0	6	0	0	24	0	63	38	0	0	9	9	0	46	37	0	48	15	5	13	4	0	17	0	10	116	44	0	68	0	0	0	0	0	106	47	33	0	0	26	0	16
ENSMUSG00000000489|Pdgfb	27	0	169	0	0	0	0	0	1	23	4	116	394	0	451	0	670	0	30	0	14	76	201	91	583	0	0	0	0	10	241	0	7	9	56	110	0	0	0	0	588	0	394	289	0	591	302	0	0
ENSMUSG00000000530|Acvrl1	0	0	0	0	0	0	0	0	0	37	224	0	0	0	0	0	0	0	0	0	0	0	0	0	0	223	0	0	0	0	0	0	0	0	0	0	0	0	0	0	39	0	0	0	0	0	0	0	71
ENSMUSG00000000531|Grasp	0	68	0	0	47	105	0	0	0	0	0	0	0	0	14	0	0	0	0	0	0	0	0	51	0	0	130	25	218	0	9	65	0	0	111	0	0	0	77	0	0	10	0	0	0	0	41	0	0
ENSMUSG00000000532|Acvr1b	0	37	0	59	0	0	0	0	0	22	151	0	0	0	28	0	0	0	57	0	0	0	0	0	300	4	232	0	81	0	0	54	0	0	5	2	0	0	0	0	295	0	66	0	0	0	1	471	267
ENSMUSG00000000538|Tom1l2	443	535	681	1661	1008	1242	971	2275	1033	1184	2027	2787	1599	252	844	0	3115	1442	746	5	1577	725	1700	935	103	885	337	215	1733	133	618	235	1362	120	1102	60	0	6	1127	0	471	313	320	2204	0	132	1723	613	296
ENSMUSG00000000544|Gpa33	0	0	0	0	5	0	0	0	0	0	0	0	0	0	0	0	0	0	0	0	0	0	88	0	0	0	0	0	0	0	0	0	62	0	0	0	0	0	0	0	84	0	0	0	0	0	0	0	0
ENSMUSG00000000552|Zfp385a	23	421	817	372	777	91	250	402	590	236	433	489	374	595	285	4	232	90	112	0	362	202	206	841	202	938	716	502	8	614	510	726	7	0	0	116	0	0	3	0	145	32	537	205	14	280	472	935	287
ENSMUSG00000000555|Itga5	0	219	306	785	893	0	114	22	335	634	549	351	1298	969	9	0	1743	623	396	8	1127	909	1692	989	0	4	625	334	1017	0	490	1339	0	0	0	136	0	0	93	0	450	0	114	217	0	21	783	5	949
ENSMUSG00000000560|Gabra2	0	0	0	0	0	0	0	0	0	0	0	0	0	0	0	0	0	0	0	0	0	0	0	0	0	0	0	0	0	0	0	0	0	0	0	0	0	0	0	0	0	0	0	0	0	0	0	0	0
ENSMUSG00000000561|Wdr77	2154	1584	2829	935	3578	1201	1653	1471	2045	1229	1448	2102	1470	2276	2191	0	2483	2679	1853	8	1127	1607	1082	1674	1230	1508	4290	2024	52	1896	630	987	631	2121	3709	972	0	0	1421	0	1891	1657	3189	972	0	1793	2303	1410	1235
ENSMUSG00000000562|Adora3	0	0	0	8	0	0	0	0	0	0	0	0	0	0	0	0	0	0	0	0	0	0	0	0	0	0	0	0	0	0	0	0	0	0	0	0	0	0	0	0	0	0	0	0	0	0	0	0	0
ENSMUSG00000000563|Atp5pb	3936	4393	3275	3031	4790	3260	4772	6276	3992	3536	3818	3277	3079	3033	3482	5	2975	3633	4010	4	3070	3761	3292	3621	4211	4785	5097	2330	962	2924	2600	4571	2135	2097	2442	744	15	172	2215	25	4066	2310	4523	3753	39	3048	3558	5288	2776
ENSMUSG00000000567|Sox9	0	0	0	0	0	0	0	0	0	0	0	0	0	210	3	0	0	0	0	0	13	0	0	0	0	0	0	0	0	0	0	0	0	0	0	0	0	0	0	0	0	0	0	0	0	0	0	0	0
ENSMUSG00000000568|Hnrnpd	896	792	749	545	656	620	760	847	481	350	451	536	700	523	635	0	831	695	635	0	836	719	606	519	378	976	566	504	131	525	640	486	81	176	272	135	12	8	298	33	460	75	589	471	0	608	609	593	638
ENSMUSG00000000579|Dynlt1c	755	923	1299	857	473	688	1182	478	581	753	932	459	417	334	502	0	933	1074	500	5	562	829	557	424	639	1508	725	406	501	685	617	1091	738	401	413	362	0	84	631	3	665	283	1346	688	5	360	550	750	362
ENSMUSG00000000581|C1d	2498	1460	1622	1680	1474	1213	1757	1003	6885	5943	5947	4307	2764	3173	5946	5	483	1107	1821	0	1197	1930	1995	2290	2074	3317	2750	1216	1723	2501	920	2539	5875	3244	7282	1600	14	423	8122	10	2541	1080	1788	1541	50	505	2009	820	992
ENSMUSG00000000594|Gm2a	10363	9165	10209	8417	12492	6965	14861	9981	10185	9023	13277	12447	5404	6458	6598	15	10783	9439	6278	16	7053	6933	10588	9306	8834	11849	9614	6083	5377	8088	8071	5644	9131	2934	7826	2073	11	745	4063	10	10225	5962	12792	7630	423	11227	13024	8436	10740
ENSMUSG00000000600|Krit1	26	15	20	1	83	4	206	0	143	296	88	164	84	124	120	0	97	5	4	0	119	94	59	220	44	138	44	134	23	45	52	206	2	98	134	18	0	0	192	0	181	57	5	134	0	5	127	378	22
ENSMUSG00000000605|Clcn4	0	69	58	726	123	461	104	222	197	181	286	14	363	1002	265	0	22	200	0	0	386	203	285	0	334	0	215	157	0	89	186	0	527	300	0	281	4	0	175	0	509	0	0	1434	0	244	16	1098	258
ENSMUSG00000000606|Vmn2r88	0	0	0	0	0	0	0	0	0	0	0	0	0	0	0	0	0	0	0	0	0	0	0	0	0	0	0	0	0	0	0	0	0	0	0	0	0	0	0	0	0	0	0	0	0	0	0	0	0
ENSMUSG00000000617|Grm6	0	0	0	0	0	0	0	0	0	0	0	0	0	0	0	0	0	0	0	0	0	0	0	0	0	0	0	99	0	0	7	0	0	0	0	0	0	0	0	0	0	0	0	0	0	0	0	0	0
ENSMUSG00000000627|Sema4f	0	0	0	0	0	0	0	0	0	0	0	0	0	0	0	0	0	0	0	0	0	0	0	0	0	0	0	4	0	0	0	0	0	0	0	0	0	0	0	0	0	0	0	423	0	0	0	0	0
ENSMUSG00000000628|Hk2	162	236	29	1103	1011	768	94	1	924	1735	1750	1291	34	0	556	0	756	15	219	0	448	102	321	168	397	762	1292	881	9	247	194	314	1	763	1	123	0	0	1	8	1457	35	606	123	0	464	36	515	243
ENSMUSG00000000631|Myo18a	280	0	195	0	4	0	797	0	0	164	0	0	697	5	298	0	171	0	427	0	115	206	119	715	0	0	0	522	0	113	8	425	0	0	219	193	9	0	29	0	9	673	5	0	4	285	195	0	6
ENSMUSG00000000632|Sez6	0	0	0	0	162	0	0	0	0	0	0	0	0	0	0	0	0	0	0	0	0	0	0	0	0	0	0	0	0	0	0	0	0	0	0	0	99	0	0	0	0	0	12	0	0	0	0	0	0
ENSMUSG00000000673|Haao	0	0	0	0	0	0	0	0	0	0	0	0	0	0	0	0	0	0	0	0	0	0	0	0	0	0	0	0	0	0	0	1	0	0	0	0	0	0	0	0	0	0	0	0	0	0	0	0	0
ENSMUSG00000000682|Cd52	0	0	0	25	5	8	100	0	0	0	39	126	39	0	0	0	0	0	0	0	0	0	0	0	140	50	0	0	0	0	0	0	52	5	0	0	0	0	3	0	0	0	0	58	0	20	0	149	0
ENSMUSG00000000686|Abhd15	1	0	0	1	1	0	1	1	1	1	1	1	0	0	1	0	14	1	1	0	0	0	0	1	0	0	0	0	1	0	1	1	0	0	0	0	0	186	0	0	0	0	1	1	0	0	1	612	0
ENSMUSG00000000690|Hoxb6	0	0	0	0	0	0	0	0	0	0	0	0	28	0	0	0	0	0	0	0	0	0	0	0	0	0	0	0	0	0	0	0	0	0	0	0	0	0	0	0	0	0	0	0	0	0	0	0	68
ENSMUSG00000000693|Loxl3	5	120	144	64	2	94	137	75	3	78	1	83	82	85	1	0	26	4	178	0	67	84	193	287	77	111	88	143	0	4	73	2	74	0	33	0	0	0	8	142	67	203	107	2	0	134	3	109	95
ENSMUSG00000000701|Tcl1b5	0	0	0	0	0	0	0	0	0	0	0	0	0	0	0	0	0	0	0	0	19	0	0	0	0	0	0	0	0	0	0	0	0	0	0	0	0	0	0	0	0	3	0	0	0	0	0	0	4
ENSMUSG00000000706|Btn1a1	0	0	0	0	0	0	0	0	0	0	0	0	0	0	0	0	0	0	0	0	0	0	0	0	0	0	0	0	0	0	0	0	0	0	0	0	0	325	0	0	0	0	0	0	0	0	0	0	0
ENSMUSG00000000708|Kat2b	0	117	24	246	191	0	530	49	0	419	48	78	112	158	277	0	42	58	352	0	73	147	9	0	206	43	254	12	8	0	35	8	5	0	31	16	0	0	0	0	37	0	237	7	4	4	157	248	23
ENSMUSG00000000711|Rab5b	1623	1055	2378	1101	1543	344	1442	1314	1420	753	563	438	891	1006	1418	0	873	2397	1042	0	1094	960	1823	1085	1121	1824	1650	496	4	998	695	1203	586	493	387	351	0	0	261	0	898	44	1520	1106	0	1158	607	541	986
ENSMUSG00000000724|Cryba1	82	0	0	0	0	0	0	0	0	0	0	0	0	0	0	0	0	0	0	0	18	0	0	0	0	0	0	0	0	0	0	0	0	0	56	0	0	0	0	0	0	0	0	156	0	143	0	0	0
ENSMUSG00000000730|Dnmt3l	358	95	805	538	745	578	312	340	208	260	871	193	357	0	384	4	0	0	322	0	39	298	15	0	736	494	579	499	0	433	37	473	0	65	0	7	4	0	432	154	361	114	1164	301	0	661	2044	855	69
ENSMUSG00000000731|Aire	0	0	0	0	0	0	0	0	0	0	0	0	0	0	0	0	0	0	0	0	6	0	0	0	0	0	0	0	0	0	19	0	0	0	0	0	0	0	0	13	0	286	141	0	0	0	0	0	0
ENSMUSG00000000732|Icosl	0	0	0	0	0	0	0	92	110	0	0	0	32	0	0	0	246	0	0	0	0	0	0	0	0	0	0	0	0	12	0	401	179	63	0	142	0	0	0	0	25	0	12	0	0	0	119	141	0
ENSMUSG00000000738|Spg7	0	184	160	1	0	44	404	269	209	19	9	55	1227	426	351	0	173	3	3	0	163	131	166	0	373	0	10	0	12	1	6	170	0	0	3	72	46	0	0	0	0	0	0	53	0	0	0	0	0
ENSMUSG00000000739|Sult5a1	0	11	203	195	8	0	304	676	3	106	45	0	0	398	0	0	2	715	231	0	52	168	5	4	360	424	576	81	0	0	5	639	84	0	0	114	0	0	0	0	252	338	528	2	25	42	204	92	297
ENSMUSG00000000740|Rpl13	31507	27712	33436	30595	36416	24692	40454	39638	21488	21493	34201	29395	24418	29002	28884	61	23145	26232	26867	72	23511	26914	24612	29857	39473	44645	31855	25135	9678	36029	25519	34490	12006	16476	20075	12450	1995	9334	14743	1911	25694	24802	32295	30950	6094	34644	24396	35487	35760
ENSMUSG00000000743|Chmp1a	1300	1815	1872	1819	3302	2693	2091	1478	1620	1745	2438	1579	2766	3588	2421	1	1342	2544	1838	9	1079	1338	1593	3239	1619	688	2098	578	5	1221	1286	2879	1302	1152	621	886	10	3	942	2	1968	387	3477	1894	10	2257	1517	2010	3084
ENSMUSG00000000751|Rpa1	58	208	1129	2037	537	142	185	247	638	3	305	517	482	91	62	3	169	230	769	4	398	493	516	59	385	1464	841	557	0	121	383	193	88	534	710	75	0	0	55	6	805	364	836	397	0	331	370	48	1054
ENSMUSG00000000753|Serpinf1	0	0	0	0	0	0	0	0	0	0	0	0	0	0	0	0	0	0	0	0	0	0	0	0	0	0	0	0	0	0	0	0	0	0	0	0	0	0	20	0	0	0	0	0	0	0	0	0	0
ENSMUSG00000000759|Tubgcp3	555	808	193	560	649	135	457	126	569	691	962	349	896	499	262	0	494	0	0	0	77	410	73	288	418	568	201	1176	118	1315	465	384	230	0	122	0	0	0	238	0	49	423	1804	118	0	837	599	596	112
ENSMUSG00000000766|Oprm1	0	0	0	0	0	0	0	0	0	0	0	0	0	20	0	0	0	0	0	0	0	0	0	0	0	0	0	0	0	0	0	0	0	0	0	0	0	0	0	0	0	0	0	0	0	0	0	0	0
ENSMUSG00000000776|Polr3d	1087	750	279	225	267	452	529	902	500	259	762	256	534	258	646	0	527	262	844	0	546	828	325	112	449	463	1422	444	316	475	303	193	1025	296	482	224	0	5	83	0	601	757	647	474	0	641	336	253	579
ENSMUSG00000000782|Tcf7	73	177	97	0	64	8	0	322	107	162	52	286	45	9	70	0	8	29	18	0	100	22	40	0	80	0	0	0	930	16	0	35	0	39	0	0	0	0	8	0	0	19	21	52	0	64	60	271	59
ENSMUSG00000000787|Ddx3x	5863	4267	10041	4775	5493	3124	7124	4564	2675	3398	3697	5008	3709	4699	3505	8	13647	9849	7259	12	9072	9991	9377	8779	4225	3345	4085	2874	2255	3529	3144	7230	2522	1848	3705	1355	12	28	3574	14	4358	790	9462	5647	26	8575	4546	7171	12636
ENSMUSG00000000791|Il12rb1	0	150	385	0	112	0	496	0	0	0	209	281	272	0	0	0	177	0	0	0	0	181	0	0	0	153	0	0	0	0	150	384	0	0	0	0	0	0	0	0	78	0	373	0	0	0	131	318	0
ENSMUSG00000000792|Slc5a5	185	0	0	0	0	0	0	0	0	0	0	0	0	0	0	0	0	230	177	0	0	0	0	0	0	0	0	48	0	0	0	0	0	0	0	0	0	0	0	0	0	0	0	27	0	238	0	0	0
ENSMUSG00000000794|Kcnn3	0	0	0	0	0	0	0	0	0	0	0	0	0	0	0	0	0	0	0	0	0	0	0	0	0	0	0	0	0	0	0	0	0	0	0	0	0	0	0	0	0	0	0	0	0	0	0	0	0
ENSMUSG00000000804|Usp32	117	185	155	283	57	166	86	50	276	270	293	345	81	638	24	0	191	459	49	0	181	31	260	195	0	114	90	668	226	201	391	325	111	16	123	86	0	0	105	0	60	0	74	519	0	255	59	143	36
ENSMUSG00000000805|Car4	322	313	0	0	8	79	398	0	0	246	156	0	0	0	105	0	72	183	0	0	0	46	251	441	79	564	0	160	0	0	490	0	0	0	0	0	0	0	0	0	84	0	196	1097	0	0	673	0	0
ENSMUSG00000000811|Txnrd3	0	82	0	0	0	0	0	0	264	145	0	28	13	0	149	0	46	214	63	0	0	0	274	0	202	231	0	0	0	0	0	0	0	175	0	82	0	0	0	0	16	0	138	235	0	0	165	0	0
ENSMUSG00000000817|Fasl	0	0	0	0	0	0	0	0	0	0	0	0	0	0	0	0	0	0	0	0	0	0	0	0	0	0	0	0	0	0	0	0	0	0	0	0	0	0	0	0	0	0	0	0	0	0	0	0	0
ENSMUSG00000000823|Zfp512b	215	22	0	0	0	0	13	0	5	132	493	0	148	0	250	0	282	424	161	0	317	187	261	118	18	179	207	0	0	0	0	0	442	58	3	81	0	0	275	0	190	3	182	0	0	189	283	262	100
ENSMUSG00000000826|Dnajc5	618	721	1288	2007	796	790	754	795	860	928	682	1206	1119	514	601	4	1549	1632	1880	4	1091	1144	1115	387	1703	681	1092	973	828	971	593	617	763	246	1656	732	0	7	421	0	501	31	1879	1810	5	612	618	1398	434
ENSMUSG00000000827|Tpd52l2	7189	7993	8217	5541	7405	6166	6900	7376	4844	5491	4807	6020	6803	7540	8009	13	6913	5095	5517	8	5316	4790	4271	5146	6623	5926	5681	4409	598	5407	4240	4339	8459	4767	5856	2516	9	87	5744	16	2741	2784	7626	2023	57	5532	4357	4049	3483
ENSMUSG00000000838|Fmr1	760	235	323	62	305	245	284	400	376	757	373	465	316	722	1118	0	1003	1644	1432	6	1043	1431	1291	862	219	529	278	193	352	143	608	241	362	283	229	149	0	0	1122	0	135	0	115	172	3	176	219	152	385
ENSMUSG00000000861|Bcl11a	0	0	0	0	0	0	0	0	0	0	0	0	0	0	0	0	0	0	0	0	0	0	0	0	0	15	0	0	0	0	0	0	0	0	0	0	0	0	0	0	0	0	24	0	32	235	176	232	0
ENSMUSG00000000869|Il4	0	0	0	0	0	0	0	4	0	0	0	9	0	0	0	0	0	0	0	0	0	0	0	0	0	0	0	0	0	0	0	0	0	0	0	0	0	0	0	0	0	0	0	0	0	0	6	0	2
ENSMUSG00000000876|Pxmp4	136	367	895	472	396	102	716	1584	36	243	481	826	437	130	320	0	987	178	1490	4	366	4	33	666	559	458	293	342	254	631	75	274	0	17	113	58	0	0	24	0	22	272	831	597	0	440	783	249	257
ENSMUSG00000000881|Dlg3	4	126	743	94	26	164	197	118	362	572	651	426	836	647	205	0	590	762	171	0	544	582	434	570	279	116	197	180	0	404	277	49	0	425	185	491	0	0	393	0	121	8	95	477	0	433	257	162	383
ENSMUSG00000000884|Gnb1l	576	177	245	294	279	32	593	955	354	404	147	564	600	385	168	0	617	2281	741	3	554	739	350	498	892	241	886	492	449	584	834	660	254	433	347	213	6	0	327	0	320	492	905	62	355	861	693	1030	1941
ENSMUSG00000000889|Dbh	0	0	0	0	0	0	0	0	0	0	0	0	0	0	0	0	0	0	0	0	0	0	0	0	0	0	0	0	0	0	0	0	0	0	0	0	0	0	0	0	0	0	0	0	0	0	22	0	0
ENSMUSG00000000901|Mmp11	0	0	0	0	0	0	0	0	0	0	0	0	0	0	149	0	291	0	2	0	87	2	0	0	0	230	0	0	0	0	1	0	0	0	0	0	0	0	0	0	0	1	393	6	0	2	5	0	67
ENSMUSG00000000902|Smarcb1	1107	678	503	527	950	337	1594	893	849	866	563	808	1056	452	1414	0	670	493	607	0	275	665	266	805	616	833	534	687	136	986	813	1294	235	464	340	89	0	0	535	0	1240	934	814	1485	0	1512	1286	1040	239
ENSMUSG00000000903|Vpreb3	0	273	61	48	0	8	294	393	7	0	168	0	31	0	304	0	295	217	358	0	169	517	24	581	382	139	126	297	0	65	0	91	200	0	4	0	0	0	54	0	0	0	0	4	0	326	202	0	119
ENSMUSG00000000915|Hip1r	905	359	0	456	269	1	601	295	0	119	0	272	1579	46	357	0	976	507	0	0	1013	840	911	565	371	107	0	778	0	747	933	126	0	6	1457	230	0	71	14	0	0	0	1483	150	0	210	12	53	0
ENSMUSG00000000916|Nsun5	2588	809	907	1133	1598	709	1549	2020	1841	2817	1072	1886	1873	2222	1372	6	2815	2128	1191	0	962	2228	1041	1494	1651	2306	1235	730	443	1086	588	705	4489	1145	1758	561	5	1576	1614	0	1827	567	1410	1209	12	1061	924	2490	396
ENSMUSG00000000934|Top1mt	255	158	319	960	141	10	314	967	170	395	33	0	673	0	921	0	188	349	788	0	286	213	0	79	31	226	0	416	0	129	25	149	0	216	0	407	0	0	136	0	5	0	0	267	0	691	221	757	0
ENSMUSG00000000938|Hoxa10	0	0	0	0	0	0	230	0	185	187	0	0	0	0	0	0	0	0	0	0	0	0	0	0	184	91	0	0	0	0	0	172	0	52	0	0	0	0	0	0	671	0	242	0	0	0	114	0	68
ENSMUSG00000000942|Hoxa4	0	0	0	0	0	0	0	0	0	0	0	0	0	0	0	0	0	0	0	0	0	0	0	0	0	0	0	0	0	0	0	0	0	0	0	0	0	0	0	0	0	0	0	0	0	0	0	0	0
ENSMUSG00000000948|Gm38393	85	83	190	105	152	50	80	81	29	58	13	43	47	40	42	0	88	10	11	0	25	35	5	2	36	24	5	4	44	10	4	18	156	134	131	54	0	0	114	0	93	8	44	19	0	28	1	36	33
ENSMUSG00000000957|Mmp14	0	0	0	2	0	0	0	0	0	25	0	287	0	0	1	0	0	42	108	0	83	199	154	77	0	1	0	0	0	0	0	0	0	0	0	0	0	0	0	0	80	0	0	0	0	0	147	0	0
ENSMUSG00000000958|Slc7a7	293	0	0	23	91	0	0	257	96	305	369	336	210	95	254	0	0	53	0	0	0	223	433	0	208	259	75	0	0	78	78	483	0	0	0	0	0	0	0	0	71	0	108	774	0	37	0	0	92
ENSMUSG00000000959|Oxa1l	540	387	825	1052	835	16	654	543	557	473	523	7	480	663	470	0	0	5	875	5	360	556	948	95	728	545	236	214	0	1467	568	960	484	847	800	28	0	0	693	0	554	73	70	108	0	92	292	279	466
ENSMUSG00000000976|Heatr6	297	258	99	154	136	49	1553	512	160	405	63	0	760	496	917	0	0	272	346	0	260	151	255	147	9	210	9	284	499	609	494	143	0	265	276	5	0	11	0	0	172	242	321	7	4	135	232	2	331
ENSMUSG00000000982|Ccl3	0	0	0	0	0	0	152	0	0	0	0	0	0	0	51	0	0	0	0	0	0	0	0	0	0	0	0	0	0	0	0	0	65	0	0	0	0	0	0	0	0	0	0	0	0	0	0	0	0
ENSMUSG00000000983|Wfdc18	0	0	0	0	0	0	0	0	0	0	0	0	0	0	0	0	0	0	0	0	0	0	0	0	0	0	13	0	0	0	0	0	432	56	3	0	0	0	0	0	0	0	0	0	0	0	0	0	0
ENSMUSG00000001014|Icam4	0	0	0	0	0	0	0	0	0	0	0	0	0	0	31	0	12	0	0	0	0	0	0	0	0	184	0	0	0	0	0	0	0	0	0	0	0	0	0	0	0	0	0	1	0	20	0	0	0
ENSMUSG00000001016|Ilf2	1868	1877	1609	2712	2906	1564	3004	1903	1856	3229	3373	1703	2756	3813	1645	5	2603	2454	2692	15	3811	4674	987	2436	2663	3328	3141	1282	2358	848	1155	2955	1765	1329	990	912	3	96	2393	13	1194	685	1692	1175	23	976	1064	1899	2383
ENSMUSG00000001017|Chtop	544	1382	1067	1457	862	596	951	1427	304	703	633	530	1261	1253	1301	0	1095	858	132	6	686	825	572	384	488	367	819	653	200	633	905	575	252	86	445	202	0	6	157	0	987	627	1072	1281	6	546	682	607	1032
ENSMUSG00000001018|Snapin	231	90	238	0	70	97	132	0	112	0	145	11	19	0	154	0	48	37	108	0	68	14	153	397	528	739	0	391	2	236	85	32	101	14	104	0	0	0	24	0	230	0	395	145	0	94	71	105	153
ENSMUSG00000001020|S100a4	2	0	0	0	0	0	0	0	45	0	0	0	0	0	0	0	30	0	0	0	0	0	0	0	0	0	0	0	0	52	0	0	0	0	0	0	0	0	0	0	0	0	0	0	0	0	0	115	0
ENSMUSG00000001021|S100a3	76	54	183	145	80	113	0	247	600	0	191	23	185	220	154	0	0	385	0	0	32	81	0	0	566	212	387	369	174	1118	746	206	0	0	0	0	2	1	263	0	41	436	402	39	8	235	756	178	39
ENSMUSG00000001023|S100a5	0	0	0	0	0	0	0	0	0	0	0	0	0	0	0	0	0	0	0	0	0	0	0	0	0	0	0	0	0	0	0	0	0	0	0	0	0	0	0	0	0	0	0	0	0	0	0	0	0
ENSMUSG00000001025|S100a6	0	0	4	0	0	0	159	0	0	0	20	0	163	19	0	0	179	0	0	0	105	0	34	0	165	84	0	32	0	761	9	276	210	0	0	0	0	0	0	0	24	0	109	86	0	117	270	213	297
ENSMUSG00000001027|Scn4a	0	0	0	0	0	0	0	0	0	0	0	0	0	0	221	0	0	0	0	0	0	0	0	0	0	17	0	0	0	0	0	0	0	0	0	0	0	0	4	0	0	0	0	0	0	0	0	0	0
ENSMUSG00000001029|Icam2	0	0	209	0	0	0	0	0	0	0	0	0	0	0	0	0	0	120	0	0	0	0	0	0	0	0	0	0	0	0	0	0	0	0	0	0	0	0	0	0	0	0	6	0	0	0	0	0	0
ENSMUSG00000001034|Mapk7	0	296	90	534	829	0	894	335	643	920	760	431	62	0	179	0	366	0	297	0	405	533	744	616	3	356	268	452	37	373	957	1292	0	193	712	12	4	0	824	0	699	0	4	699	3	285	0	522	0
ENSMUSG00000001036|Epn2	1176	1861	933	2283	2612	926	1498	2299	1141	2951	1688	1743	1828	1978	2421	0	3668	1616	2488	0	2535	3192	3108	2708	795	1451	512	694	573	643	981	315	3185	569	1508	1212	35	0	607	0	2289	47	707	2021	3	2028	3959	1611	487
ENSMUSG00000001039|B9d1	0	57	0	0	94	20	0	186	0	0	0	181	0	24	21	0	133	0	8	0	28	183	113	179	0	0	0	0	0	0	0	0	0	0	23	0	0	0	0	0	35	307	0	4	0	0	0	0	198
ENSMUSG00000001052|Sec24b	696	548	777	467	281	553	1104	955	754	1156	1758	1146	734	256	1603	0	1921	1660	452	10	1422	1226	1057	910	1220	1466	1169	486	484	1361	791	1100	92	101	731	506	0	0	602	99	481	86	877	580	279	1861	1072	332	905
ENSMUSG00000001053|N4bp3	0	38	168	0	0	0	0	39	0	414	12	0	389	246	0	0	1448	595	375	0	613	6	72	589	0	176	83	124	0	344	0	497	320	0	0	57	0	0	0	4	90	20	0	0	0	0	709	821	486
ENSMUSG00000001054|Rmnd5b	5987	7219	5469	6674	5484	4491	8313	6266	6409	9596	10682	11144	7622	7947	11601	6	5438	6318	7894	10	3889	5517	3327	5052	6454	6264	8559	6055	4802	9023	8030	6986	5235	4746	6177	3502	15	32	8744	14	4275	1596	5928	6427	305	3594	5219	6197	3776
ENSMUSG00000001056|Nhp2	10867	9347	12113	8521	13742	6763	12573	15297	7362	9736	10316	4734	5591	6426	8036	18	11803	12102	9935	38	11325	12038	9721	14020	6767	12498	12616	7547	2738	7624	8228	9986	9519	3409	5520	2177	194	421	4300	164	9868	7412	12193	9950	1176	13437	9740	12021	11536
ENSMUSG00000001062|Vps9d1	0	0	30	108	165	4	63	0	0	0	0	0	2	0	4	0	0	0	94	0	69	0	483	0	7	67	38	217	1039	0	0	175	0	0	0	18	0	1	1	0	246	535	0	0	0	0	0	153	0
ENSMUSG00000001065|Zfp276	28	93	1	509	662	603	319	0	475	2	480	427	35	4	590	0	36	1976	1	0	183	710	407	532	571	1073	63	473	0	1569	183	45	341	28	482	5	0	0	397	0	9	3	658	147	0	60	0	913	320
ENSMUSG00000001076|C1ql4	0	109	0	66	0	0	30	13	0	0	78	0	0	0	0	0	0	0	0	0	57	0	40	0	70	11	295	0	0	0	0	12	0	0	0	0	0	0	0	0	10	116	0	0	0	63	113	0	0
ENSMUSG00000001082|Mfsd10	776	574	1451	2284	749	813	1079	479	926	1162	1146	2288	583	1004	307	6	369	618	1303	4	763	1693	616	226	1622	1250	1720	1514	4	673	1248	555	1684	161	1852	233	0	10	0	0	1073	159	94	821	0	1349	1650	514	1198
ENSMUSG00000001089|Luzp1	4409	3190	2817	2752	6520	2650	4263	3775	2734	5118	3942	4482	2484	2660	1600	6	5091	5094	4536	12	2756	2892	2596	2479	1946	4411	2331	2688	2263	1398	1459	2365	1968	2954	1699	2683	0	5	1121	0	2756	266	5106	259	31	1244	4689	2568	2773
ENSMUSG00000001095|Slc13a2	3074	2155	1615	1448	1971	1283	2047	1050	182	758	2303	652	1152	901	876	0	1033	3175	2898	0	1518	3053	2500	2382	352	630	492	626	184	667	812	1471	3519	20	794	330	0	0	1146	0	2410	172	2473	540	13	1613	2073	651	1222
ENSMUSG00000001098|Kctd10	4725	2236	2715	3633	2124	4679	2178	6117	2322	2045	3067	2319	1111	1105	1172	0	2142	3274	2280	0	2378	2388	1454	2288	2410	4272	931	1369	1383	2262	2340	2712	601	766	565	1058	0	0	1862	6	2340	291	4440	1321	0	3079	2623	2701	926
ENSMUSG00000001100|Poldip2	157	331	600	96	475	243	72	294	250	0	513	135	348	1554	663	0	337	202	79	0	241	553	258	25	500	757	821	550	0	1124	313	0	90	444	90	0	0	11	123	0	473	335	483	260	0	418	663	775	1008
ENSMUSG00000001103|Sebox	0	0	52	0	0	0	0	0	0	0	0	0	0	0	0	0	0	0	0	0	0	0	0	0	0	0	0	0	0	0	0	0	0	0	0	0	0	0	0	0	0	1	0	25	0	0	0	0	0
ENSMUSG00000001105|Ift20	400	730	880	1146	629	636	611	603	207	922	161	300	454	870	647	0	550	87	342	0	459	604	531	416	509	457	281	197	5	99	271	180	860	482	554	169	0	329	389	0	354	64	138	198	2	190	467	314	79
ENSMUSG00000001119|Col6a1	0	0	0	0	0	0	0	0	0	0	0	0	0	0	0	0	0	0	0	0	5	0	0	0	0	0	0	0	0	0	0	0	0	0	0	0	0	0	16	0	0	0	0	0	0	0	0	0	0
ENSMUSG00000001120|Pcbp3	35	252	295	164	42	113	0	379	296	226	0	0	127	0	122	0	196	0	0	0	143	30	289	0	260	133	149	0	0	279	66	0	49	362	0	288	0	0	196	0	179	0	37	0	0	90	869	0	153
ENSMUSG00000001123|Lgals9	7	357	0	0	220	311	215	623	356	1045	398	320	519	334	219	0	168	261	101	0	134	238	335	353	689	956	582	81	0	770	172	184	0	0	0	0	0	0	0	0	435	372	29	0	0	163	189	326	41
ENSMUSG00000001127|Araf	150	519	587	1814	1018	849	1280	213	533	271	455	0	860	465	677	0	987	1146	2005	0	723	837	1199	1810	830	367	597	823	62	697	493	1127	1036	212	1270	515	7	0	764	0	841	612	1536	1058	0	446	884	958	938
ENSMUSG00000001128|Cfp	0	0	0	0	0	0	0	0	0	0	0	0	0	0	0	0	0	0	0	0	0	0	0	0	0	0	49	0	0	42	0	0	0	0	0	35	0	0	0	0	0	0	0	0	0	0	0	0	0
ENSMUSG00000001131|Timp1	0	94	0	0	0	0	0	0	0	0	0	0	0	0	32	0	0	0	0	0	0	0	0	0	223	0	0	0	0	0	0	0	420	189	5	77	0	0	0	0	0	0	0	0	0	124	10	0	79
ENSMUSG00000001134|Uxt	597	636	439	207	683	219	828	1557	455	391	982	459	373	432	474	0	726	1695	910	0	809	813	620	1279	617	268	634	331	78	248	382	505	367	610	311	332	0	78	679	0	582	70	731	379	336	376	365	250	1014
ENSMUSG00000001138|Cnnm3	754	499	249	499	181	276	389	111	195	5	69	534	440	120	1113	0	599	257	336	8	229	242	5	4	322	151	44	27	260	97	20	45	780	558	349	172	0	0	86	0	11	59	111	127	1	143	228	402	580
ENSMUSG00000001143|Lman2l	0	90	10	123	26	0	650	61	0	0	0	71	286	0	162	0	0	0	147	0	62	0	22	0	0	0	29	172	4	367	0	0	46	0	79	54	0	0	232	0	0	0	0	100	0	0	540	0	133
ENSMUSG00000001150|Mcm3ap	259	509	1731	1567	323	1274	1396	756	65	98	463	759	431	801	316	0	25	647	1274	0	986	1179	466	799	908	2366	1318	2293	1078	2299	1562	1698	0	906	274	399	0	5	63	9	323	32	2736	1187	0	1890	1721	1373	1682
ENSMUSG00000001151|Pcnt	5453	2192	4707	3570	5429	2617	5175	1769	1159	436	2398	3070	4331	3855	3223	3	2545	4391	4004	9	2798	3361	2297	4109	3887	4248	5442	4427	3671	5807	6312	4045	2026	914	1037	1276	10	4	3579	0	692	1087	2402	4228	51	6024	2173	4923	2074
ENSMUSG00000001155|Ftcd	0	0	0	0	0	0	0	0	0	0	0	0	0	0	0	0	0	0	0	0	0	0	0	0	0	0	0	0	0	0	0	0	0	3	0	0	0	0	0	0	0	0	0	0	0	0	0	0	0
ENSMUSG00000001156|Mxd1	0	0	4	405	232	18	0	0	171	19	1	55	300	0	124	0	0	361	0	0	97	50	374	328	0	0	0	0	0	0	190	0	0	0	0	23	0	0	10	0	17	0	6	7	0	18	16	0	0
ENSMUSG00000001157|Gmcl1	3	86	132	215	90	12	1	0	114	77	119	453	237	53	157	0	51	19	22	0	106	137	267	23	142	443	256	154	0	380	0	38	1	246	53	116	1	32	16	0	350	118	12	10	0	11	2	144	0
ENSMUSG00000001158|Snrnp27	448	532	404	343	468	360	776	221	153	339	322	290	220	396	529	0	568	404	366	4	427	250	307	431	384	201	188	231	202	317	192	171	36	179	315	65	4	0	158	3	501	435	544	102	0	293	140	293	157
ENSMUSG00000001166|Oas1c	0	0	0	90	0	420	0	3	0	70	0	0	180	0	0	0	16	0	66	0	0	292	0	0	25	249	7	16	0	0	0	0	0	0	0	0	0	0	0	0	0	0	7	0	0	21	0	0	0
ENSMUSG00000001168|Oas1h	0	0	0	0	0	0	0	0	0	0	146	0	0	0	53	0	0	0	0	0	0	0	0	0	0	0	0	0	0	0	0	0	0	0	0	0	0	0	0	0	0	0	0	0	0	0	0	0	0
ENSMUSG00000001173|Ocrl	412	668	939	686	297	1062	1266	782	98	347	149	96	447	525	766	3	186	542	632	8	754	359	598	497	214	869	912	269	8	616	384	413	17	142	192	230	0	0	263	0	17	593	707	141	0	390	238	597	885
ENSMUSG00000001175|Calm1	6366	4663	4382	3984	3994	3017	4266	1860	3094	5293	2818	3574	2011	2253	2539	5	5122	6093	1447	4	2825	4068	2672	1732	4592	6396	2286	2653	405	1670	1960	4166	2244	145	2483	773	0	18	1608	3	6952	1372	4615	4237	16	2979	1674	4657	4212
ENSMUSG00000001211|Agpat3	1036	705	342	1064	159	369	808	1615	495	301	0	1252	642	1230	476	0	122	357	0	0	311	275	0	368	51	515	257	150	5	1140	524	298	0	0	0	0	0	0	68	0	1093	0	571	745	0	794	838	225	269
ENSMUSG00000001225|Slc26a3	0	0	0	0	0	0	0	0	0	18	0	0	0	22	15	0	0	0	0	0	0	0	155	0	67	5	0	0	0	0	0	0	0	23	0	0	0	0	12	0	0	0	0	0	0	52	31	0	0
ENSMUSG00000001227|Sema6b	0	0	109	0	99	0	0	49	0	59	0	21	294	464	95	0	0	117	0	0	138	364	0	90	0	0	0	0	0	0	0	0	0	0	0	0	0	0	0	0	0	0	0	0	0	548	0	0	0
ENSMUSG00000001228|Uhrf1	33	354	135	969	327	261	192	414	991	582	532	506	182	15	28	0	754	0	126	0	851	605	405	92	3157	1073	1031	275	8	864	936	745	19	157	29	31	4	0	29	0	1776	20	36	69	0	28	1006	39	71
ENSMUSG00000001229|Dpp9	4	238	205	0	338	180	637	0	106	164	668	98	456	1365	277	0	0	559	327	0	30	1101	352	1560	854	624	657	303	0	0	579	373	0	0	595	0	0	0	0	4	152	0	655	0	3	689	0	0	452
ENSMUSG00000001240|Ramp2	104	45	314	96	523	0	84	651	634	977	1025	901	548	385	31	0	696	444	237	3	199	355	364	576	503	2000	99	228	0	368	65	1974	141	231	0	0	0	0	369	0	401	160	565	266	0	453	565	315	28
ENSMUSG00000001247|Lsr	372	23	195	322	366	0	598	510	5	156	98	18	886	335	0	0	581	0	154	4	20	271	397	398	702	1031	1954	1180	0	821	538	408	0	0	414	47	0	0	0	0	725	944	1406	116	0	645	1254	928	1499
ENSMUSG00000001248|Gramd1a	0	228	0	0	0	29	0	0	0	307	0	0	0	0	0	0	0	0	0	0	0	0	0	0	0	0	0	0	0	178	0	0	0	0	0	0	0	0	0	0	0	0	424	0	26	0	0	257	293
ENSMUSG00000001249|Hpn	0	0	0	0	0	0	0	0	0	0	0	0	0	0	54	0	0	0	0	0	0	0	0	0	0	0	0	0	0	0	0	334	0	0	0	0	0	0	0	0	0	0	0	0	0	0	0	0	0
ENSMUSG00000001260|Gabrg1	0	0	0	0	0	0	0	0	0	0	0	0	0	0	0	0	0	0	0	0	0	0	0	0	0	0	0	0	0	0	0	0	0	0	0	0	0	0	0	0	0	0	0	0	0	0	0	0	0
ENSMUSG00000001270|Ckb	54102	42200	55467	69055	62794	41813	47842	53998	59845	40082	75013	39621	32614	27185	43835	67	66391	56029	56645	103	54523	54929	58761	59738	58297	67238	53828	40033	5186	40156	22632	37772	13125	21152	2276	13990	39	315	10778	42	54165	34192	55575	49159	2927	60814	50522	58499	79341
ENSMUSG00000001280|Sp1	1330	2310	5616	2389	3105	1550	4092	3061	1383	601	2197	940	1453	1391	1505	0	1463	260	1385	0	884	1709	1721	1329	2720	2500	2096	420	2437	2834	2578	4030	1045	1857	2741	1291	0	44	1910	0	872	478	3086	3488	5	766	3328	3143	1149
ENSMUSG00000001281|Itgb7	1173	1249	1118	637	1523	202	2154	274	2541	1933	2971	1627	3460	1596	4560	0	2017	1946	1353	12	1695	2139	691	1190	1950	1607	1666	2433	1651	3154	2794	933	0	331	9	32	0	9	74	0	1237	2029	2088	664	0	3203	3279	934	2656
ENSMUSG00000001285|Myg1	1375	1452	2666	2486	2458	112	572	719	1011	1566	2411	1741	2164	2161	2356	0	999	523	227	5	1035	1381	495	234	2418	2856	1365	688	2	1150	922	1029	52	376	6	236	0	0	869	0	1389	261	887	407	4	909	538	1946	525
ENSMUSG00000001288|Rarg	1516	949	5609	2846	3929	960	1853	1212	1066	1581	1722	1018	1748	2279	1661	0	1871	1959	2126	8	1529	4236	1702	919	1664	2343	3015	960	480	2157	1960	2750	1636	798	2300	342	0	230	999	4	1682	1432	2898	2299	0	3557	2612	1785	3044
ENSMUSG00000001289|Pfdn5	1442	3206	4310	4984	5290	1636	4750	6306	2015	2330	2852	2801	1726	2906	2113	0	3986	3907	3051	23	3817	3906	2949	3869	4359	3734	3275	2008	164	2604	2459	2181	3714	1133	2481	801	883	903	1521	6	3929	1253	2098	2369	0	3441	2631	3517	3691
ENSMUSG00000001300|Efnb2	297	143	154	281	272	204	85	0	136	237	127	286	207	52	484	0	575	493	0	4	353	435	441	130	263	657	22	125	0	20	428	209	481	868	259	208	0	0	354	0	244	0	66	114	0	1098	780	48	105
ENSMUSG00000001305|Rrp15	1928	1540	801	2970	2020	1029	1889	1636	1250	722	811	574	1983	2367	1687	0	2354	3016	1777	8	1778	1694	1627	1758	1660	3201	987	1311	166	1117	757	1062	1053	819	1234	366	0	15	814	5	1566	407	2627	742	38	1025	814	1994	681
ENSMUSG00000001313|Rnd2	172	337	252	272	640	347	594	542	201	230	232	627	335	399	170	0	378	329	211	0	186	116	462	4	298	259	540	110	0	92	207	177	0	458	0	86	0	0	185	0	260	155	302	0	0	154	128	219	236
ENSMUSG00000001323|Srr	268	199	62	14	7	12	114	168	32	199	233	85	59	9	195	0	43	16	101	0	175	81	145	27	160	23	46	68	2	170	66	615	291	299	247	54	0	0	169	0	32	2	432	19	74	190	148	635	390
ENSMUSG00000001333|Sync	643	456	292	480	576	543	1008	2975	144	589	650	583	1746	858	292	10	46	553	1110	0	1402	581	1757	876	381	620	1218	658	1035	157	75	304	69	0	197	0	0	0	220	3	588	479	909	1036	4	795	956	322	267
ENSMUSG00000001334|Fndc5	0	71	0	0	0	0	0	0	0	0	0	0	0	0	0	0	0	0	0	0	45	0	0	0	0	0	0	0	0	0	0	0	0	0	0	71	0	0	0	0	0	154	0	4	0	0	0	0	0
ENSMUSG00000001348|Acp5	390	625	1074	532	519	345	252	612	425	192	1004	766	1439	273	679	4	691	1005	319	0	427	444	487	483	284	1197	673	165	0	429	752	541	652	59	245	456	0	0	93	0	684	18	78	175	0	1048	264	399	679
ENSMUSG00000001349|Cnn1	0	0	0	0	8	0	0	0	0	0	0	0	3	0	0	0	0	0	0	0	0	0	0	0	0	0	0	0	0	0	0	0	0	0	0	0	0	0	0	0	83	0	0	92	0	0	0	0	0
ENSMUSG00000001366|Fbxo9	448	359	512	324	334	210	405	0	374	57	791	415	1353	12	574	0	267	9	0	0	296	1420	0	90	1416	205	386	217	0	346	147	108	897	286	37	32	0	0	73	0	390	0	15	0	0	556	568	564	202
ENSMUSG00000001376|Vps50	274	394	75	299	637	335	575	228	642	253	108	695	317	82	167	0	0	8	27	0	207	66	242	202	20	410	222	35	0	22	533	117	98	6	277	27	0	0	70	4	656	0	90	231	0	416	336	408	594
ENSMUSG00000001380|Hars	1409	615	2469	1601	1434	720	1146	791	333	496	906	693	1052	1294	988	0	1683	1728	1108	0	1028	1338	1777	1435	2083	2129	1626	1806	723	808	1906	784	403	532	1230	72	0	0	1403	0	1062	87	1485	861	66	711	979	2994	521
ENSMUSG00000001383|Zmat2	650	1697	867	1026	1428	974	1181	1220	256	502	424	526	584	1509	753	0	1180	1642	1079	0	678	510	785	561	736	1079	317	500	295	384	645	982	779	755	368	128	0	0	568	0	645	48	496	513	9	696	900	767	935
ENSMUSG00000001403|Ube2c	29402	17481	16882	12993	12816	14906	16449	21204	12294	10079	9325	10829	12877	11029	9192	28	21979	20326	13154	49	12650	11676	13950	13924	12706	12920	12831	6862	5633	9205	6893	9189	5983	1850	5968	2644	379	1087	4149	18	9785	12858	9901	8762	363	11235	9651	7740	8158
ENSMUSG00000001415|Smg5	2430	2369	2187	3391	1463	2046	3590	4219	2440	2438	3623	2941	6176	4269	4560	0	1437	2162	2176	11	3147	3386	1992	1661	3268	865	2532	2097	1063	2835	4992	2402	1127	1913	2656	1205	5	9	1926	0	3519	991	5021	5354	278	3230	3269	4680	2626
ENSMUSG00000001416|Cct3	18093	12972	14554	10990	8759	10586	17765	6844	8727	10772	12309	9517	10262	12437	10893	17	9149	9817	9659	42	7368	10676	8922	10026	10194	7754	9532	6598	2369	7596	6251	7356	3213	5744	4410	2005	13	631	5780	32	10822	3162	13489	8198	79	9547	10545	11765	5454
ENSMUSG00000001418|Glmp	3840	1963	4759	2478	911	2013	3888	1194	3619	1411	2720	3436	1319	2008	2061	13	4751	6709	2915	0	4128	5549	4147	4117	4206	6018	4634	1675	246	3890	2577	2267	1861	39	663	677	4	5	693	7	7264	1983	3855	1190	11	4903	1810	6173	5076
ENSMUSG00000001419|Mef2d	1587	282	42	530	257	491	321	178	1315	2387	388	1907	481	373	364	0	818	1798	1094	0	590	1353	1111	1035	110	124	109	994	1767	543	213	820	743	318	359	66	0	28	791	0	816	130	917	140	0	987	351	779	643
ENSMUSG00000001420|Tmem79	1793	1406	1300	1807	566	1472	582	69	1145	1266	758	677	495	47	1043	0	1241	746	1490	0	1934	888	1097	896	152	922	641	278	417	547	212	658	4	0	1156	130	0	0	602	0	888	300	582	387	0	226	680	203	188
ENSMUSG00000001424|Snd1	818	1164	169	492	190	0	1093	1127	453	449	311	910	105	1275	929	0	248	521	170	0	611	1340	457	148	18	168	853	96	0	35	395	654	74	12	373	38	4	6	0	0	198	0	788	0	5	4	109	40	8
ENSMUSG00000001435|Col18a1	0	0	0	0	0	0	0	0	0	0	0	0	0	358	68	0	0	0	0	0	272	235	0	0	0	0	0	0	0	0	319	0	0	0	0	0	0	0	0	0	0	0	141	0	0	0	0	0	303
ENSMUSG00000001436|Slc19a1	277	177	455	186	0	0	0	7	305	398	374	1194	759	1008	201	0	26	868	82	0	596	548	4	54	290	910	0	813	0	294	224	463	849	491	153	0	0	0	670	0	1133	0	1253	886	0	444	0	2708	1529
ENSMUSG00000001440|Kpnb1	2277	2625	5633	5153	3877	2721	5823	4846	3233	3098	4646	4407	4498	7776	6274	0	2720	3126	3677	13	2681	5659	3483	3168	1679	2701	4422	2422	2003	3504	4197	4043	1794	2109	1616	1804	8	8	6030	5	2615	833	6261	5120	124	4073	4793	5280	1708
ENSMUSG00000001441|Npepps	243	610	118	321	152	118	188	31	191	17	144	239	508	1429	240	0	208	254	178	0	166	247	292	600	358	623	182	709	38	55	270	659	202	285	449	220	0	0	190	0	224	18	902	485	0	168	176	279	673
ENSMUSG00000001444|Tbx21	3	0	124	0	141	0	0	0	0	13	352	0	0	0	237	0	0	0	0	0	0	130	93	0	123	0	73	0	0	0	0	0	0	0	0	0	0	0	36	0	133	0	0	0	0	169	0	0	0
ENSMUSG00000001445|Mrpl10	1114	1610	1167	970	1041	248	2588	577	281	327	1013	997	2902	3294	1860	4	1442	368	507	0	480	534	1013	500	1698	376	418	928	17	2450	549	1900	763	217	893	318	198	6	144	0	594	87	1443	1288	0	1094	1411	2151	1627
ENSMUSG00000001467|Cyp51	86	425	677	0	83	17	425	0	62	77	52	184	111	480	548	0	227	234	262	0	137	0	96	457	231	89	920	446	123	256	82	280	171	154	202	330	0	0	873	4	107	0	187	153	0	5	491	383	210
ENSMUSG00000001472|Tcf25	2352	3517	4277	4869	4355	1402	4345	2302	2864	1470	2810	1306	3301	7130	2445	3	1769	4526	3016	11	2433	2948	3375	2726	3833	2173	2389	2652	2315	2403	2523	2811	737	1581	2830	1275	37	10	2244	7	3624	536	5186	2362	250	2653	3434	1994	2697
ENSMUSG00000001473|Tubb6	5022	2137	5521	3128	3259	2504	4491	5823	1860	2033	3104	2955	3092	989	4348	9	6696	7329	5093	10	2972	5217	1504	1828	1858	2347	3530	409	99	469	514	3270	1103	580	4	1305	4	0	401	7	4471	3420	5651	3054	15	2388	8297	3914	3141
ENSMUSG00000001482|Def8	2710	3387	6182	5469	4663	2035	8586	4843	1841	1164	4086	2448	1272	2787	3993	5	1614	2696	1658	5	2430	2530	5275	3077	3586	3964	2190	7146	6514	2755	4518	2813	4506	2091	3631	908	6	128	3201	14	3408	529	6245	3884	25	5581	3525	6425	5928
ENSMUSG00000001493|Meox1	0	0	0	0	0	0	0	0	0	0	0	0	0	0	0	0	0	0	0	0	0	0	0	0	0	0	0	0	0	0	0	0	0	0	0	0	0	0	0	0	0	0	0	0	0	0	0	0	0
ENSMUSG00000001494|Sost	0	0	0	0	0	0	0	0	0	0	0	0	0	0	0	0	0	0	0	0	0	0	0	0	0	0	0	0	0	0	0	0	0	0	0	0	0	0	0	0	0	0	0	0	0	0	0	0	0
ENSMUSG00000001496|Nkx2-1	0	34	0	0	0	0	0	0	0	0	0	0	0	0	0	0	0	0	0	0	0	0	0	0	0	0	0	0	0	0	0	0	0	0	0	0	0	0	0	0	0	0	3	0	0	0	0	0	0
ENSMUSG00000001497|Pax9	105	0	0	0	0	0	0	46	0	0	0	0	79	0	0	0	0	4	4	0	0	0	0	0	4	0	240	0	0	0	150	0	0	0	0	0	0	0	0	0	307	12	0	4	0	42	0	0	0
ENSMUSG00000001504|Irx2	0	0	33	0	0	0	0	0	4	0	0	0	0	0	0	0	0	0	0	0	0	0	0	0	0	134	76	0	0	0	0	0	0	16	0	0	0	0	0	0	0	0	0	0	0	0	4	0	0
ENSMUSG00000001506|Col1a1	37	0	0	0	0	0	0	0	0	0	0	0	0	0	0	0	0	0	0	0	0	0	0	0	0	0	0	0	0	0	0	0	0	0	0	0	0	0	0	0	0	0	0	0	0	0	0	0	0
ENSMUSG00000001507|Itga3	643	290	0	851	18	866	238	477	643	28	378	2643	834	370	632	0	0	0	70	0	494	1274	0	0	0	1081	1804	1051	0	0	953	701	0	0	265	0	0	0	1125	0	518	145	1368	0	160	3601	569	150	0
ENSMUSG00000001508|Sgca	0	0	0	0	0	0	0	0	0	20	0	0	0	0	0	0	0	0	0	0	0	0	0	0	0	0	0	0	0	0	0	0	0	0	0	0	0	0	0	0	0	0	0	90	0	0	0	0	0
ENSMUSG00000001510|Dlx3	0	0	16	0	11	0	0	0	929	1329	473	1324	351	210	342	0	2592	446	277	0	123	332	0	618	310	1284	92	32	0	0	0	33	0	0	0	0	4	15	0	0	60	240	305	21	0	114	502	409	7
ENSMUSG00000001517|Foxm1	0	58	184	0	183	3	546	5	255	19	494	77	0	410	60	0	26	0	673	0	264	8	77	163	194	121	0	376	98	630	0	453	4	376	209	305	0	0	294	0	217	16	0	0	0	547	0	209	21
ENSMUSG00000001518|Itfg2	238	425	1288	592	1092	236	1126	1641	344	169	137	806	926	1390	945	0	384	727	110	0	554	601	1087	125	658	1302	921	658	2816	974	198	472	298	360	14	33	0	4	445	1	688	459	389	99	85	300	206	240	724
ENSMUSG00000001520|Nrip2	0	55	1	0	0	0	0	0	0	0	0	0	0	0	1	0	0	6	0	0	2	0	0	0	0	61	0	0	0	0	2	1	0	63	1	13	0	1	0	4	0	0	0	0	1	0	0	0	0
ENSMUSG00000001521|Tulp3	0	70	0	228	0	0	0	2	38	0	108	170	301	132	181	0	352	115	300	0	92	14	5	253	8	303	266	0	0	2	69	269	106	201	285	75	0	1	129	1	3	5	201	2	0	144	288	7	130
ENSMUSG00000001524|Gtf2h4	3178	1588	5662	3384	3993	3593	4590	1392	2548	1564	1379	3055	1218	1736	1512	0	781	2361	2324	22	1531	2737	1244	1255	2241	5004	2849	2446	726	2307	2048	2604	518	46	219	211	10	4	1472	0	3565	6	5753	2258	0	2931	2546	4948	1341
ENSMUSG00000001525|Tubb5	7136	4647	14158	13077	15719	5784	1727	8202	14273	7740	18250	11241	679	859	5870	16	10605	13148	9549	40	10057	16925	7271	7578	10746	3415	6830	2952	1755	1549	2642	8010	2690	4919	6130	3320	10	17	13615	184	6076	1968	7372	3082	391	10173	4095	7276	1436
ENSMUSG00000001542|Ell2	1733	1516	1247	1979	1478	726	1575	1627	1655	1590	962	1619	981	1571	1244	4	2294	2760	2022	0	1717	1962	1546	2095	1105	1117	931	1166	1676	1040	1416	1155	1920	1350	746	616	4	2	859	19	1776	295	2379	1323	280	1823	2288	1997	1019
ENSMUSG00000001552|Jup	1366	950	634	711	2122	116	1612	2561	1640	2026	1649	2835	3316	3110	396	0	909	492	2274	0	2457	1311	637	1116	2759	2072	3327	2091	517	2545	2448	1066	6	23	306	104	8	0	454	0	2774	198	2590	979	25	619	3842	2917	1075
ENSMUSG00000001555|Fkbp10	907	904	3023	2475	505	1220	1492	51	790	1867	520	3277	2650	1938	1751	7	1260	696	337	0	894	246	144	777	2373	2471	1924	2982	399	2791	2055	1674	17	74	312	386	0	0	571	0	1146	339	2237	1971	0	2552	724	2289	1118
ENSMUSG00000001558|Klhl10	1126	247	759	458	1885	381	20	511	553	494	195	1543	2079	2811	1210	4	1203	1592	104	0	318	200	332	726	504	2288	450	467	0	276	48	897	0	766	547	8	4	0	512	0	1747	1042	2845	1143	8	2144	1549	2004	0
ENSMUSG00000001566|Mnx1	0	0	0	0	0	0	0	0	0	0	0	0	0	0	0	0	0	0	0	0	0	0	0	0	0	0	0	0	0	0	0	0	0	0	0	0	0	0	0	0	0	0	0	0	0	0	0	0	0
ENSMUSG00000001569|Nom1	1957	1908	1939	2086	1810	1755	1190	1854	1095	1291	1373	2841	2514	3246	2506	4	2330	1865	1735	11	1742	1620	1331	2251	695	1710	1054	1217	1552	2767	1173	1765	888	976	284	1311	4	0	2064	6	1747	267	1558	1853	5	2102	589	1250	670
ENSMUSG00000001576|Ergic1	4	326	303	306	781	112	431	0	39	220	0	448	159	0	0	0	140	813	354	0	113	157	196	0	252	545	680	32	77	181	156	406	0	0	0	14	0	0	0	0	488	0	1481	229	0	226	268	444	0
ENSMUSG00000001583|Tnk1	0	0	9	0	15	0	0	0	0	124	111	138	0	0	111	0	0	0	491	0	0	55	0	0	0	164	125	0	0	100	0	0	0	11	177	0	0	0	0	0	0	0	0	0	0	387	313	0	7
ENSMUSG00000001588|Acap1	3	38	282	505	190	0	292	1	360	614	785	431	191	385	155	0	4	0	4	9	208	11	236	24	479	0	1101	283	0	36	144	56	0	0	0	0	68	4	0	0	509	4	491	621	0	796	1310	1023	274
ENSMUSG00000001604|Tcea3	0	0	0	0	9	65	0	47	0	10	0	0	0	0	0	0	0	0	0	0	7	0	0	0	0	0	0	0	0	0	0	0	0	0	0	0	0	0	0	0	0	0	0	0	0	27	0	6	90
ENSMUSG00000001622|Csn3	0	0	0	0	0	0	0	0	0	0	0	0	0	0	0	0	0	0	0	0	0	0	0	0	0	0	0	0	0	0	0	0	0	0	0	0	0	0	0	0	0	0	0	0	0	0	0	0	0
ENSMUSG00000001627|Ifrd1	3259	3119	2887	2188	3793	2923	5346	1848	4050	3218	4230	4074	4410	4740	5179	0	2861	4807	4452	23	3680	3605	4123	3651	2962	2904	3022	2486	1377	4075	2665	2849	1152	2497	2717	843	0	0	3345	0	2765	1200	2734	2628	15	3402	3177	1935	1083
ENSMUSG00000001630|Stk38l	592	629	29	332	273	22	356	455	519	611	1431	894	833	1453	620	8	734	1816	623	8	1200	770	839	385	838	711	978	1130	322	980	985	1730	2043	367	702	406	0	33	563	0	978	4	748	759	76	746	913	319	167
ENSMUSG00000001632|Brpf1	1508	1100	1977	989	1104	1618	285	1399	1176	1575	1636	1454	1146	856	1095	10	1962	1236	405	9	1180	2247	1449	1234	2672	1507	2508	1081	82	820	981	3413	1371	1827	1656	1992	0	0	2248	4	127	634	4747	540	72	3521	2855	3852	794
ENSMUSG00000001642|Akr1b3	0	282	203	0	829	0	552	721	0	82	0	110	180	242	176	0	365	340	6	0	165	411	163	0	275	508	87	16	52	117	171	72	0	161	461	97	0	0	69	10	522	1505	1947	157	2	580	440	989	344
ENSMUSG00000001655|Hoxc13	0	0	0	0	0	0	0	0	103	52	0	0	0	0	0	0	0	0	0	0	0	0	0	0	0	0	0	0	113	12	0	0	0	0	0	0	0	0	0	0	0	0	178	0	0	9	254	0	0
ENSMUSG00000001656|Hoxc11	0	0	0	0	0	0	0	0	0	0	0	0	0	0	0	0	0	0	0	0	0	0	0	0	0	0	0	0	0	0	0	0	0	0	0	0	0	0	0	0	0	0	0	0	0	0	0	0	0
ENSMUSG00000001657|Hoxc8	0	0	0	0	0	0	0	0	0	0	0	0	0	0	0	0	0	0	0	0	0	0	0	0	0	0	0	0	0	0	0	0	0	0	0	0	13	0	0	0	0	0	0	0	0	0	0	0	0
ENSMUSG00000001661|Hoxc6	0	0	0	0	0	0	0	0	0	0	0	0	0	0	0	0	0	0	0	0	0	0	0	0	0	0	0	0	0	0	0	0	0	0	0	0	0	0	0	0	0	0	0	0	0	0	0	0	0
ENSMUSG00000001663|Gstt1	0	0	0	0	0	0	0	0	0	0	0	0	0	0	0	0	0	0	0	0	0	0	0	0	0	0	0	0	0	0	0	0	0	0	0	0	0	0	0	0	0	0	0	0	0	0	0	0	0
ENSMUSG00000001665|Gstt3	0	147	0	0	61	0	304	0	0	166	0	0	278	0	0	0	0	0	0	0	0	0	0	0	0	0	0	0	0	0	0	0	0	0	0	0	0	0	0	0	0	0	0	0	0	0	0	0	0
ENSMUSG00000001666|Ddt	228	183	954	93	115	372	270	515	251	0	419	0	0	2	101	0	178	36	0	0	162	4	0	53	105	647	798	133	0	119	364	267	0	0	138	4	3	0	0	0	508	5	99	85	10	307	97	4	116
ENSMUSG00000001670|Tat	147	112	0	18	77	21	611	249	156	203	20	240	0	150	420	0	27	0	0	0	0	139	291	0	563	611	1008	207	0	0	55	0	0	0	0	0	0	0	0	0	522	0	295	0	0	0	0	0	0
ENSMUSG00000001672|Marveld3	0	0	0	0	0	0	0	0	0	0	55	0	57	0	83	0	0	0	4	0	0	0	0	0	99	0	0	145	0	25	0	0	0	0	0	0	0	0	0	0	0	3	0	0	0	98	21	0	0
ENSMUSG00000001674|Ddx18	2156	3088	1194	2143	3651	1843	2329	1234	2068	1234	2502	2398	3697	4921	4210	0	6195	4515	4652	13	4657	5277	3827	4323	2739	2970	3757	2852	996	2808	2771	3920	2663	3685	2396	1461	0	69	4012	12	2463	798	3306	2677	19	1602	2979	3031	1605
ENSMUSG00000001687|Ubl3	757	183	33	200	103	3	36	67	108	59	583	647	4	680	263	0	235	41	0	0	209	354	182	408	378	284	107	194	98	494	423	262	257	22	9	70	3	0	0	0	140	146	520	673	642	537	601	841	717
ENSMUSG00000001700|Gramd3	113	0	0	0	0	0	0	66	0	0	10	0	0	0	13	0	0	0	8	0	0	0	0	19	0	72	8	0	3	0	0	0	127	56	95	125	0	0	4	0	0	56	0	0	0	0	6	0	0
ENSMUSG00000001707|Eef1e1	3682	1950	1668	2195	2175	1195	2699	3773	2111	1672	2095	1897	2128	1943	2952	7	1423	1621	1191	0	1466	1544	2909	2292	1698	2225	1886	609	790	1490	1478	1359	1374	1089	1660	659	13	35	937	8	2083	842	2522	2803	0	2339	1936	3220	760
ENSMUSG00000001729|Akt1	148	56	294	228	350	356	91	672	0	423	217	198	47	604	309	0	152	132	135	0	218	436	149	413	188	540	206	71	0	885	331	79	141	451	144	426	0	0	481	0	160	282	23	548	0	357	0	654	861
ENSMUSG00000001739|Cldn15	0	0	0	0	117	0	0	0	0	0	0	137	0	0	0	0	0	0	0	0	0	0	0	0	0	0	0	0	0	0	0	0	0	0	0	0	0	0	0	0	0	0	0	0	0	0	0	0	0
ENSMUSG00000001741|Il16	0	0	0	0	0	0	0	0	0	0	0	0	0	0	0	0	0	0	0	0	0	0	0	0	0	0	0	0	0	0	0	0	0	0	0	0	0	0	0	0	0	0	0	0	0	0	0	0	0
ENSMUSG00000001750|Tcirg1	3324	3083	3502	3657	5096	6578	1982	498	3460	1607	4618	3910	2604	2323	3486	6	6529	6700	5021	13	5073	7166	4497	5588	3172	2874	3241	2835	95	2858	523	2604	2463	2104	1444	1071	12	0	363	4	2036	687	5126	4347	10	3849	5083	2897	3641
ENSMUSG00000001751|Naglu	0	0	0	0	45	0	0	0	0	0	0	0	0	0	0	0	0	0	16	0	0	0	0	0	0	0	0	0	0	0	0	0	0	0	0	0	0	0	0	0	0	0	0	0	0	0	0	0	0
ENSMUSG00000001755|Coasy	450	319	790	987	0	0	313	0	0	0	144	592	585	1477	0	0	241	0	408	0	29	23	832	0	73	334	1665	79	0	343	166	212	0	3	0	0	0	0	26	0	0	0	0	6	0	202	68	0	298
ENSMUSG00000001761|Smo	0	59	6	0	0	365	0	1	102	0	1	269	0	595	0	0	0	118	0	0	0	0	0	0	1	1	0	0	0	0	0	561	0	26	1	4	0	0	0	0	123	0	0	0	1	5	0	25	0
ENSMUSG00000001763|Tspan33	0	0	0	0	24	3	0	0	0	0	0	0	0	422	0	0	0	0	0	0	14	4	0	0	0	0	0	0	0	0	0	0	0	0	0	0	0	0	0	0	0	0	0	30	0	0	0	0	0
ENSMUSG00000001767|Crnkl1	6634	4243	2662	3643	4496	2931	4883	4283	5532	5559	6246	4469	3887	4435	4928	0	4841	6573	6314	6	5828	5826	3908	5744	3194	4348	3915	3099	1381	2574	3373	2944	2627	1555	3022	1232	6	41	3013	9	2061	980	4384	2462	23	4822	3584	3829	2494
ENSMUSG00000001768|Rin2	28	20	0	0	202	0	0	0	0	44	4	85	0	132	411	0	53	187	18	0	208	198	0	0	377	169	0	261	0	0	11	254	10	0	0	77	0	0	53	0	0	4	285	14	0	339	104	35	0
ENSMUSG00000001773|Folh1	0	0	0	0	0	0	0	0	0	0	0	0	0	0	0	0	0	0	0	0	0	0	0	0	0	0	0	0	0	0	0	0	0	0	0	0	0	0	0	0	0	0	0	0	0	0	0	0	0
ENSMUSG00000001774|Chordc1	502	871	862	312	376	449	1055	847	447	969	575	628	499	713	236	0	169	516	521	0	307	457	657	294	193	532	624	343	316	617	457	149	190	892	464	16	0	0	517	0	202	210	193	291	4	318	163	529	500
ENSMUSG00000001783|Rtcb	1410	630	227	574	1107	1317	360	645	830	645	650	1215	1410	1410	977	4	1285	2169	939	4	1292	2808	567	669	1781	535	647	666	353	479	880	1357	859	928	941	352	0	0	1298	4	147	0	925	51	146	403	1225	823	0
ENSMUSG00000001785|Pwp1	3776	2768	5491	4933	8659	4331	5349	6390	3398	5252	3439	6015	6800	2962	6590	0	6741	8659	5166	13	4254	4406	5753	6222	6288	4586	6397	2083	753	3400	3060	4922	3195	2558	1883	1365	35	47	3768	0	2956	953	5190	2298	29	5847	5660	4171	2524
ENSMUSG00000001786|Fbxo7	104	51	0	75	17	0	533	68	0	97	142	72	0	386	0	0	948	227	0	0	384	0	129	202	228	79	165	96	0	0	74	4	120	314	0	146	0	0	0	0	117	74	0	702	0	221	354	0	166
ENSMUSG00000001794|Capns1	27	23	20	85	0	10	25	0	143	170	121	0	40	434	19	0	347	390	109	0	235	280	61	0	0	31	451	89	50	22	4	0	60	327	44	116	0	0	31	0	0	55	316	232	0	48	48	40	295
ENSMUSG00000001802|Lrp3	0	0	0	0	0	0	0	0	0	0	0	0	146	0	0	0	0	6	0	0	0	0	0	0	0	0	178	120	0	0	0	0	0	0	0	0	0	0	0	0	0	0	0	0	0	0	158	0	0
ENSMUSG00000001804|Dsg4	0	0	0	0	0	0	0	0	0	0	0	0	0	0	0	0	0	0	0	0	0	0	0	0	0	0	0	0	0	0	0	0	0	0	0	0	0	0	0	0	0	0	0	0	0	0	0	0	0
ENSMUSG00000001815|Evx2	0	0	0	0	0	0	0	0	0	0	0	0	0	0	0	0	0	0	0	0	0	0	0	0	0	0	0	0	0	0	0	0	0	0	0	0	0	0	0	0	0	0	0	0	0	0	0	0	0
ENSMUSG00000001819|Hoxd13	216	0	0	0	0	0	0	0	0	0	0	0	0	0	0	0	0	0	0	0	0	0	0	0	0	0	0	0	0	0	0	0	0	0	0	0	0	0	0	0	0	0	0	0	0	0	0	0	0
ENSMUSG00000001823|Hoxd12	0	0	0	0	0	0	0	0	0	0	0	0	0	0	0	0	0	0	0	0	0	0	0	0	0	0	0	0	0	0	0	0	0	0	0	0	0	0	0	0	0	0	0	0	0	0	0	0	0
ENSMUSG00000001827|Folr1	14163	13828	17740	15273	16914	9160	18204	13935	11140	6493	12040	10002	9402	7059	10183	32	9996	17062	10105	44	11420	14238	9108	10456	16358	16410	10846	7525	2427	8771	9067	11330	14677	7187	3322	2985	6	2916	4125	30	12153	7516	14664	8948	2254	11167	11074	15806	12357
ENSMUSG00000001829|Clpb	1018	783	533	1213	799	0	550	1160	993	115	0	346	1023	504	288	5	486	31	1529	0	264	773	254	414	1360	2091	1392	714	28	405	1130	2007	442	31	580	66	0	5	0	0	641	568	556	340	0	790	809	179	1396
ENSMUSG00000001833|Septin7	376	263	578	208	158	470	333	652	483	271	915	160	204	33	108	0	328	496	217	0	404	230	194	383	316	213	603	341	257	142	238	626	5	57	115	101	0	86	152	46	460	21	686	132	8	479	317	477	426
ENSMUSG00000001844|Zdhhc4	6	80	46	0	230	266	223	83	542	402	67	36	0	302	361	0	0	612	386	0	22	0	16	0	794	214	228	0	0	942	36	1058	236	36	15	67	0	0	35	4	186	0	0	69	0	162	188	803	338
ENSMUSG00000001847|Rac1	1802	3082	208	310	930	1341	928	1038	1884	2917	601	2301	2102	2346	1890	0	389	1571	774	7	2190	2300	2694	1784	572	1043	1265	1526	825	3212	1551	2675	823	1359	741	890	0	4	1024	0	1856	326	967	1159	73	2265	1676	939	445
ENSMUSG00000001855|Nup214	3644	1956	3243	1242	3232	2077	4229	1596	2906	2089	3095	1919	1904	1394	2081	5	1147	1614	829	4	1191	2354	638	1088	1965	759	3522	2217	1338	2679	1868	686	796	1506	577	1205	5	14	1246	12	952	3	3197	2239	238	1828	1640	1610	1178
ENSMUSG00000001864|Aif1l	26	327	73	92	137	6	386	0	229	0	31	648	0	0	68	0	122	716	3	0	301	193	219	0	230	801	1385	126	0	0	42	237	0	0	0	0	0	0	0	0	133	0	736	0	0	236	95	189	0
ENSMUSG00000001865|Cpa3	0	0	0	0	0	0	0	0	0	6	0	0	0	0	0	0	0	0	0	0	0	0	0	0	0	0	0	0	0	0	0	0	0	0	0	0	0	0	0	0	0	0	0	0	0	0	0	0	0
ENSMUSG00000001870|Ltbp1	0	0	0	0	0	0	0	0	0	0	0	0	0	0	8	0	0	0	0	0	0	0	0	0	0	0	0	0	0	0	0	0	0	0	0	0	0	0	0	0	0	0	0	0	0	0	0	0	0
ENSMUSG00000001891|Ugp2	190	78	160	184	32	22	7	231	129	164	207	15	75	109	219	0	192	210	223	0	55	262	82	37	83	232	241	48	0	38	70	449	34	113	72	68	0	0	65	0	344	41	259	116	0	259	146	155	62
ENSMUSG00000001901|Kcnh6	0	0	0	0	0	0	0	0	0	0	0	0	0	0	0	0	0	0	0	0	4	0	0	0	0	0	0	0	0	0	0	0	0	0	0	0	0	0	0	0	0	0	0	0	0	0	0	0	0
ENSMUSG00000001909|Trmt1	3072	2102	2322	1318	1743	1214	798	1099	308	552	1618	164	654	2647	2283	4	1213	2259	447	13	2083	1967	1066	1910	3073	1127	719	1357	449	1368	1867	1100	1525	1477	1544	497	0	0	1088	0	886	920	1684	1940	376	2292	1221	1100	1677
ENSMUSG00000001910|Nacc1	76	978	247	508	493	426	521	23	56	661	838	596	516	358	649	0	403	410	317	0	517	1481	842	742	1006	292	161	376	18	438	848	555	337	747	378	337	0	4	347	8	452	6	23	1213	0	1163	318	294	62
ENSMUSG00000001911|Nfix	0	7	0	0	0	0	25	0	0	0	98	135	0	128	20	0	140	131	23	0	47	4	6	0	0	58	0	8	0	6	0	50	0	0	0	94	0	0	0	0	13	0	12	0	0	11	0	0	0
ENSMUSG00000001918|Slc1a5	162	434	353	1091	476	320	537	43	466	279	703	237	1323	785	516	0	717	1045	952	2	484	532	1652	627	271	0	423	552	294	476	160	615	393	919	422	1377	5	0	969	0	125	49	632	1061	165	761	947	524	282
ENSMUSG00000001924|Uba1	11739	7228	9556	7895	10613	6546	7495	6838	4247	4648	10139	7145	8760	5190	5343	17	10862	10878	14856	35	13149	11027	10785	14140	6929	10228	9207	7038	7057	8909	7487	10238	3661	5182	9655	5988	23	393	8050	22	7725	2478	13419	11035	162	9159	10355	11219	9937
ENSMUSG00000001930|Vwf	0	0	0	0	115	0	0	0	92	0	197	2	0	0	0	0	0	0	0	0	38	0	0	0	0	0	0	0	0	0	0	0	0	0	0	0	0	263	0	0	0	0	0	3	0	161	0	0	3
ENSMUSG00000001942|Siae	0	74	4	3	9	0	0	0	67	0	178	2	9	3	0	0	0	1	0	0	0	2	21	0	11	0	2	10	0	0	0	2	3	98	0	186	0	0	2	0	4	0	251	16	0	0	37	209	2
ENSMUSG00000001943|Vsig2	0	0	0	0	0	0	0	0	0	0	0	0	0	0	0	0	0	0	0	0	0	0	0	0	0	0	0	0	0	0	0	0	0	0	0	0	0	0	0	0	0	0	0	0	0	0	0	0	0
ENSMUSG00000001946|Esam	230	0	162	0	383	485	0	4	365	0	0	107	250	0	519	0	0	0	254	0	246	0	66	0	0	262	85	0	0	0	0	60	0	33	0	368	0	0	0	0	0	0	544	0	202	0	728	0	277
ENSMUSG00000001948|Spa17	0	12	31	0	0	0	0	0	14	23	9	0	0	20	77	0	0	7	35	0	63	0	0	0	0	68	12	0	0	65	0	0	0	47	22	11	0	0	0	0	0	0	0	0	0	17	36	89	56
ENSMUSG00000001962|Fam50a	1275	1050	1414	636	1611	1022	715	2020	2749	941	1543	726	2063	3005	1404	0	2341	3276	2771	15	2681	1473	3972	3299	2763	2931	2304	1194	31	1798	1448	2055	1422	543	1479	479	0	336	1954	5	2218	24	1399	912	4	1256	1535	2548	3157
ENSMUSG00000001964|Emd	880	1119	1001	744	1319	243	1750	1930	839	815	807	245	900	1222	811	0	2149	2681	3032	0	1590	1948	2134	1115	1200	1313	866	478	38	624	676	1315	859	925	1250	740	0	14	1341	7	826	768	1445	1223	13	1154	1237	1547	1743
ENSMUSG00000001983|Taco1	264	311	262	435	170	31	1047	31	940	132	457	21	1249	365	657	0	0	38	424	0	283	273	284	217	598	642	296	50	0	224	74	784	132	288	84	145	0	0	302	0	407	21	657	313	0	659	408	1567	628
ENSMUSG00000001985|Grik3	0	0	0	0	0	0	0	0	0	0	0	0	0	0	0	0	0	0	0	0	0	0	0	0	0	0	0	0	0	0	0	0	1	0	0	0	0	0	0	0	0	0	0	0	0	0	112	0	0
ENSMUSG00000001986|Gria3	0	0	0	0	0	0	0	0	0	0	0	0	0	0	0	0	0	0	0	0	0	0	0	0	0	0	0	76	0	0	0	0	0	3	0	0	0	0	0	0	0	0	0	0	0	0	0	4	0
ENSMUSG00000001988|Npas1	0	51	13	44	15	4	0	0	0	42	0	173	0	8	35	0	0	0	0	0	0	0	11	0	0	85	120	172	0	260	59	0	0	0	0	68	0	0	0	0	0	13	0	113	0	68	198	740	0
ENSMUSG00000001995|Sipa1l2	0	0	580	0	0	144	9	0	0	0	0	237	222	404	0	0	0	415	316	0	0	0	0	13	0	4	0	258	0	0	0	0	0	62	0	27	0	0	0	0	5	0	0	344	210	0	0	0	105
ENSMUSG00000001998|Ap4e1	195	396	173	239	234	4	27	74	30	14	451	115	453	281	92	0	46	38	136	0	127	352	31	789	0	40	338	30	46	423	165	388	0	0	0	6	0	0	30	0	0	62	166	254	0	283	1093	302	95
ENSMUSG00000001999|Blvra	0	41	80	58	0	0	0	84	0	0	0	0	96	0	125	0	67	0	27	0	173	600	0	77	167	137	38	97	0	294	58	155	0	0	0	0	0	0	144	0	122	0	120	172	0	78	184	455	0
ENSMUSG00000002006|Pdzd4	0	185	0	175	30	255	331	0	137	146	0	3	66	281	466	0	267	430	413	0	345	364	972	832	127	51	0	0	0	237	355	38	642	42	650	23	0	0	331	0	0	0	107	254	0	134	192	0	69
ENSMUSG00000002007|Srpk3	0	0	0	0	0	175	0	0	0	3	0	0	125	0	0	0	0	0	0	0	0	0	47	0	0	0	0	0	0	0	0	0	0	37	0	9	0	0	0	0	0	0	0	0	0	0	0	0	0
ENSMUSG00000002010|Idh3g	4448	2814	4381	2159	5972	4839	4642	5438	3531	2407	3751	2670	4929	4409	5664	0	4385	4865	5683	17	7179	6988	4709	4445	5122	4779	2456	1535	1439	3603	3659	3442	4721	2080	3300	1346	8	294	3902	0	3757	2100	6153	2594	7	2634	2073	2885	6857
ENSMUSG00000002012|Pnck	0	0	0	0	0	0	0	0	0	0	0	0	0	0	0	0	0	251	0	0	0	0	23	0	0	0	275	0	0	0	0	0	0	0	0	0	0	0	0	0	0	0	0	258	0	0	0	0	76
ENSMUSG00000002014|Ssr4	4342	2225	2587	4042	3679	2224	2642	3534	1336	1557	1126	1310	814	1589	1394	0	4422	3619	4026	11	3256	2715	2382	3165	1111	1911	2718	1583	1061	1786	1117	3219	1602	1796	1420	854	385	115	796	9	2367	1960	1450	2356	103	1962	1648	2134	4770
ENSMUSG00000002015|Bcap31	5119	4300	3682	3972	2969	3235	5203	2148	1745	3021	3085	3426	2472	3356	2705	0	8916	8312	7606	20	6356	7789	8561	7859	3573	3882	2916	2540	1346	1520	2614	2193	7332	4214	2170	1732	8	558	3298	4	2412	800	4514	2690	7	3494	3958	5671	7552
ENSMUSG00000002017|Fam98a	1359	1196	278	1272	892	1721	1524	932	1473	1133	1396	724	732	921	696	9	1003	2039	525	0	1641	1614	467	972	1030	1417	792	563	138	321	349	822	741	285	352	344	0	0	607	0	1177	692	1540	525	29	847	1997	1137	829
ENSMUSG00000002020|Ltbp2	267	0	0	0	0	0	0	0	0	0	0	0	0	0	0	0	0	0	0	0	0	0	0	0	0	0	0	0	0	0	0	0	0	0	0	0	0	0	0	0	0	0	0	0	0	45	0	0	221
ENSMUSG00000002028|Kmt2a	0	0	0	296	264	61	0	35	0	99	19	288	0	0	333	0	66	0	0	0	0	0	0	0	0	0	0	14	496	0	348	0	0	0	0	17	0	0	0	0	0	0	5	26	0	0	0	0	0
ENSMUSG00000002031|Ift46	4	249	197	71	209	0	561	141	600	203	859	9	62	70	242	0	32	252	257	0	517	891	551	226	1536	379	150	748	0	129	373	173	0	39	298	251	0	0	10	0	279	47	302	655	0	924	668	0	187
ENSMUSG00000002032|Tmem25	0	0	0	0	0	0	0	0	0	0	0	0	15	0	0	0	0	0	0	0	0	0	0	0	0	0	0	0	0	0	0	0	0	0	0	0	0	0	0	0	0	0	0	0	0	0	0	0	169
ENSMUSG00000002033|Cd3g	0	0	0	0	0	0	0	0	0	0	0	0	0	0	0	0	0	0	0	0	0	0	0	0	0	0	0	0	0	0	0	0	0	0	0	0	0	0	0	0	0	0	0	0	0	0	0	0	0
ENSMUSG00000002043|Trappc6a	70	63	0	111	99	71	8	191	105	3	0	102	70	37	64	0	0	67	112	0	75	103	0	0	154	0	58	6	0	344	227	80	0	0	50	17	0	0	74	0	61	0	0	0	0	0	28	0	0
ENSMUSG00000002052|Supt6	3796	3123	4214	6309	3582	2540	3146	2756	3405	2636	4169	6151	3938	4644	5468	8	1810	4251	4478	9	3088	6864	3821	2988	2493	4028	4324	4404	5393	5406	3621	5924	1551	1497	3919	1212	278	8	5266	4	2742	817	5690	1487	10	4339	3058	4156	3006
ENSMUSG00000002055|Spag5	192	1047	535	704	1456	355	697	547	406	0	475	0	560	1736	1240	8	132	401	1035	0	558	452	434	734	8	520	1059	122	30	311	1069	462	220	41	359	34	0	0	0	0	255	304	1258	495	0	182	500	492	730
ENSMUSG00000002057|Foxn1	0	102	0	0	0	0	0	0	0	0	0	0	0	0	0	0	0	0	0	0	5	0	0	0	0	0	0	0	0	0	0	0	0	0	0	0	0	0	0	0	0	0	0	0	0	0	0	0	0
ENSMUSG00000002058|Unc119	0	193	0	0	3	92	127	328	0	0	140	0	4	179	91	0	0	200	25	0	0	0	0	0	0	0	367	0	0	0	64	0	155	0	42	71	0	0	67	0	307	0	664	0	0	0	4	0	10
ENSMUSG00000002059|Rab34	1010	491	1471	1008	1770	1606	1186	2098	687	970	560	471	1545	1357	941	0	707	298	1165	0	508	570	229	151	1242	2211	1460	1438	1227	1156	1189	1081	501	437	547	419	5	3	568	0	545	619	620	343	4	496	1019	236	513
ENSMUSG00000002064|Sdf2	445	772	2104	779	1483	769	1566	697	801	858	953	1449	467	1568	602	4	219	85	56	0	159	337	876	1011	0	1571	1309	1188	21	453	365	770	714	1060	486	31	0	0	218	0	2286	0	2267	612	0	1555	1140	685	1125
ENSMUSG00000002068|Ccne1	9997	7083	12184	8250	8607	7461	7281	9606	10180	9278	12851	9657	6900	7930	7503	16	17219	15353	11796	32	9934	13587	12347	10940	8607	9438	8171	4527	2162	3472	7849	5518	12953	7112	4786	3731	996	298	7453	21	8781	3054	8379	8295	626	11780	13192	5677	6222
ENSMUSG00000002076|Hsf2bp	0	57	0	43	0	9	246	0	211	280	83	0	278	15	272	0	21	0	287	0	196	167	0	0	693	733	456	185	0	464	9	59	0	278	0	0	0	0	49	0	70	0	121	0	0	8	0	82	0
ENSMUSG00000002083|Bbc3	597	106	286	539	311	677	115	82	104	94	121	550	88	94	69	0	151	488	505	7	391	174	409	251	359	454	962	671	58	1102	386	1086	23	17	0	32	0	3	53	0	399	180	1561	1228	14	1920	2304	616	310
ENSMUSG00000002100|Mybpc3	0	0	0	0	0	0	0	0	0	0	0	0	0	0	0	0	0	0	0	0	0	0	0	0	0	0	0	0	0	0	0	0	0	0	0	0	0	0	0	0	0	0	0	0	0	0	0	0	0
ENSMUSG00000002102|Psmc3	2357	2412	3194	2722	1603	769	4317	2589	1442	647	1274	1163	1091	1002	807	4	1086	2081	683	0	1776	1695	897	854	3291	3029	2338	2394	302	1015	1281	3825	874	182	457	870	0	0	1594	4	1407	199	1990	1417	0	1698	1854	2742	2474
ENSMUSG00000002103|Acp2	9	60	132	88	41	0	600	0	533	88	276	75	12	33	207	0	138	0	120	0	185	365	11	331	72	211	0	221	0	0	19	504	0	3	0	8	0	0	0	4	51	0	499	363	0	105	548	76	0
ENSMUSG00000002104|Rapsn	0	0	0	0	0	0	0	0	0	0	0	0	0	0	92	0	0	0	0	0	0	0	0	0	0	0	0	0	0	0	0	0	0	0	0	0	0	0	0	0	0	0	0	0	0	0	0	0	0
ENSMUSG00000002105|Slc39a13	391	18	1092	983	0	0	0	101	647	227	533	304	2085	4	686	0	164	877	534	0	360	5	9	70	51	287	266	343	0	412	302	0	410	35	189	382	0	0	0	0	299	821	609	97	5	0	36	429	162
ENSMUSG00000002107|Celf2	7	221	66	238	147	0	79	0	327	6	0	31	27	457	129	0	0	0	0	0	64	50	0	0	29	80	59	47	23	107	105	182	55	47	32	31	0	0	14	0	245	81	30	0	0	196	527	224	5
ENSMUSG00000002108|Nr1h3	299	96	654	565	975	707	526	133	1420	542	637	84	1177	442	820	0	1377	105	191	0	710	777	474	1015	597	1005	1184	165	16	6	397	1061	0	326	47	109	0	0	225	0	282	421	606	0	0	841	852	360	18
ENSMUSG00000002109|Ddb2	17	81	583	273	196	75	347	0	47	30	209	455	0	0	30	0	0	0	81	0	32	137	110	0	84	349	0	226	514	94	202	442	0	285	397	231	0	0	302	0	90	0	0	238	0	0	42	144	334
ENSMUSG00000002111|Spi1	172	343	627	741	536	18	577	715	1584	1483	660	877	619	1155	412	0	487	944	726	0	914	436	1025	412	699	446	1040	204	0	129	134	1300	0	0	105	0	0	0	0	0	323	834	1459	462	0	0	1225	278	329
ENSMUSG00000002129|Sf3a1	2088	1848	2913	2737	3299	1301	3102	1587	640	557	2519	1729	1599	2002	1897	0	3118	597	975	11	734	2107	1982	820	1262	1952	3040	1925	1048	2784	1784	2000	1016	659	1683	1137	0	0	1453	0	2345	1373	2833	1393	0	548	1701	2337	1550
ENSMUSG00000002147|Stat6	0	66	0	155	0	0	0	280	0	6	464	0	25	920	768	0	268	884	516	0	133	7	0	0	539	1353	940	480	403	448	454	713	0	179	357	329	0	0	371	0	297	142	1004	4	88	300	295	0	1274
ENSMUSG00000002190|Clgn	0	0	0	0	0	0	0	0	0	0	0	0	0	35	0	0	0	0	0	0	0	17	0	0	0	62	0	0	0	0	0	0	0	12	0	0	0	0	0	0	0	0	0	0	0	0	0	0	0
ENSMUSG00000002204|Napsa	0	0	0	0	0	0	0	0	0	0	0	254	4	0	0	0	259	0	0	0	0	0	0	0	194	0	46	153	0	0	0	128	0	0	0	0	0	0	0	0	0	0	0	0	0	0	184	0	0
ENSMUSG00000002205|Vrk3	890	87	645	259	174	499	1042	0	615	294	703	154	1232	1337	849	0	63	429	6	4	366	1558	711	360	470	174	608	296	876	162	0	133	4	126	0	165	0	5	0	0	505	1527	21	60	0	150	227	521	307
ENSMUSG00000002210|Smg9	850	815	1105	535	556	7	1635	252	359	1085	529	340	958	1270	1727	0	27	257	1158	0	326	1148	140	293	626	581	730	713	125	731	63	122	650	1053	739	737	0	0	231	0	323	939	754	373	5	65	415	702	674
ENSMUSG00000002221|Paxip1	1407	1179	154	935	2193	787	884	824	321	616	944	81	1822	1815	1142	4	1264	527	131	0	1302	2253	1769	1406	1746	900	1802	440	1065	2068	341	1148	636	590	367	52	0	0	826	0	689	163	1872	1363	4	1318	642	545	178
ENSMUSG00000002222|Rmnd5a	1307	1217	566	591	1005	559	1328	1021	1069	734	1247	756	1028	764	786	5	1034	1415	1002	0	658	868	1152	419	1264	449	1583	473	2642	680	972	2370	895	695	614	659	10	0	1087	97	327	213	317	835	0	392	156	625	158
ENSMUSG00000002227|Mov10	1200	2023	3400	1297	3642	2100	4378	2122	1083	2783	5705	4576	2023	3213	2053	0	4096	3971	1947	11	3721	4643	4353	3328	5301	4334	5865	1818	89	1922	1443	1413	231	586	147	195	0	0	0	0	1193	398	3948	564	0	1762	2139	1078	451
ENSMUSG00000002228|Ppm1j	0	0	104	231	251	0	301	0	156	208	739	138	463	257	557	0	353	35	4	0	255	293	86	0	163	217	169	273	0	129	560	335	0	140	0	131	0	32	0	0	32	0	0	206	0	218	4	217	398
ENSMUSG00000002233|Rhoc	0	14	209	0	77	0	0	0	29	0	0	0	0	0	95	0	226	236	0	0	33	214	47	104	0	60	134	0	0	0	36	20	0	0	0	0	0	0	0	0	363	0	220	167	0	31	330	0	251
ENSMUSG00000002240|Prr27	0	0	0	0	0	0	0	0	0	0	0	0	0	0	0	0	0	0	0	0	0	0	0	0	0	0	0	0	0	0	0	0	0	0	0	0	0	0	0	0	0	0	0	0	0	0	0	0	0
ENSMUSG00000002249|Tead3	366	17	0	3	36	94	41	0	62	33	0	0	0	0	0	0	89	0	82	0	54	86	16	55	0	57	0	42	0	0	0	48	0	116	0	0	0	0	0	0	37	0	252	229	0	341	0	0	87
ENSMUSG00000002250|Ppard	309	200	363	172	170	319	51	525	342	148	168	807	207	64	245	0	402	209	306	0	358	38	359	560	952	541	504	417	261	294	704	981	263	159	46	437	0	0	275	0	188	0	484	117	3	334	358	1247	679
ENSMUSG00000002257|Def6	0	209	325	38	24	0	312	0	9	11	0	0	162	300	213	0	70	0	0	0	4	0	0	0	705	715	442	537	47	373	11	1043	0	0	0	0	0	0	0	0	169	0	445	72	0	495	277	1256	125
ENSMUSG00000002265|Peg3	0	0	0	0	14	0	65	0	0	0	0	0	266	549	230	0	0	7	0	0	0	0	0	0	0	0	0	0	0	67	0	14	0	0	39	7	0	0	0	0	0	0	0	0	0	16	830	294	0
ENSMUSG00000002266|Zim1	0	0	0	55	0	0	0	0	0	0	0	0	0	0	0	0	0	0	0	0	0	0	0	0	0	0	0	0	0	0	0	0	0	0	0	0	0	0	0	0	0	0	0	0	0	0	0	0	0
ENSMUSG00000002274|Metrn	0	0	0	0	0	0	0	0	0	0	0	0	0	0	0	0	0	0	181	0	0	0	0	216	0	0	0	0	0	0	114	0	2	65	0	0	0	0	0	0	0	0	0	0	0	0	0	0	0
ENSMUSG00000002279|Lmf1	0	0	0	0	0	0	440	0	0	0	0	0	0	0	0	0	0	0	0	0	0	0	0	0	0	0	0	0	410	108	0	9	0	0	0	0	0	0	0	0	0	0	0	0	0	0	239	0	0
ENSMUSG00000002280|Ciao3	749	570	676	1135	1232	505	1127	626	680	232	785	1171	12	36	1026	0	918	1085	620	4	962	1269	436	688	1812	981	1565	649	53	427	1189	312	0	460	348	827	0	0	628	0	69	865	84	405	7	89	1499	1619	1338
ENSMUSG00000002289|Angptl4	161	257	597	0	0	4	0	828	281	674	418	328	0	312	749	0	1194	2146	2	0	846	1444	632	1123	156	155	0	643	356	288	0	30	0	62	310	0	0	0	0	0	386	0	0	0	3	56	528	179	301
ENSMUSG00000002297|Dbf4	635	979	217	1154	809	249	1574	228	618	1396	1804	1195	1652	1774	1842	4	1626	2587	2341	6	2211	2002	1789	2184	943	793	720	1061	700	358	955	977	863	1487	742	1165	30	0	720	320	1953	132	963	1086	12	1636	1021	906	1211
ENSMUSG00000002307|Daxx	229	556	945	430	541	262	982	567	85	538	443	114	0	388	67	0	563	422	621	0	363	989	417	137	920	1010	184	443	10	626	355	629	230	25	211	273	417	5	0	0	344	68	903	426	62	703	335	262	412
ENSMUSG00000002308|Cd320	8680	7604	7506	8667	8750	3622	9178	12326	12531	10979	10104	11910	3212	3764	2904	11	7343	12576	7352	6	8636	10893	6266	7488	6710	7419	6836	4437	428	3326	4868	8358	9030	5940	5503	3262	897	235	6838	238	5155	4656	9168	4495	38	7320	5945	7445	4933
ENSMUSG00000002319|Ipo4	4529	4545	6758	6997	8679	4916	11239	4418	7323	9408	7736	9690	6501	11542	4107	30	5982	9119	9587	0	7927	11709	8600	7198	8467	3610	4829	4662	4122	11036	5236	6971	163	692	838	252	16	10	14	0	5177	3919	9282	3730	341	4769	2338	9165	1205
ENSMUSG00000002320|Tm9sf1	4	311	876	561	110	992	994	857	258	83	679	106	762	452	290	0	138	278	223	0	185	535	417	62	569	934	385	712	0	66	417	558	0	0	618	0	0	0	0	0	0	0	408	52	0	611	823	614	274
ENSMUSG00000002324|Rec8	0	0	0	0	4	0	0	0	0	2	0	0	0	0	0	0	0	0	0	0	0	17	0	0	0	263	0	0	0	305	0	0	0	0	0	0	0	0	5	0	27	0	0	0	0	0	0	0	119
ENSMUSG00000002325|Irf9	0	157	0	0	75	0	476	89	0	195	16	196	260	0	619	0	615	166	131	0	36	0	200	279	235	358	0	6	0	102	54	788	222	0	0	194	0	0	208	0	293	398	177	0	0	51	151	0	0
ENSMUSG00000002326|Gmpr2	9	36	0	0	0	0	26	1	55	9	0	0	296	0	57	0	0	0	195	0	1	0	0	0	0	52	84	27	0	11	0	3	0	6	426	0	0	0	36	0	0	0	0	0	0	81	0	0	0
ENSMUSG00000002329|Mdp1	913	1090	1004	1018	1026	242	937	544	946	639	908	489	1075	700	544	0	563	425	922	0	651	760	538	313	332	617	502	479	7	1064	603	1290	622	190	357	512	0	61	544	0	835	6	1109	543	0	560	660	1191	539
ENSMUSG00000002332|Dhrs1	170	131	353	0	48	211	397	0	0	0	136	0	33	0	0	0	227	0	125	0	486	0	177	0	732	9	0	240	0	0	240	220	436	0	41	71	0	0	34	0	645	699	0	0	0	0	214	0	0
ENSMUSG00000002341|Ncan	139	0	0	0	0	0	1	0	0	0	0	0	165	19	239	0	0	0	16	0	3	180	92	586	0	0	0	0	0	4	0	0	0	0	0	0	0	0	0	0	0	0	0	0	0	1	0	45	1
ENSMUSG00000002342|Tmem161a	0	22	0	503	0	0	0	0	107	233	386	642	1125	796	1562	4	5	721	272	0	317	802	413	453	620	327	269	328	0	0	4	756	353	17	0	0	4	0	0	0	399	209	409	700	0	40	201	1393	111
ENSMUSG00000002343|Armc6	597	172	1115	992	817	751	890	408	649	0	272	1379	445	774	1073	0	611	0	642	0	901	1106	304	1155	838	1259	518	315	0	4	556	286	14	238	602	0	0	0	0	0	777	0	1181	5	0	502	128	881	1089
ENSMUSG00000002345|Borcs8	114	217	325	836	157	303	342	505	1240	263	731	343	809	568	561	0	527	25	135	3	602	596	1071	548	453	0	251	248	245	267	278	442	972	502	108	86	0	4	487	6	1225	0	150	100	0	228	186	604	46
ENSMUSG00000002346|Slc25a42	352	71	379	69	401	71	316	327	3	685	0	106	38	0	140	0	258	5	0	0	35	0	0	0	14	67	214	208	62	0	0	136	0	4	0	0	0	0	0	0	141	0	994	149	0	284	0	93	29
ENSMUSG00000002365|Snx9	122	152	0	0	0	4	42	63	92	0	216	201	0	94	49	0	773	10	0	0	64	0	4	125	125	0	102	176	0	63	210	98	0	403	0	552	0	0	263	0	405	0	258	491	3	500	959	159	131
ENSMUSG00000002372|Ranbp3	1578	1792	4791	5537	3203	2041	4257	3356	2181	3182	7517	3632	3110	3255	2050	0	4514	1987	3965	14	5573	5055	4556	6042	1480	5730	2130	2707	969	4334	1948	3702	2564	2975	5305	2170	496	69	5592	13	2970	1286	5849	3517	27	4536	2297	4986	2472
ENSMUSG00000002379|Ndufa11	4164	3009	2892	2001	2747	2590	4633	2431	1301	659	2080	456	1337	624	1366	7	1366	1955	1731	0	1831	2089	2032	2266	3840	4974	3349	2023	416	2085	1240	3344	1416	2545	1065	932	0	666	1158	4	4174	1614	3538	1395	225	2156	1445	4474	2605
ENSMUSG00000002384|Bmp8b	0	0	268	0	14	0	0	0	0	0	0	0	0	0	0	0	0	0	0	0	75	37	4	0	0	2	0	0	0	0	0	111	0	0	103	43	0	0	0	0	0	661	0	0	0	0	0	0	76
ENSMUSG00000002393|Nr2f6	0	0	0	0	0	0	0	0	0	0	0	4	0	197	0	0	0	0	0	0	0	0	0	0	0	0	0	0	0	0	119	0	0	0	0	0	0	0	0	0	0	0	0	0	0	0	0	0	0
ENSMUSG00000002395|Use1	1762	894	1325	1417	1141	1377	1524	1296	952	832	1493	1309	1214	736	1205	0	1616	1309	323	0	1273	1225	534	612	2620	2302	2142	934	887	1954	2335	1131	486	419	1069	207	0	6	526	0	586	565	1471	273	795	627	335	1590	1136
ENSMUSG00000002396|Ocel1	23	0	15	548	0	110	84	0	0	0	0	35	0	149	71	0	97	426	0	0	200	0	306	148	389	336	113	325	0	0	106	0	22	0	0	0	0	0	132	0	348	0	0	0	0	7	65	0	140
ENSMUSG00000002409|Dyrk1b	193	0	0	0	0	0	8	0	0	0	0	0	4	83	23	0	0	0	0	0	128	115	0	0	0	0	0	0	0	0	23	9	0	16	0	35	0	0	0	0	0	0	0	0	0	0	0	0	239
ENSMUSG00000002413|Braf	779	436	427	375	293	198	1050	311	400	414	411	458	271	592	774	0	575	432	212	5	220	545	411	116	318	270	323	312	119	286	468	1097	211	300	393	204	2	4	361	0	550	4	1237	208	0	776	1159	38	654
ENSMUSG00000002416|Ndufb2	1386	1138	1113	1163	1264	919	944	1266	661	682	649	728	1925	1202	1402	0	571	465	1211	0	1365	831	1040	1420	684	835	506	454	355	522	359	563	33	292	510	301	0	0	244	0	792	1132	1058	431	10	795	939	648	808
ENSMUSG00000002428|Hltf	117	109	13	266	83	6	568	263	71	229	170	68	312	204	245	0	163	195	19	0	86	318	0	0	63	657	79	320	64	0	134	394	163	221	56	105	0	0	57	0	99	0	135	71	0	452	120	401	65
ENSMUSG00000002455|Prpf6	2115	1527	1563	1030	1938	2197	1630	1575	2890	3622	2974	1867	1884	1917	2894	0	3019	1280	1782	0	3057	1305	1958	2048	1420	1793	1786	1477	745	1578	1649	2166	1263	1327	989	1025	0	0	1696	23	1209	287	3179	1001	0	1166	2506	1002	1044
ENSMUSG00000002458|Rgs19	1320	110	514	715	220	655	201	61	187	456	212	547	1062	682	393	0	466	196	1329	0	349	341	437	840	305	148	120	109	0	162	234	220	164	4	0	0	0	0	173	0	1077	694	1116	495	0	772	787	1115	0
ENSMUSG00000002459|Rgs20	15	24	0	0	7	0	0	0	0	0	0	0	0	0	0	0	0	0	0	0	0	0	0	0	0	0	0	0	0	0	0	0	0	0	0	0	0	0	0	0	0	0	0	0	0	47	0	0	73
ENSMUSG00000002475|Abhd3	534	152	0	351	0	0	0	5	137	0	0	0	98	435	22	0	242	35	234	0	119	127	316	86	0	0	0	0	0	47	123	0	0	68	0	95	0	0	288	0	328	0	55	159	0	108	2	0	0
ENSMUSG00000002477|Snrpd1	1559	1927	2028	1129	1921	1376	2312	2224	578	1120	694	582	1672	1303	1710	0	2242	1902	1718	5	1450	1800	2039	1472	1494	1443	1736	984	586	1064	1085	1373	577	610	654	193	0	11	775	225	940	566	1861	858	34	1236	1141	1071	1695
ENSMUSG00000002486|Tchp	4	41	0	8	373	0	477	148	146	215	119	218	1	206	107	0	228	456	224	0	91	284	20	38	153	169	269	75	4	93	157	132	0	59	921	71	0	7	177	0	219	2	190	331	0	539	222	749	490
ENSMUSG00000002489|Tiam1	427	345	568	335	797	207	964	2135	489	1159	1336	1850	1778	1423	2645	0	2315	1670	1386	0	1450	2606	2054	1513	0	1038	201	958	435	464	1196	902	567	849	1721	2319	0	0	393	7	23	26	1598	195	0	999	596	1119	381
ENSMUSG00000002496|Tsc2	542	418	483	1154	702	443	1681	1335	623	152	823	203	0	652	674	4	3	1106	679	0	640	799	60	1201	1551	991	328	578	2741	1639	1337	1269	463	245	1215	242	3	4	57	0	843	224	3044	676	7	2220	685	829	536
ENSMUSG00000002500|Rpl3l	0	123	0	0	17	0	0	0	0	0	0	0	98	0	0	0	181	0	295	0	0	0	198	58	0	0	0	0	0	0	0	0	0	0	0	0	0	0	0	0	0	0	0	0	0	0	0	0	0
ENSMUSG00000002504|Slc9a3r2	175	282	0	414	0	0	0	0	0	0	0	0	0	0	0	0	253	301	4	0	192	137	122	0	0	0	0	4	0	0	0	0	0	0	96	0	0	0	56	0	100	0	0	0	0	407	0	0	0
ENSMUSG00000002524|Puf60	1041	2719	6030	3903	4040	428	4393	2036	2264	2112	3789	2173	1784	5614	3808	9	4990	3760	1756	1	2862	4390	1824	2924	1852	2962	4274	2055	2181	2360	2294	3380	1045	711	2175	684	10	5	2513	5	3008	1266	2639	948	8	3165	2581	2976	3421
ENSMUSG00000002546|Golga2	2322	387	1539	1558	1126	2562	2323	908	697	1107	1743	1797	1446	1660	1567	4	1468	771	1474	6	1448	1827	357	1194	2189	1367	832	1287	1499	784	1711	583	208	1565	109	442	0	0	318	0	666	860	1814	1359	0	768	713	981	1000
ENSMUSG00000002550|Uck1	31	167	390	202	117	0	0	0	0	349	263	614	343	149	179	0	1529	475	246	0	60	422	40	0	0	868	1279	150	2	43	158	311	98	60	390	68	0	0	703	0	1203	47	869	294	0	477	1272	591	177
ENSMUSG00000002565|Scin	0	0	0	0	0	0	0	0	0	0	0	0	0	0	0	0	0	0	0	0	0	0	0	0	0	0	0	0	0	0	0	0	0	0	0	0	0	0	0	0	0	0	0	0	0	0	0	0	0
ENSMUSG00000002578|Ikzf4	0	0	0	0	1	5	1	0	0	0	0	0	0	0	1	0	0	0	35	0	0	0	1	4	0	0	1	0	0	62	0	1	52	0	0	0	0	0	0	0	0	0	0	104	0	0	0	23	0
ENSMUSG00000002580|Mien1	1148	1488	1486	448	1392	913	934	626	230	724	1068	999	540	758	396	0	869	476	531	0	591	621	271	910	256	1309	1856	479	0	1263	560	352	296	423	876	484	0	0	642	0	1275	347	409	382	0	801	431	803	1066
ENSMUSG00000002588|Pon1	0	0	0	0	0	0	0	0	0	0	0	0	0	9	0	0	0	0	0	0	0	0	0	0	0	0	0	0	0	0	0	0	0	0	0	0	0	0	0	0	0	0	0	0	0	0	0	0	0
ENSMUSG00000002602|Axl	0	20	0	0	0	436	0	0	0	0	0	0	0	0	0	4	0	374	0	0	0	0	0	0	74	0	0	0	0	0	0	0	0	0	0	0	0	0	0	0	0	0	0	0	0	22	0	0	0
ENSMUSG00000002603|Tgfb1	549	273	259	679	614	406	198	201	1060	179	926	1535	450	343	261	0	291	388	335	5	648	665	705	599	674	372	193	114	119	230	203	302	413	515	354	134	4	392	406	0	464	916	64	305	0	759	238	786	34
ENSMUSG00000002608|Ccdc97	858	970	1360	916	753	343	636	468	648	129	381	318	643	985	277	0	364	828	86	0	348	1041	706	454	1543	1228	1230	732	1196	404	681	721	466	167	347	463	0	21	564	0	626	383	580	213	0	1552	959	175	419
ENSMUSG00000002617|Zfp40	0	0	59	0	0	0	0	0	24	0	0	0	0	0	0	0	0	0	0	0	0	0	83	0	0	0	0	0	0	0	0	0	0	0	0	6	0	0	0	0	0	0	0	0	1	0	151	0	0
ENSMUSG00000002625|Akap8l	431	828	234	747	1406	298	433	1544	540	354	478	0	501	188	171	0	1660	1641	850	0	204	1168	710	1013	1428	701	1411	159	78	693	237	465	373	206	70	95	0	0	100	0	1177	114	439	237	20	526	330	1073	627
ENSMUSG00000002633|Shh	0	0	0	0	0	0	0	0	0	0	0	0	0	0	0	0	0	0	0	0	0	0	0	0	0	0	0	0	0	0	0	0	0	0	0	0	0	0	0	0	0	0	0	0	0	0	0	0	0
ENSMUSG00000002635|Pdcd2l	2042	2177	1343	1845	1717	542	2412	695	791	432	738	331	2801	1978	2261	0	4137	3160	1874	0	2031	3153	739	1665	461	432	1269	1624	8	2324	1210	1413	1079	328	1505	224	0	31	578	0	1897	199	3581	2045	90	1877	1898	2694	1505
ENSMUSG00000002658|Gtf2f1	7301	7170	6275	7573	7373	3525	7651	8180	8596	6435	4663	5167	1595	2895	3156	14	4633	8107	7943	0	5533	6846	5885	6093	8123	5861	8388	3427	4762	3322	4126	6107	2752	3346	3000	2988	14	16	5636	109	5939	1016	7607	3142	48	5753	3648	6223	5060
ENSMUSG00000002660|Clpp	3533	4592	3775	3691	2909	1104	5616	4396	4010	3779	3680	4708	2171	1692	1963	0	4079	4506	4178	8	2249	3395	2422	2294	6474	4630	3887	2739	698	2912	1729	5528	1853	2163	2519	1966	5	27	2643	9	3975	3508	5136	4039	51	4385	3192	4156	3551
ENSMUSG00000002661|Alkbh7	499	636	204	631	657	129	658	281	108	214	149	0	139	0	74	0	309	283	384	0	164	326	21	119	151	620	210	525	0	228	481	249	481	100	41	0	0	629	342	0	471	227	145	315	0	97	342	390	300
ENSMUSG00000002664|Pspn	0	0	0	0	0	0	0	0	0	0	0	0	0	0	0	0	0	130	0	0	0	0	0	0	15	0	0	0	0	0	0	0	0	0	0	0	0	0	0	0	0	0	0	0	0	0	0	0	0
ENSMUSG00000002668|Dennd1c	0	0	2	6	0	0	62	0	0	0	27	34	0	0	0	0	0	301	94	0	25	0	0	148	0	0	0	0	0	0	0	0	0	0	0	0	0	0	0	0	0	0	53	0	0	0	0	0	0
ENSMUSG00000002679|Med6	3085	2027	1880	1235	2567	1947	2681	2576	1658	2000	2306	1433	2152	2329	2934	0	1958	1280	1297	4	1843	1561	1753	2303	2436	1536	2240	970	560	1988	769	1251	1207	482	645	428	14	3	1128	20	877	263	942	810	110	1724	1166	1198	1003
ENSMUSG00000002688|Prkd1	0	0	0	0	0	0	0	0	0	0	0	0	0	0	38	0	0	0	0	0	0	0	99	0	0	0	0	0	0	0	0	0	0	13	0	32	0	0	0	0	0	0	0	0	0	0	0	0	0
ENSMUSG00000002699|Lcp2	0	0	0	0	0	0	0	0	0	0	0	0	0	0	40	0	0	0	0	0	0	0	0	0	0	0	0	0	0	0	0	0	0	0	0	0	0	0	0	0	0	0	0	0	0	0	0	0	0
ENSMUSG00000002718|Cse1l	2582	2201	3365	1591	3146	1906	3344	2940	1269	2469	1867	2443	2651	5612	2445	0	2502	3591	2467	0	2807	3560	2527	1809	1704	3007	3292	2099	1316	2975	2090	2901	1769	1032	1681	113	0	94	1183	0	1165	628	4349	3129	71	2818	3200	2195	2917
ENSMUSG00000002728|Naa20	541	894	820	895	1293	226	1295	1486	1072	794	254	189	629	389	890	0	366	998	437	5	573	725	412	562	1734	1216	833	1170	154	494	807	1465	133	4	180	28	0	11	195	0	625	107	2296	1037	20	1311	561	1421	1292
ENSMUSG00000002731|Prkra	0	0	0	0	0	0	162	105	0	0	22	0	0	0	56	0	0	0	0	0	0	0	0	0	0	209	89	0	107	183	0	6	19	0	0	0	0	0	0	0	46	5	169	0	0	0	0	0	0
ENSMUSG00000002732|Fkbp7	0	0	0	0	0	0	0	22	0	0	0	0	0	0	0	0	0	0	0	0	0	0	0	0	0	0	0	0	0	0	44	0	0	0	0	0	0	0	0	0	0	0	0	0	0	0	0	0	0
ENSMUSG00000002733|Plekha3	29	27	32	0	162	30	176	23	41	76	14	206	137	157	169	0	12	17	14	0	104	0	12	10	10	267	0	10	0	4	50	10	21	8	12	270	0	0	0	0	91	0	78	0	0	54	34	64	22
ENSMUSG00000002741|Ykt6	201	1099	669	564	863	96	1063	1122	1043	659	818	276	856	755	446	4	1028	1399	1060	4	904	594	605	112	792	532	350	283	0	613	417	1018	709	300	282	148	20	0	987	4	316	0	824	747	0	485	323	427	1466
ENSMUSG00000002748|Baz1b	1277	1917	2179	1088	3345	968	3063	1409	1621	2951	3094	2837	3022	2482	2444	9	2563	1721	3129	7	3648	2120	2189	2208	1634	2028	2135	1673	2994	3244	1520	3164	1529	1511	1204	1078	8	52	1885	6	1190	622	1916	1847	10	854	3061	2994	2060
ENSMUSG00000002763|Pex6	432	188	0	257	39	799	908	900	572	288	800	493	212	67	56	0	21	0	0	0	609	307	103	460	0	450	0	137	49	1100	219	250	254	522	1098	188	0	85	479	0	0	0	397	705	0	620	270	0	0
ENSMUSG00000002767|Mrpl2	987	1867	707	2072	1769	787	1610	2237	1311	1633	656	1059	601	1097	567	6	1123	955	1345	0	978	768	831	1854	1855	733	484	860	73	1387	1338	1714	2039	346	1045	191	0	0	176	0	1548	571	1140	705	15	1224	1572	474	1375
ENSMUSG00000002768|Mea1	934	1470	1394	1182	833	1704	601	2181	1347	651	1054	235	171	140	313	0	1072	1314	1491	0	931	843	964	1177	2315	1682	1764	631	406	1388	488	618	538	787	1197	548	0	0	559	0	1442	1400	2189	489	0	1069	681	1486	643
ENSMUSG00000002769|Gnmt	0	0	0	0	0	0	0	0	0	0	0	0	0	0	0	0	0	347	0	0	0	35	0	0	0	0	0	31	0	0	0	0	0	0	0	0	0	0	0	0	15	0	0	0	0	74	0	0	0
ENSMUSG00000002771|Grin2d	579	114	165	160	147	530	465	339	170	107	147	21	482	413	39	0	181	272	740	0	533	1302	836	264	96	328	499	103	0	79	49	183	243	31	420	126	0	0	144	0	93	19	48	22	0	257	204	58	280
ENSMUSG00000002778|Kdelr1	200	207	508	366	107	142	0	0	18	0	244	104	0	552	119	0	565	376	244	0	191	427	298	128	16	186	317	216	0	570	160	165	168	84	54	16	0	0	0	0	0	345	122	119	0	69	148	47	434
ENSMUSG00000002781|Tmem143	0	0	0	0	0	0	0	0	0	0	0	0	0	0	0	0	0	0	0	0	0	0	0	0	0	0	0	0	0	0	0	0	390	0	0	0	0	0	0	0	0	0	0	0	0	0	0	0	0
ENSMUSG00000002791|Pdxk-ps	0	0	0	0	0	0	0	0	0	0	0	0	0	0	1	0	0	0	0	0	0	0	0	0	0	0	0	0	0	0	0	0	0	0	64	0	0	0	0	0	0	0	0	0	0	0	0	0	0
ENSMUSG00000002797|Ggct	150	153	0	153	117	6	95	0	0	35	173	114	78	162	57	0	0	73	159	0	7	0	75	229	0	192	179	4	0	0	26	36	47	181	32	108	0	0	48	0	14	7	10	109	0	98	5	122	0
ENSMUSG00000002799|Jag2	764	740	2424	1624	1293	1044	1989	2374	721	2115	2589	4652	1813	1271	682	0	1374	982	1884	0	772	1391	1162	1427	1659	2322	1752	2789	211	3548	1132	2178	279	613	313	441	0	8	1272	0	1278	909	3670	3716	7	2402	1298	2059	1637
ENSMUSG00000002803|Btbd6	0	88	0	280	0	211	305	223	432	297	265	309	0	49	362	0	551	347	0	0	160	340	0	0	731	212	122	0	0	207	175	73	0	29	18	0	0	0	0	0	409	0	46	38	0	628	0	0	5
ENSMUSG00000002804|Nudt14	0	0	9	0	0	0	0	0	0	0	0	0	0	629	0	0	0	4	0	0	7	0	0	0	118	0	45	0	0	0	0	93	0	8	20	227	0	0	120	0	0	0	0	20	0	0	0	0	320
ENSMUSG00000002808|Epdr1	0	0	0	0	0	0	0	0	0	0	0	0	0	0	0	0	0	0	0	0	0	0	0	0	0	0	0	0	0	0	0	0	0	0	0	0	0	0	0	0	0	0	0	0	0	0	0	0	0
ENSMUSG00000002812|Flii	1974	706	1288	1040	283	260	1756	322	567	1394	1254	495	1855	856	490	0	1460	458	602	0	2316	2224	1520	876	7	503	2622	1255	9	1312	632	1362	625	355	445	392	0	0	1608	0	925	1087	4512	2171	0	1730	1145	1139	1977
ENSMUSG00000002814|Top3a	227	708	245	194	456	615	974	641	0	424	406	1300	1282	791	873	4	0	961	128	0	560	1052	917	1050	0	605	317	859	60	1068	87	733	583	440	24	85	0	0	20	161	503	0	856	1024	0	941	415	294	883
ENSMUSG00000002820|Atg4d	1526	1235	1870	2065	2700	645	2613	220	1676	2074	1098	620	2967	2803	792	4	2435	3342	1006	0	1297	1838	1555	2040	1811	2990	1138	2571	345	1291	639	2522	1707	0	2065	283	14	0	606	3	1263	638	3994	2319	51	1770	2567	1076	1599
ENSMUSG00000002825|Qtrt1	343	724	1548	110	148	594	2441	389	423	143	896	1217	475	3123	2953	0	682	655	1332	0	611	669	118	1194	2929	479	1749	1343	182	1584	1119	1623	1043	289	519	31	0	0	1218	0	1262	0	633	1131	0	1493	651	293	945
ENSMUSG00000002831|Plin4	0	0	0	0	0	0	0	0	0	0	0	0	0	0	0	0	0	0	0	0	3	0	0	0	0	0	0	0	0	523	0	0	0	0	40	0	0	0	0	0	0	0	0	0	0	0	0	0	0
ENSMUSG00000002833|Hdgfl2	2813	3484	2160	1629	3265	2857	2220	810	2450	1865	3661	2511	428	583	587	0	1631	3306	3839	6	2089	2087	2710	3347	2052	2776	4391	1812	663	3490	1975	1904	2738	703	2927	1317	11	45	2322	3	1899	238	3417	1306	13	3010	2153	438	1088
ENSMUSG00000002835|Chaf1a	907	1528	751	1953	1973	2011	1817	2008	1485	888	1024	1336	535	482	1235	4	259	2859	1750	0	1666	1667	712	1506	1518	1484	826	1737	193	2001	1353	1307	766	896	1098	225	0	0	613	0	478	460	1993	256	0	2220	1249	1411	546
ENSMUSG00000002844|Adprh	1318	1184	831	779	1006	301	1077	3764	885	512	1802	676	515	409	719	0	1010	646	374	3	542	331	55	125	1900	868	875	517	124	1105	1200	2353	234	176	166	22	0	0	396	0	1621	451	576	1860	5	272	687	350	566
ENSMUSG00000002845|Tmem39a	350	161	24	11	893	370	619	1603	490	473	1043	997	140	750	1092	0	554	652	453	0	841	834	495	543	756	458	1500	431	0	533	578	372	393	147	663	239	0	0	2	0	992	17	1863	995	5	215	515	299	804
ENSMUSG00000002846|Timmdc1	107	338	61	12	147	15	16	23	115	121	168	161	220	49	130	0	120	298	168	0	158	223	75	637	254	331	632	323	65	387	136	261	283	96	91	326	0	0	218	0	198	31	734	210	0	11	6	3	432
ENSMUSG00000002847|Pla1a	0	456	81	80	381	0	855	117	215	138	15	0	156	392	277	0	26	233	68	0	66	300	70	242	47	358	0	8	0	251	33	320	0	0	187	0	0	0	182	0	409	6	1009	289	0	31	233	364	189
ENSMUSG00000002870|Mcm2	2290	1974	2975	4234	4101	3430	4556	3495	3690	4047	2863	7609	3033	5862	3147	7	3833	5484	3569	11	4260	1731	2813	4092	2901	2691	3512	4006	1268	4514	3068	2399	2043	1162	3793	1094	7	149	2619	8	2157	599	3672	2124	0	2227	3172	1939	2609
ENSMUSG00000002871|Tpra1	0	121	0	0	0	0	106	0	5	212	0	562	0	0	0	0	0	0	0	0	175	393	0	0	0	214	0	0	0	0	96	7	0	0	0	178	0	0	0	0	0	0	0	270	0	0	0	410	267
ENSMUSG00000002881|Nab1	0	0	10	0	0	37	161	35	12	4	243	22	247	0	3	0	0	294	240	0	0	29	76	0	0	21	123	0	0	4	7	87	331	23	22	0	0	0	0	0	92	0	100	91	0	0	146	43	96
ENSMUSG00000002885|Adgre5	522	0	0	103	0	354	214	3	344	0	27	151	63	28	41	0	3	380	0	0	116	66	111	0	390	1144	599	309	23	555	0	400	110	0	0	0	0	0	24	0	520	0	0	86	8	856	1084	449	0
ENSMUSG00000002897|Il17ra	838	602	891	106	25	26	147	554	799	1001	1311	506	388	429	1226	4	778	1518	794	0	442	1389	258	211	555	989	180	445	0	32	80	64	242	181	2677	537	0	6	624	0	949	495	0	97	0	18	247	600	73
ENSMUSG00000002900|Lamb1	825	1492	156	462	241	1073	573	649	385	998	394	1857	721	830	1283	0	486	479	0	4	267	884	1006	429	1226	1735	2211	313	0	2272	324	2267	134	992	1336	842	0	0	1357	0	1047	264	643	464	5	400	187	230	243
ENSMUSG00000002908|Kcnn1	0	148	0	49	0	31	0	0	0	62	0	0	122	0	0	0	0	39	0	0	8	261	0	0	0	0	0	9	0	0	0	0	0	0	0	0	0	0	0	1022	0	0	0	0	0	274	0	0	0
ENSMUSG00000002910|Arrdc2	8	2074	1667	792	1739	351	2664	4782	1180	1924	2001	2147	3406	3108	4698	0	2331	1372	846	0	2345	4438	2849	2657	1692	1808	826	864	62	3425	2013	1474	1813	1124	1955	856	9	4	691	0	2783	28	1973	476	82	2717	585	1783	2534
ENSMUSG00000002930|Ppp1r17	0	0	0	0	0	0	0	0	0	0	0	0	0	0	0	0	0	0	0	0	0	0	0	0	0	0	0	0	0	0	0	0	0	0	0	0	0	0	0	0	0	0	0	0	0	0	0	0	0
ENSMUSG00000002944|Cd36	0	0	0	0	0	0	0	0	0	0	0	0	0	0	0	0	0	0	0	0	0	0	0	0	0	0	0	0	0	0	0	0	0	22	0	0	0	0	0	0	0	0	0	0	0	0	0	0	0
ENSMUSG00000002948|Map2k7	410	694	645	561	736	428	783	325	663	113	547	639	823	309	344	0	587	597	552	0	428	289	376	283	699	384	507	598	279	1444	384	793	160	311	562	176	4	0	444	0	135	0	340	369	0	400	409	301	247
ENSMUSG00000002949|Timm44	1086	1895	1061	1097	1446	909	2805	1889	565	634	521	452	1313	1871	1907	0	1681	1276	1348	0	1626	1968	1156	815	1539	1649	950	811	81	653	944	320	409	395	1335	577	4	5	333	0	1251	631	1551	1691	6	1136	264	1645	840
ENSMUSG00000002957|Ap2a2	3342	3896	5020	3255	7327	2383	4582	2804	3006	2107	3587	3889	4615	3482	2988	3	1029	1804	1707	3	2383	2845	2273	2611	4559	3964	3876	2624	162	2136	4568	3398	360	708	1601	1113	11	8	2438	7	5319	2268	6569	5532	72	4980	5130	2395	3891
ENSMUSG00000002963|Pnkp	1399	939	1138	684	1896	102	3505	1146	2598	416	2407	624	1920	2332	1356	4	741	2636	412	8	744	1507	895	419	1934	1642	2468	1340	0	1282	1179	1361	0	607	612	307	0	0	1607	0	1138	559	1659	138	11	979	542	2432	159
ENSMUSG00000002968|Med25	2831	1866	2054	2906	4241	1719	4193	2443	864	1606	1870	2128	3948	3787	1977	0	2825	4089	3357	13	2412	3267	2011	2456	1773	2034	2917	2361	76	2963	1520	3698	497	1136	2706	1010	4	9	1343	81	1633	801	2969	1894	12	1191	3232	3580	1056
ENSMUSG00000002980|Bcam	0	112	0	0	0	1	0	0	0	183	0	241	0	0	0	0	1	0	0	0	70	23	0	0	0	170	0	227	0	0	0	0	0	0	0	0	0	0	0	0	275	0	0	0	0	229	0	0	136
ENSMUSG00000002981|Clptm1	3549	2675	2686	2691	4794	1475	4543	2417	4283	3164	3978	3986	3445	4818	2256	0	2709	3220	2801	0	2615	3508	3465	4127	2448	4658	4236	2088	1344	2626	3191	3757	2107	1128	2137	221	4	246	750	0	3656	1682	7908	2406	109	4209	3860	7108	5001
ENSMUSG00000002983|Relb	0	77	440	93	476	0	2950	21	584	882	313	1090	1096	850	1741	0	1065	1334	2035	0	778	979	829	1753	434	351	956	524	6	791	424	45	766	567	109	805	0	4	300	0	435	85	538	815	14	740	931	898	157
ENSMUSG00000002984|Tomm40	9821	8229	9415	8181	14590	9503	6925	9926	8465	6735	9971	8268	6940	8394	8512	7	4769	6187	9975	19	6363	4459	6182	3543	6805	9970	14469	6400	1903	6978	8002	9493	1446	3088	5684	1164	7	22	2401	6	6466	3723	10538	8607	228	7012	6791	8443	9461
ENSMUSG00000002985|Apoe	851	1020	3097	1860	3024	531	1360	278	657	1358	1217	1456	728	1415	1421	1	352	398	0	0	61	5	499	679	4300	2433	9	4506	395	840	1184	1387	1000	4110	5	3078	2	12	3496	22	2833	4605	758	1366	4	5471	1836	1067	208
ENSMUSG00000002992|Apoc2	0	97	100	38	0	0	0	0	0	0	0	0	0	0	73	0	65	0	110	0	22	0	51	0	0	0	0	0	0	0	34	0	234	0	140	0	0	0	0	0	0	0	155	0	0	0	0	131	0
ENSMUSG00000002996|Hbp1	3158	2021	1863	1561	3478	1419	1463	1467	1933	2486	2068	1487	1615	1226	1731	11	1886	2050	2601	0	1450	1795	1914	1938	420	2133	1909	369	516	1227	194	1088	864	449	686	542	4	14	1326	8	2570	399	2565	3138	12	3345	633	667	1348
ENSMUSG00000002997|Prkar2b	0	0	0	0	0	0	0	0	0	0	0	0	0	0	0	0	0	0	0	0	0	0	0	0	0	0	0	0	0	0	36	0	0	19	0	0	0	0	0	0	34	0	0	0	0	0	0	0	0
ENSMUSG00000003031|Cdkn1b	0	0	10	5	0	0	13	0	3	0	411	12	0	0	31	0	0	76	26	0	0	0	4	0	0	0	73	0	0	0	0	0	0	0	0	0	0	0	0	0	0	0	0	0	0	0	100	0	0
ENSMUSG00000003032|Klf4	417	541	506	829	142	24	817	9	51	212	712	204	427	185	132	0	641	68	1088	4	627	411	418	656	150	116	805	697	1174	273	915	523	48	232	0	337	0	0	16	0	57	181	44	153	0	56	62	5	0
ENSMUSG00000003033|Ap1m1	2474	1088	3460	1700	778	1011	1514	1853	564	1007	1637	1002	1929	1472	1470	0	3880	203	1836	0	1470	235	102	1266	829	1083	756	219	484	310	877	21	859	194	655	646	0	0	1589	0	668	108	1188	487	61	963	399	1633	318
ENSMUSG00000003037|Rab8a	1020	924	894	895	1021	656	1936	1578	995	1042	534	797	575	387	412	0	1272	1035	718	3	370	953	394	1795	549	1592	1057	948	582	666	714	1430	543	344	248	224	0	0	108	0	1196	40	352	573	84	909	472	676	947
ENSMUSG00000003038|Hmgn2	2401	1963	1113	1068	2034	1440	1103	1940	806	300	492	423	1314	1423	1455	0	2589	2354	1273	4	1154	1696	825	752	1925	1830	1048	883	431	1538	808	944	1053	1065	1055	596	0	44	943	0	1615	632	1501	757	0	1089	845	1382	1922
ENSMUSG00000003039|Fam32a	1397	1489	1174	412	1551	865	566	940	1250	2102	1710	1721	1498	1153	1369	6	746	348	664	5	1054	948	1516	963	1481	1897	1912	1401	22	1363	901	807	772	1191	836	231	0	0	1675	0	930	172	1098	1793	18	3474	1060	1048	2015
ENSMUSG00000003051|Elf3	1359	919	0	1095	179	293	806	104	0	797	0	759	428	125	126	0	4161	2512	332	4	2517	2819	1247	647	0	1501	412	557	591	197	0	530	0	0	0	0	0	0	0	0	767	213	870	0	12	387	1208	1150	960
ENSMUSG00000003053|Cyp2c29	0	0	0	0	0	0	0	0	0	0	0	0	0	0	0	0	0	0	0	0	0	0	0	0	0	0	0	0	0	0	0	0	0	0	0	0	0	0	0	0	0	0	0	0	0	0	0	0	0
ENSMUSG00000003062|Stard3nl	0	84	1095	416	0	118	465	0	429	374	49	485	321	422	369	0	0	662	223	0	134	538	64	341	0	279	165	240	0	145	129	139	13	335	0	0	0	0	4	0	770	7	1713	318	0	587	584	681	413
ENSMUSG00000003068|Stk11	2203	1370	1985	3295	2957	2865	5861	1477	863	1857	2846	2313	2277	2602	3588	0	3506	5096	4759	14	5449	7477	4291	3105	2642	2189	1539	1070	998	2318	1501	3438	2389	1568	2209	596	0	12	3155	5	1690	1033	5319	3253	8	2385	2527	5561	1312
ENSMUSG00000003070|Efna2	719	421	629	752	583	367	414	413	356	210	347	36	88	5	339	0	753	935	187	0	308	19	386	25	989	816	1345	466	0	564	509	706	221	0	206	182	0	0	68	0	292	378	747	71	0	246	556	450	244
ENSMUSG00000003072|Atp5d	6540	6880	9678	7386	11468	5658	12331	11662	4616	3768	7655	6000	5552	6999	5736	20	5630	4700	4336	4	7523	8180	3666	4926	7410	7875	9315	6965	4668	7317	6369	9073	3419	1530	3425	1120	29	15	1603	10	10925	6498	14207	8982	365	8811	13011	13909	16185
ENSMUSG00000003099|Ppp5c	3141	3566	3304	3705	4807	5001	6655	3047	1498	2186	5528	6102	3879	3965	4449	5	4975	4642	3188	31	4141	4740	3311	3482	2425	3507	1679	3062	1715	1900	1735	3900	4043	1688	2397	725	33	5	2545	0	2859	331	7223	5299	8	4826	2515	4483	2827
ENSMUSG00000003119|Cdk12	694	465	982	984	884	332	208	289	819	829	1542	718	583	1607	1224	0	1519	2038	1295	0	895	1444	1061	702	861	263	153	461	437	913	462	315	546	530	1240	584	0	2	1449	0	524	309	487	479	6	660	270	468	150
ENSMUSG00000003123|Lipe	3	16	0	25	9	86	0	0	0	0	0	0	0	0	336	0	0	23	0	0	158	309	11	0	0	128	0	0	476	281	0	0	505	222	23	163	0	0	0	0	0	0	529	4	0	0	394	0	0
ENSMUSG00000003131|Pafah1b2	2028	1715	1628	2507	1708	808	2459	2444	1214	1883	1536	1697	1665	2378	2457	6	1629	2036	1462	11	1520	1892	1922	1916	1076	2188	2002	1054	582	1454	1311	2141	867	896	1008	941	63	0	1535	8	1095	10	2058	2426	18	1578	2338	1484	1383
ENSMUSG00000003134|Tbc1d8	0	0	0	7	123	26	23	1	0	0	0	102	269	0	0	0	0	50	0	0	1	0	88	36	216	73	508	853	0	1	286	0	0	0	573	23	0	0	21	0	0	116	88	0	5	0	5	219	45
ENSMUSG00000003135|Cnot11	207	295	254	44	325	47	133	421	464	233	361	500	303	977	339	0	433	558	735	0	1131	1734	536	608	730	414	746	488	1092	294	943	838	586	111	228	194	0	0	509	0	461	73	384	133	0	381	974	1558	507
ENSMUSG00000003153|Slc2a3	46	3811	4435	1046	3457	540	4596	1652	2714	6380	5249	13387	2311	1806	2684	5	5268	4198	3008	24	4209	3477	5025	6573	6299	7417	2816	3664	3919	1020	1846	5161	1285	429	0	118	0	3	312	6	4338	749	3613	2681	18	5085	4395	6462	2235
ENSMUSG00000003154|Foxj2	36	15	0	0	0	0	0	0	0	0	10	0	0	61	1	0	1	0	0	0	0	0	0	0	255	87	0	0	0	0	0	0	0	0	0	0	0	0	0	0	67	0	3	0	0	0	90	278	0
ENSMUSG00000003161|Sri	0	0	0	0	0	0	253	0	95	0	115	5	0	109	210	0	0	163	59	0	32	0	0	0	0	144	423	58	0	177	52	33	0	0	0	0	0	0	77	0	0	0	0	70	1	0	44	131	89
ENSMUSG00000003166|Dgcr2	741	712	7	1873	937	1548	1694	255	278	513	662	801	903	319	733	0	2225	601	34	4	351	978	667	9	203	710	878	478	0	1295	820	2117	2345	343	1130	683	4	7	713	7	1134	278	1354	967	8	1471	1057	12	603
ENSMUSG00000003184|Irf3	4	208	3	515	220	50	21	0	165	0	119	1	0	309	174	0	158	0	250	0	200	0	0	37	367	744	275	598	15	211	290	162	272	44	0	4	0	0	144	0	280	2	193	0	0	601	208	5	326
ENSMUSG00000003190|Bcl2l12	30	70	0	30	27	140	215	50	36	198	283	95	67	22	144	0	105	48	0	0	33	0	0	36	124	168	170	91	0	24	17	26	20	89	37	18	0	0	21	0	17	111	129	0	0	14	0	27	40
ENSMUSG00000003198|Zfp959	0	0	0	0	0	0	252	179	0	66	0	0	0	0	0	0	61	0	0	0	0	0	0	0	0	0	0	0	0	64	0	0	0	0	31	0	0	0	16	0	0	0	0	0	0	0	0	45	0
ENSMUSG00000003199|Mpnd	0	0	0	153	235	0	446	0	256	264	0	0	0	0	0	0	315	5	0	0	100	0	0	0	0	101	0	0	0	0	0	0	0	0	0	0	0	0	0	0	0	0	443	0	0	44	0	0	0
ENSMUSG00000003200|Sh3gl1	1278	2139	1476	1791	1361	821	768	2059	755	503	626	1391	766	1801	346	0	1317	1014	639	5	1386	344	1044	1314	1610	1372	1897	917	1072	1103	700	1521	650	593	1840	454	0	4	782	0	329	539	2873	871	47	1190	638	1123	697
ENSMUSG00000003206|Ebi3	0	0	0	0	0	0	0	0	0	0	0	0	0	0	0	0	0	0	0	0	0	0	0	0	0	0	0	0	0	0	0	0	0	0	0	0	0	0	0	0	0	0	0	0	0	0	0	0	0
ENSMUSG00000003208|Yju2	857	448	69	30	207	466	1309	162	443	351	908	431	184	131	334	3	193	872	582	0	437	853	90	412	911	164	149	559	93	847	413	181	118	6	338	356	0	0	403	0	170	539	340	113	0	282	20	262	401
ENSMUSG00000003226|Ranbp2	2423	2087	4168	2904	2799	3387	2901	3065	3779	3234	5555	6461	4598	6710	5024	10	4122	6144	4322	25	4558	3922	4758	5484	1435	2515	2555	2377	2464	3125	2512	3254	2477	2392	2238	1517	203	0	3850	6	1523	984	3241	2167	5	2886	3968	2553	1217
ENSMUSG00000003227|Edar	0	0	0	0	0	0	0	0	166	0	0	0	0	0	0	0	312	0	0	0	0	0	67	0	0	0	0	0	0	0	0	0	0	0	0	0	0	0	0	0	0	0	148	0	0	0	0	0	0
ENSMUSG00000003228|Grk5	29	378	421	399	111	294	923	357	209	389	588	469	374	168	286	0	432	38	25	0	215	575	329	197	201	93	150	207	0	569	197	526	121	452	63	26	0	0	19	0	462	0	229	295	0	313	87	200	414
ENSMUSG00000003233|Dvl3	0	417	1550	311	857	4	1369	1677	974	649	578	501	421	813	816	2	760	140	1785	0	704	1199	277	995	667	606	1425	566	1805	587	1203	936	8	204	289	27	0	7	362	0	716	216	769	817	0	1428	1247	319	868
ENSMUSG00000003234|Abcf3	1540	1449	2190	4349	1942	1428	2485	1306	1895	1601	1924	1555	3214	3635	2034	0	1049	1315	2090	0	2945	2862	1914	1789	1353	2864	1360	1268	554	1087	537	1028	548	561	372	258	0	0	329	0	755	656	1300	1908	323	2128	1731	2210	2139
ENSMUSG00000003235|Eif2b5	2404	4983	3066	4783	4101	2846	9178	4606	5706	5307	4150	4417	4303	7430	6307	18	4398	4904	5381	16	4059	9295	5334	5257	3381	6018	8512	3915	1892	6734	5817	4118	3975	2152	3159	2220	15	17	2648	0	6877	1859	6416	5634	22	8159	5534	6533	4310
ENSMUSG00000003269|Cyth2	2002	3326	2692	3830	5378	2847	4422	3059	1854	2090	2049	2664	2769	2220	3701	5	4401	4374	3151	0	2333	4596	2286	2127	1764	1672	1236	1997	1839	2317	1436	1874	1820	1051	1247	875	4	191	849	0	2286	621	3344	1791	6	2891	1118	3251	1722
ENSMUSG00000003271|Sult2b1	214	317	881	277	474	132	743	386	685	276	209	262	765	263	247	0	197	448	904	0	511	222	154	268	310	89	365	154	0	109	52	167	357	63	184	149	0	0	181	0	189	200	253	345	0	213	216	333	132
ENSMUSG00000003273|Car11	0	0	0	53	16	0	0	235	0	0	0	0	0	0	0	0	0	0	0	0	19	0	128	0	0	0	0	0	0	0	0	0	0	0	0	0	0	0	0	0	84	0	199	0	0	0	0	0	0
ENSMUSG00000003279|Dlgap1	0	56	190	16	58	0	43	0	222	537	144	8	0	0	0	0	174	154	344	0	190	34	160	58	183	201	0	0	0	206	0	0	0	47	17	0	11	0	0	0	0	0	0	399	0	109	320	0	172
ENSMUSG00000003282|Plag1	179	0	0	296	0	0	172	13	29	60	329	272	5	77	63	0	0	0	68	0	99	26	0	175	84	0	0	0	0	0	153	457	0	197	0	68	0	0	93	0	0	0	0	0	0	11	58	0	142
ENSMUSG00000003283|Hck	0	0	22	0	0	0	149	0	0	0	0	0	0	0	0	0	0	0	0	0	0	0	0	0	0	0	0	133	0	0	0	26	14	0	0	0	0	0	0	0	0	0	186	0	0	0	0	0	0
ENSMUSG00000003299|Mrpl4	7014	5261	7230	7022	6752	6559	7532	6709	5846	6549	4987	5630	6098	8678	7251	0	6778	3651	6133	12	4632	3919	5355	4470	6206	6472	8661	5787	1697	4653	4842	7053	3030	2252	3142	1284	59	14	1688	0	3994	2972	5956	3740	425	4015	2854	3208	4374
ENSMUSG00000003308|Keap1	640	693	835	1423	453	415	1178	1300	932	921	919	2400	1165	1128	1610	12	1424	162	1976	5	950	2254	1511	1059	1166	895	2007	771	322	1251	1159	923	32	427	265	684	0	0	423	0	1114	1103	1181	1429	4	687	1703	38	768
ENSMUSG00000003309|Ap1m2	2161	2209	636	472	1404	375	2370	2087	2004	1927	870	956	3808	1588	3326	0	2228	3690	538	4	1750	2262	3095	1157	3797	3588	2367	2341	552	2984	1522	1518	243	158	1212	70	0	12	0	0	1853	678	941	64	0	1859	332	3717	938
ENSMUSG00000003316|Glg1	978	1149	2170	1324	1478	728	2173	2080	955	1152	1586	372	1724	1815	3280	0	1977	1069	2528	11	2090	2488	2106	4062	1739	979	481	1709	1854	2559	599	974	1143	1063	493	648	0	0	1224	0	931	205	1546	1274	0	5034	829	1413	1408
ENSMUSG00000003341|Atp8b3	20	0	0	0	0	0	0	0	0	0	0	0	0	0	0	0	0	0	0	0	0	0	0	304	0	0	0	172	0	0	0	0	0	0	0	0	0	0	0	0	0	0	41	0	0	0	0	0	0
ENSMUSG00000003344|Btbd2	0	123	234	0	0	0	0	0	0	0	0	0	0	0	96	0	0	0	0	0	0	0	5	71	0	391	320	0	0	158	191	385	0	61	0	14	0	0	4	0	0	0	0	0	0	0	368	352	124
ENSMUSG00000003345|Csnk1g2	63	226	441	217	44	301	323	0	206	339	305	153	79	109	48	0	382	290	15	0	151	162	0	0	16	304	377	260	0	293	174	100	434	268	246	302	0	5	4	0	0	6	220	257	369	72	121	276	141
ENSMUSG00000003346|Abhd17a	1477	2043	2075	2661	442	2059	2656	367	1536	884	2269	908	272	2718	545	0	1697	2712	3654	0	1006	1332	817	2346	444	278	1617	627	0	679	572	386	1800	452	427	683	79	16	495	0	975	341	1974	576	115	981	1326	1230	1563
ENSMUSG00000003348|Mob3a	0	0	613	234	0	0	517	0	0	0	0	5	803	327	0	0	73	324	0	0	261	5	649	915	315	309	258	28	0	210	0	252	0	36	158	53	0	0	0	0	0	0	0	0	0	0	368	78	716
ENSMUSG00000003352|Cacnb3	0	180	0	1147	401	47	0	568	108	213	345	1745	125	187	233	0	609	270	185	0	349	1082	211	57	327	553	60	58	72	127	341	205	0	0	164	0	0	0	176	4	950	9	280	929	26	621	1978	495	294
ENSMUSG00000003354|Ccdc65	0	0	0	0	0	0	0	0	0	9	0	0	380	28	128	0	114	418	59	0	0	25	29	439	0	0	55	0	0	0	0	0	0	0	241	0	0	0	183	0	0	0	0	82	175	0	0	60	48
ENSMUSG00000003355|Fkbp11	389	667	793	680	519	129	1070	360	452	573	135	852	764	338	441	5	1286	1978	1975	0	1092	1035	992	1188	951	1777	1149	875	383	840	1255	795	185	497	0	452	0	0	682	0	81	1090	528	97	1	729	17	1101	2509
ENSMUSG00000003360|Ddx23	621	784	3060	1227	1638	327	1454	807	1008	484	1244	921	1280	665	1260	0	1065	1184	1035	0	650	1630	1554	845	781	758	1667	1074	410	1098	1282	222	240	275	284	178	0	0	215	0	924	162	1266	412	9	1624	1136	1598	969
ENSMUSG00000003363|Pld3	2467	2563	2448	3782	6056	2062	5146	3315	3250	4030	6826	4610	3221	4458	2804	16	6580	5377	3557	12	4719	6058	3539	4082	9657	12189	5193	5410	619	8020	6735	8609	3857	753	291	371	6	0	374	0	6485	3831	6748	2701	21	4682	6922	10863	4345
ENSMUSG00000003378|Grik5	0	0	0	0	0	0	0	0	0	0	0	0	0	0	0	0	0	0	0	0	0	0	0	0	0	0	0	0	0	0	0	0	0	0	0	0	0	0	3	0	5	0	0	0	0	184	16	0	0
ENSMUSG00000003379|Cd79a	9	0	250	0	0	124	9	0	0	87	0	64	0	0	46	0	0	0	46	0	27	45	0	0	0	78	0	0	0	49	69	0	0	0	0	0	0	0	0	0	220	77	94	49	0	33	0	0	102
ENSMUSG00000003380|Rabac1	2474	2530	4991	4593	5296	3601	4726	5334	2586	5026	2516	1671	6921	5362	4264	11	1843	2462	922	3	1588	3741	2322	1991	2931	4250	4442	1822	553	2633	3247	3834	1057	1576	1398	293	16	17	792	4	3788	2655	4839	4269	6	7225	4369	5492	2397
ENSMUSG00000003382|Etv3	300	509	234	5	108	397	0	35	867	605	1397	51	147	508	497	4	70	308	236	0	570	215	383	126	162	334	0	196	0	28	0	0	139	46	599	61	0	4	213	0	483	0	85	224	3	98	309	460	137
ENSMUSG00000003402|Prkcsh	740	1059	1262	1986	1260	208	1578	288	1925	637	1169	2132	3319	1914	2086	10	1254	604	319	0	556	1820	1060	1661	1087	1345	2877	1320	0	2129	911	2685	712	1015	857	1097	0	0	600	3	754	98	937	1372	88	2387	641	1363	1334
ENSMUSG00000003410|Elavl3	162	130	0	127	145	0	0	0	588	163	249	164	194	901	47	0	345	361	377	0	545	656	418	2418	0	117	72	62	0	0	76	0	315	77	152	343	0	0	152	0	6	1	0	384	0	242	751	0	7
ENSMUSG00000003411|Rab3b	0	92	0	374	52	0	0	270	0	3	0	306	783	256	0	0	0	180	328	0	117	113	233	238	331	139	516	197	0	0	188	0	0	0	0	0	0	0	0	0	490	0	8	147	0	157	628	232	0
ENSMUSG00000003418|St8sia6	0	85	0	0	0	0	0	0	0	0	0	0	0	0	0	0	0	0	0	0	3	0	0	0	0	0	0	0	0	0	0	0	0	0	0	0	0	0	0	0	0	0	87	0	0	0	0	0	0
ENSMUSG00000003420|Fcgrt	1356	2345	7512	2329	4570	2576	6653	7803	1675	1229	1320	758	1811	674	675	4	701	906	856	15	2152	3469	828	617	1923	3455	6013	1750	1836	2199	2786	5285	2294	456	563	88	11	6	62	0	1731	2211	7320	6087	20	2027	4058	6517	1894
ENSMUSG00000003421|Nosip	4156	3591	2077	3804	2941	2202	5710	5983	2425	2981	5450	5075	4358	4137	3867	0	3838	2473	2853	13	2858	3291	2128	2615	3962	5043	3530	3080	1254	4354	3081	4937	982	1882	1344	1054	16	0	1850	0	2616	1825	4751	3625	27	3547	2926	4319	2939
ENSMUSG00000003423|Pih1d1	334	858	859	1195	648	327	1023	1232	138	543	1305	196	852	279	365	0	685	465	429	0	1092	695	562	596	292	593	569	838	503	903	656	690	292	0	242	222	0	2	241	0	845	564	473	781	0	731	369	714	912
ENSMUSG00000003429|Rps11	43950	31773	41712	32418	39796	28578	38380	51590	25459	25884	29485	22876	25631	27207	30875	52	28585	27617	28714	72	24273	27969	26775	28382	45221	41698	31043	22837	10187	35093	27770	32390	21576	8229	16521	6198	924	2715	12445	755	39315	20640	37628	28306	2220	31742	29227	34812	34677
ENSMUSG00000003435|Supt5	7718	7396	11598	6698	9607	7569	12259	9214	7628	4577	7834	6609	8010	9641	9121	0	6546	8858	7407	21	9066	9866	8149	8544	4968	6267	6071	3795	1177	6278	6491	6445	2022	3581	6128	1852	35	45	1972	0	5807	1935	13420	5217	70	7703	4432	10913	7741
ENSMUSG00000003436|Dll3	209	183	103	354	190	581	532	153	112	251	217	209	543	817	585	0	228	646	366	0	466	95	669	420	325	826	393	323	414	445	381	888	646	301	689	0	4	0	150	0	350	0	152	410	0	222	667	579	0
ENSMUSG00000003437|Paf1	2627	3324	4000	2843	2624	3251	3940	1719	3207	2612	2565	2715	3301	4639	1010	4	6720	6718	3130	9	3097	2996	3577	2920	4193	4331	3772	2418	683	947	1122	2123	984	2603	2139	1503	4	10	878	0	1514	1266	2155	1102	2	2266	4023	1984	2163
ENSMUSG00000003438|Timm50	6272	3957	5178	5832	6244	3639	6789	4544	2381	2011	3342	2191	2514	2695	2875	10	2731	4635	4129	11	3337	1772	3367	2083	4101	6760	7417	1622	2144	3861	4096	6008	2282	2192	1768	1089	8	1163	1272	11	3074	711	5584	4888	3234	3110	5254	5621	2775
ENSMUSG00000003444|Med29	4134	4781	5309	4179	6063	4085	5183	9153	5913	3526	5941	4872	2622	5449	4292	12	6514	7170	4872	5	6544	5125	5257	4394	7501	5300	3096	1986	1205	1839	1760	3594	2891	2327	1515	2576	7	689	2914	763	3202	1863	2465	1627	14	2619	3251	3990	3670
ENSMUSG00000003452|Bicd1	1	1	0	1	1	1	4	1	0	1	1	1	1	305	23	0	0	0	1	0	1	1	0	4	1	1	1	1	1	1	0	1	1	1	1	1	1	4	0	1	0	1	1	1	0	0	0	0	15
ENSMUSG00000003458|Ncstn	0	225	249	144	11	57	506	166	152	0	27	203	1085	1962	431	0	5	197	134	0	288	548	254	358	851	777	802	619	0	713	447	699	334	0	587	42	0	0	28	0	124	388	1462	260	136	620	405	709	317
ENSMUSG00000003464|Pex19	2110	1012	1698	932	978	885	1491	2026	462	902	954	1052	1638	945	1146	0	2825	2521	1997	0	1412	2407	1905	1777	469	1298	851	473	0	705	378	728	640	537	853	379	0	159	737	4	756	54	1204	941	0	1291	1274	2731	715
ENSMUSG00000003469|Phyhip	0	0	0	0	0	0	0	0	0	0	0	0	0	0	0	0	0	0	0	0	0	0	0	0	0	0	0	0	0	0	0	0	0	0	0	0	0	0	0	0	0	0	0	0	0	0	0	0	0
ENSMUSG00000003476|Crhr2	0	0	0	0	0	0	0	0	0	0	0	0	0	0	0	0	0	0	0	0	0	0	0	0	0	0	0	0	0	0	0	185	0	0	0	0	0	0	0	0	0	0	0	0	0	0	0	0	0
ENSMUSG00000003477|Inmt	0	0	0	0	0	0	0	0	0	0	0	0	0	0	0	0	0	0	0	0	0	0	0	0	0	0	0	0	0	0	0	0	0	0	0	0	0	0	0	0	0	0	0	0	0	0	0	0	0
ENSMUSG00000003484|Cyp4f18	0	210	0	0	0	0	0	0	0	0	0	0	0	0	0	0	0	0	0	0	103	0	0	0	0	0	0	0	0	0	0	0	0	0	0	0	0	0	0	0	0	0	0	0	0	0	0	0	0
ENSMUSG00000003500|Impdh1	9644	6614	16038	9167	9194	12760	12007	11141	6887	9241	10209	12782	7496	9966	6795	8	6300	5901	8485	12	7454	11769	8117	8643	10551	11557	10169	6942	2621	9501	5567	8572	3404	2084	8637	2769	10	20	6694	0	6861	2126	12613	10543	1011	8543	8693	10505	4846
ENSMUSG00000003505|Psg18	0	0	0	0	0	0	0	0	0	0	0	0	0	0	0	0	0	0	0	0	0	0	0	0	0	0	0	0	0	0	0	0	0	0	0	0	0	0	0	0	0	0	0	0	0	0	0	0	0
ENSMUSG00000003518|Dusp3	16	22	0	28	220	230	487	0	176	292	0	117	232	119	0	0	338	363	0	0	15	0	0	0	296	0	345	25	21	0	4	25	264	0	0	0	0	0	0	0	124	160	50	19	0	45	76	440	0
ENSMUSG00000003526|Prodh	77	0	0	152	0	8	0	0	41	3	108	0	0	0	278	0	0	0	158	0	211	62	8	0	420	324	0	9	0	714	704	251	0	0	1073	0	0	0	0	0	15	0	6	0	0	420	0	0	427
ENSMUSG00000003527|Ess2	1015	671	59	263	739	655	709	627	1081	1183	731	1579	1540	235	1491	0	1252	587	282	8	643	1116	164	0	495	650	1278	516	0	618	277	2875	386	121	1295	270	0	0	287	9	841	1200	844	300	0	1120	1047	905	1068
ENSMUSG00000003528|Slc25a1	443	207	449	331	0	152	602	419	0	315	33	236	528	482	203	0	271	678	353	0	108	0	137	0	325	1887	775	330	0	432	195	240	345	73	145	493	0	0	942	4	353	6	0	152	0	72	567	677	292
ENSMUSG00000003531|Dgcr6	184	206	346	793	61	644	568	128	411	620	177	403	768	278	296	0	0	925	111	0	407	65	0	90	459	245	153	294	659	227	435	126	308	424	157	161	4	0	41	0	453	72	371	30	0	232	175	504	860
ENSMUSG00000003534|Ddr1	466	425	214	716	789	0	1177	41	1109	755	578	330	137	672	606	0	211	805	322	4	390	426	628	0	303	325	245	236	13	836	53	373	648	712	739	312	0	45	408	201	307	0	1155	541	89	1088	210	388	316
ENSMUSG00000003541|Ier3	0	0	0	0	0	0	0	0	0	0	0	0	0	0	0	0	0	0	0	0	0	0	0	0	0	0	0	0	0	0	0	0	0	0	0	0	0	0	0	0	0	0	0	0	0	0	0	0	0
ENSMUSG00000003545|Fosb	0	0	1	0	0	0	0	71	0	0	190	0	0	0	0	0	0	0	0	0	0	0	0	0	0	0	0	0	0	0	0	0	0	0	0	0	0	0	0	0	0	0	0	8	0	0	0	0	0
ENSMUSG00000003546|Klc4	89	1041	659	1700	1501	302	797	580	1209	481	1686	572	445	283	512	10	1336	2495	2129	0	670	1293	1935	929	1090	875	397	0	0	221	4	192	0	96	325	204	0	0	0	0	1213	32	735	899	5	348	1664	335	1213
ENSMUSG00000003549|Ercc1	817	304	319	429	624	519	681	453	219	115	744	0	489	1857	734	0	330	304	420	0	400	234	248	828	284	1901	1048	413	526	675	122	125	0	36	245	250	0	4	305	0	812	69	1342	411	0	610	559	484	781
ENSMUSG00000003555|Cyp17a1	0	0	0	0	0	0	0	0	79	0	230	0	0	130	0	0	0	0	0	0	0	0	0	0	0	0	122	0	0	0	0	125	0	0	0	0	0	0	0	0	37	0	0	0	0	67	0	0	0
ENSMUSG00000003559|As3mt	0	0	0	0	0	0	7	120	0	0	0	47	217	0	0	0	3	40	0	0	0	0	0	0	456	380	118	222	0	190	7	0	0	0	0	0	0	0	0	0	70	75	0	0	0	0	175	0	0
ENSMUSG00000003573|Homer3	4	89	15	445	69	29	103	10	1	39	190	129	43	130	204	0	117	146	36	4	100	461	97	76	392	495	322	143	399	59	38	78	2	73	58	110	0	0	103	0	56	1	668	288	0	251	53	317	260
ENSMUSG00000003575|Crtc1	0	302	0	316	117	0	1109	439	248	151	0	36	459	0	329	4	162	0	156	0	79	0	100	90	794	492	256	353	675	220	378	924	702	228	125	13	0	0	282	0	114	146	0	1077	0	0	745	0	223
ENSMUSG00000003581|Rnf215	113	400	506	516	347	318	453	3	0	287	0	0	207	0	600	0	1357	22	0	0	91	175	126	57	0	0	57	360	3	29	152	4	1207	358	271	35	0	0	264	0	396	0	912	190	0	419	386	355	47
ENSMUSG00000003585|Sec14l2	524	0	0	67	12	0	0	0	31	204	258	0	13	0	148	0	0	0	0	0	0	0	0	132	3	254	36	71	0	33	18	266	0	59	0	84	0	0	0	0	285	62	40	275	0	200	184	22	0
ENSMUSG00000003604|Aven	15	18	265	105	60	404	358	45	98	113	48	114	171	6	230	0	128	53	211	4	177	103	40	31	57	99	76	12	0	63	137	321	0	0	0	0	0	1	6	0	93	102	0	177	2	108	371	412	227
ENSMUSG00000003617|Cp	0	0	0	0	0	0	0	0	0	0	0	0	0	0	0	0	0	0	0	0	0	0	0	0	0	0	0	0	0	0	0	0	0	0	0	0	0	0	0	0	0	0	0	0	0	0	0	0	0
ENSMUSG00000003623|Crot	131	193	113	52	60	202	335	0	96	48	198	249	331	421	194	0	57	11	13	0	38	326	13	132	19	51	215	123	29	0	24	13	0	117	16	77	0	0	144	0	36	13	383	53	0	177	364	240	126
ENSMUSG00000003644|Rps6ka1	1148	2129	1501	1978	1362	981	2395	956	445	835	843	1341	343	2467	911	0	926	2318	882	6	1771	0	1275	0	1349	2495	3139	1539	1175	883	1826	1629	1903	802	1036	553	0	0	1243	4	947	5	2776	1104	0	4453	3737	1538	800
ENSMUSG00000003657|Calb2	0	0	0	64	95	158	0	85	0	0	0	46	133	74	75	0	20	0	0	0	0	0	0	0	151	42	0	68	0	12	26	31	0	22	0	0	0	0	0	0	0	0	97	180	0	0	0	44	0
ENSMUSG00000003660|Snrnp200	7677	3872	5302	4152	4859	4902	8601	3843	3068	3215	7005	6763	4566	6059	6751	17	4351	4331	2396	29	3878	5169	5545	4189	5581	5200	5946	5160	4070	6605	5996	6186	839	1794	2209	683	63	6	1901	0	2461	890	7902	4997	22	4037	3552	8870	1708
ENSMUSG00000003662|Ciao1	3322	1435	2558	1198	2540	1323	2712	1108	2119	1543	1957	2529	1780	1428	2333	0	308	2696	2182	5	1307	1345	1115	1141	1143	2627	2178	953	38	2036	1273	2006	438	712	1029	394	0	10	1331	0	1438	92	2043	887	4	1369	913	1287	2179
ENSMUSG00000003665|Has1	87	0	0	0	0	0	0	0	0	0	0	0	0	0	0	0	0	0	0	0	0	0	0	0	0	0	0	0	0	0	0	0	0	0	0	61	0	0	0	0	0	0	0	0	0	0	0	0	0
ENSMUSG00000003680|Taf6l	471	580	1061	1136	780	435	1736	227	660	496	1158	1215	166	1113	1244	2	4286	1603	1110	1	2174	2749	2590	1867	386	1354	1077	214	1139	294	163	265	204	289	350	403	0	0	257	0	299	262	7	874	0	616	785	8	616
ENSMUSG00000003721|Insig2	0	41	4	116	178	0	86	678	4	0	56	124	206	307	66	0	0	0	0	0	11	0	0	0	0	216	186	0	0	219	97	0	143	0	0	0	0	0	22	0	0	0	140	0	0	0	346	0	0
ENSMUSG00000003731|Kpna6	1591	965	428	1507	2206	587	2200	1486	1338	1007	974	1772	1104	1662	689	0	1954	1757	1278	10	1268	1216	1068	1447	838	662	1098	774	611	356	959	1426	289	293	251	346	0	5	1083	0	1034	318	2366	1319	0	1451	680	2216	290
ENSMUSG00000003746|Man1a	0	0	0	0	0	0	0	0	0	0	0	0	0	148	0	0	0	0	0	0	0	0	0	0	0	0	0	0	0	0	0	0	0	0	0	0	0	0	0	0	0	3	0	0	4	0	6	0	0
ENSMUSG00000003752|Itpkc	1130	137	1665	0	412	88	734	526	255	2	318	719	31	513	616	2	642	929	1873	0	785	441	916	1756	1266	101	38	3	0	1433	453	963	1095	617	611	433	0	0	4	0	39	11	1393	190	0	780	262	1170	0
ENSMUSG00000003762|Coq8b	1250	1167	1265	1614	1063	999	2059	754	301	509	828	1004	964	1599	840	5	941	521	325	1	626	1151	1125	498	732	194	832	1101	136	989	1328	182	877	1263	1690	1190	377	0	567	0	1577	0	4159	1100	7	1770	1308	975	1638
ENSMUSG00000003778|Brd8	1263	1610	1673	2994	2223	453	2822	1504	829	518	587	359	2339	1945	3840	7	2220	2176	2155	0	2053	3564	1419	1759	1754	1173	1401	2079	2897	3761	1809	1367	224	574	1626	495	331	0	1140	12	1097	509	1832	2125	40	2713	2701	215	2640
ENSMUSG00000003779|Kif20a	8087	4485	9383	5546	6721	6522	10266	8695	4041	3524	5064	5649	7993	4540	8748	16	8598	6145	7062	7	7308	12747	12492	11376	4731	7547	8821	7552	2352	3147	5084	5427	2943	3136	5667	3264	14	23	6682	0	5588	1311	6614	5074	545	4464	7592	5855	3757
ENSMUSG00000003808|Farsa	2157	3137	1121	3809	1621	1760	2668	2972	1224	1151	3233	1218	2998	2154	1061	2	2976	2179	2565	0	1307	1304	1383	2398	3028	2250	745	1594	1632	1625	780	2090	646	564	1238	164	11	782	555	34	2892	153	3525	425	22	2680	2659	2908	973
ENSMUSG00000003809|Gcdh	1432	536	1143	984	1351	668	816	0	790	766	665	1260	509	796	1142	0	1072	1661	618	7	1023	1639	780	1294	2422	1143	1541	1601	1692	1737	1019	2111	1226	563	414	649	7	0	95	0	1373	344	3454	1216	5	1550	1870	2485	610
ENSMUSG00000003810|Mast2	732	380	0	367	688	749	540	143	481	21	119	0	632	1536	746	0	538	0	322	0	105	221	273	40	47	139	415	289	3	349	29	376	0	254	0	94	0	0	8	0	14	634	20	518	0	1013	182	359	171
ENSMUSG00000003812|Dnase2a	1278	797	674	342	1358	166	936	631	814	3291	1090	3585	592	451	66	4	1302	1844	1463	0	1257	1136	1221	842	2412	673	1008	955	142	447	996	1269	763	361	151	225	0	0	55	82	947	0	170	336	0	1955	1275	1938	204
ENSMUSG00000003813|Rad23a	21	198	216	110	528	27	496	452	261	0	17	20	72	204	312	0	134	59	212	0	577	585	290	459	1482	327	464	416	181	177	188	407	67	8	253	0	0	0	0	0	413	0	1474	0	0	1246	307	1216	688
ENSMUSG00000003814|Calr	3221	3580	3850	2028	2773	2472	2316	987	1688	1217	3029	3045	680	933	874	7	3717	3102	1948	0	1552	2323	1225	942	4115	1816	3516	1115	978	1730	1395	4088	2083	1121	323	426	0	481	581	10	1205	116	2638	1049	114	2377	2661	1407	1587
ENSMUSG00000003824|Syce2	849	666	381	529	717	62	1083	1085	244	201	1091	238	473	886	642	0	1801	934	525	8	749	866	556	716	434	632	461	119	0	252	476	1156	246	456	84	181	112	338	160	6	712	419	112	720	6	974	909	96	1128
ENSMUSG00000003847|Nfat5	92	38	7	57	9	581	207	0	264	0	157	38	189	188	382	0	60	0	0	0	44	14	156	145	47	9	0	0	373	0	0	37	0	46	31	16	0	0	29	0	80	49	86	70	0	29	445	109	0
ENSMUSG00000003848|Nob1	4089	3644	5423	2662	4505	1633	4167	3492	4108	2324	4784	3259	2617	3417	3015	0	5196	5742	5710	0	4688	6869	4196	3484	4421	3682	4891	2514	90	3229	1837	3375	2014	1809	2190	1734	35	0	2145	0	3477	1832	5228	2529	61	4450	2631	3312	5764
ENSMUSG00000003849|Nqo1	4	0	0	10	0	0	0	0	0	5	0	14	101	76	59	0	8	0	0	0	138	0	89	0	0	0	32	0	0	0	0	26	0	0	0	7	0	0	0	0	12	109	0	233	0	14	0	0	0
ENSMUSG00000003863|Ppfia3	0	0	10	0	1	0	0	0	51	0	0	188	27	0	15	0	0	1	0	0	0	0	0	0	0	1	0	0	0	0	0	1	0	0	0	26	0	0	0	0	0	0	0	0	1	0	68	0	0
ENSMUSG00000003865|Gys1	495	1020	434	117	1516	1145	1196	1795	408	426	1141	1616	517	834	693	0	291	106	1722	0	651	554	1031	174	613	870	346	287	4	286	62	302	179	118	216	714	0	0	669	0	49	310	580	53	0	1075	50	727	2245
ENSMUSG00000003868|Ruvbl2	14582	6776	15677	7986	8309	7567	14336	6485	6724	4988	8366	6479	7269	7486	5693	14	7207	2767	4673	6	5326	7362	5510	6887	11679	15076	9032	6860	6000	9313	7765	12921	2563	971	4321	1918	18	12	1734	23	11695	2856	21291	8346	357	9255	7110	16877	11212
ENSMUSG00000003872|Lin7b	0	0	0	0	0	0	0	0	305	0	0	0	0	22	0	0	0	0	0	0	0	0	0	0	0	331	0	0	0	0	0	0	0	0	0	120	0	0	0	0	0	0	0	0	0	0	0	0	0
ENSMUSG00000003873|Bax	2555	2481	4073	4049	4768	1779	5816	5122	1246	2105	2492	1369	2796	3781	2467	0	2738	3882	3545	5	3001	2874	2453	3438	6090	5870	3991	2384	436	2440	2845	3994	2268	2574	1463	1221	331	8	1286	74	3941	3174	4146	4703	30	4335	5607	4855	4813
ENSMUSG00000003882|Il7r	0	0	0	0	0	0	0	0	0	0	0	0	0	0	0	0	0	0	0	0	0	0	0	0	0	0	0	0	0	0	0	0	0	0	0	0	0	0	0	0	0	0	0	0	0	0	0	0	0
ENSMUSG00000003923|Tfam	361	458	819	546	517	139	317	76	205	411	519	338	782	532	1072	0	239	364	486	0	374	685	229	170	689	290	480	38	8	349	460	303	139	61	73	66	0	0	291	0	404	63	117	347	13	129	332	56	185
ENSMUSG00000003929|Zfp81	315	109	0	120	97	114	201	0	157	76	93	202	155	38	125	0	0	210	0	0	90	162	30	190	168	278	93	55	455	226	32	89	142	36	0	97	0	0	28	0	250	5	0	144	0	169	126	198	53
ENSMUSG00000003934|Efnb3	58	0	0	0	22	0	0	0	0	0	0	0	0	0	0	0	0	38	0	0	0	0	0	0	0	0	0	0	0	0	0	0	136	0	0	0	0	0	0	0	0	0	0	0	0	0	0	0	0
ENSMUSG00000003948|Mmd	0	64	0	0	0	0	0	0	0	0	0	0	0	0	0	0	20	0	0	0	0	0	0	47	0	0	0	0	0	0	0	0	0	0	0	0	0	0	0	0	0	0	0	0	0	0	29	0	0
ENSMUSG00000003949|Hlf	0	0	0	36	10	0	51	0	150	0	77	0	62	0	39	0	0	170	0	0	30	106	0	11	330	0	0	9	0	0	0	5	0	0	0	0	0	0	0	0	137	0	0	0	0	18	0	0	0
ENSMUSG00000003955|Fam162a	0	78	0	59	192	0	0	13	43	0	0	0	0	358	93	0	10	0	41	0	0	0	0	0	321	309	468	156	0	0	19	375	9	0	45	14	0	0	0	0	233	0	125	0	0	36	0	96	209
ENSMUSG00000003970|Rpl8	20985	26419	57790	40581	30069	15274	44178	43308	22409	18856	27262	26743	16220	16263	20237	25	17942	19270	20491	63	20275	17719	22948	23451	27068	30534	27938	19624	6611	27910	24972	23835	13963	10216	8716	7250	2833	7204	13727	50	28033	16864	37528	27141	2669	30207	20792	32491	30482
ENSMUSG00000003974|Grm3	0	0	0	0	0	0	0	0	0	0	0	0	0	0	0	0	0	0	0	0	0	0	0	0	0	0	0	0	0	0	0	0	0	0	0	0	0	0	0	0	0	0	0	0	0	0	0	0	0
ENSMUSG00000003992|Ssbp2	0	0	0	0	9	0	421	74	0	143	19	0	0	85	263	0	0	448	171	0	53	137	31	0	90	218	93	103	0	180	5	0	3	83	37	0	0	0	5	0	0	0	82	399	0	52	431	0	619
ENSMUSG00000004018|Fancl	112	217	205	172	48	53	229	79	91	64	37	0	0	370	195	0	279	64	52	0	204	0	164	72	28	0	0	0	0	7	36	113	0	210	24	6	0	0	78	0	109	0	268	0	0	199	214	262	0
ENSMUSG00000004031|Brinp2	0	0	0	0	0	0	0	0	0	0	0	0	0	0	0	0	0	0	0	0	0	0	0	0	1	0	0	0	0	0	0	0	0	0	0	0	0	0	0	0	0	0	0	0	0	0	0	0	0
ENSMUSG00000004032|Gstm5	0	0	0	0	0	0	0	6	0	0	0	0	0	64	16	0	0	0	46	0	4	64	0	0	0	0	240	0	0	0	0	0	0	0	141	0	0	0	66	0	70	0	0	39	0	0	18	0	0
ENSMUSG00000004035|Gstm7	0	0	0	0	0	0	0	0	0	0	0	0	0	0	0	0	0	0	0	0	0	0	0	0	0	0	0	0	0	0	0	0	0	0	0	0	0	0	0	0	0	0	0	0	0	0	0	0	0
ENSMUSG00000004038|Gstm3	0	0	0	0	0	0	0	0	0	0	0	0	0	0	0	0	0	0	0	0	0	0	0	0	0	0	0	0	0	0	0	13	0	0	0	0	0	0	0	0	0	0	0	0	0	0	0	0	0
ENSMUSG00000004040|Stat3	0	70	0	0	0	248	53	0	677	0	758	270	348	83	90	0	124	0	273	0	33	468	46	423	329	981	268	196	0	0	47	79	30	100	690	29	147	0	902	0	664	36	801	0	0	268	105	190	126
ENSMUSG00000004043|Stat5a	20	37	0	0	0	0	0	0	166	0	0	0	8	332	0	0	0	28	0	0	8	0	34	15	0	31	0	27	33	0	15	13	0	57	106	12	0	0	0	0	44	8	0	31	0	114	281	0	24
ENSMUSG00000004044|Cavin1	0	282	61	2081	894	67	1360	406	691	843	453	1460	130	470	400	0	953	1646	140	0	627	992	625	297	1362	536	972	834	0	66	559	114	88	478	106	127	0	0	161	0	186	152	402	82	6	275	716	0	181
ENSMUSG00000004054|Map3k11	0	96	126	561	51	20	41	1051	312	312	1075	1153	23	698	165	4	52	0	129	3	260	432	800	183	173	47	74	0	0	467	147	266	554	324	154	299	0	0	284	0	0	0	1391	673	0	650	284	636	272
ENSMUSG00000004056|Akt2	615	936	2120	1462	693	1201	1747	1081	736	229	1214	1864	186	2185	917	4	424	989	824	0	277	193	413	756	1245	685	1213	431	0	145	695	1141	1111	117	814	75	0	0	228	0	374	587	604	292	0	326	559	278	687
ENSMUSG00000004069|Dnaja3	689	960	439	355	284	64	1215	643	475	265	266	153	1262	215	682	0	383	820	421	0	302	379	227	74	514	444	514	459	55	360	458	1234	490	60	42	241	0	29	364	0	287	89	1653	604	0	800	1484	636	887
ENSMUSG00000004070|Hmox2	983	975	1873	1195	970	611	2048	2232	720	449	978	190	1947	759	673	0	3118	2038	1442	4	1782	1311	1806	1799	536	737	417	229	0	313	210	153	308	549	935	0	0	0	567	0	629	573	1793	657	0	379	737	668	485
ENSMUSG00000004071|Cdip1	581	744	1969	2048	1541	566	1513	1527	958	905	799	1174	1641	2905	1650	0	1716	1276	1073	0	679	1192	534	1342	891	712	276	793	399	712	394	1552	630	259	1604	151	0	4	972	318	651	566	1580	1833	0	637	1788	1245	1269
ENSMUSG00000004085|Map3k20	601	130	10	266	86	0	484	950	112	72	0	98	682	29	255	0	343	5	125	4	63	166	238	236	256	1065	148	579	867	944	705	194	0	62	5	180	0	0	20	0	574	174	2177	1731	255	125	614	650	276
ENSMUSG00000004096|Cwc15	3273	3388	3055	3524	3239	2542	3167	4597	3046	3891	3121	2506	2722	3055	2577	0	3159	2173	3801	0	2533	2711	2168	2592	2351	3169	2977	1823	790	1724	1608	2838	1861	1365	1996	1219	5	11	1957	446	2376	370	2490	2162	10	2628	2411	1918	2317
ENSMUSG00000004098|Col5a3	265	346	732	1123	754	203	358	2225	418	531	1251	474	0	728	152	0	308	319	192	0	71	516	474	226	0	1302	681	100	0	0	23	564	0	132	0	0	0	0	0	0	0	487	688	130	0	1503	1809	3	930
ENSMUSG00000004099|Dnmt1	2340	756	1431	467	1270	1559	1592	532	1221	507	1864	1510	891	1562	2072	0	2333	1132	3301	6	2523	3011	1284	1886	1823	1337	1608	1606	152	637	1773	969	1113	126	82	161	4	6	436	0	1765	157	2703	1630	6	1265	2829	2364	880
ENSMUSG00000004100|Ppan	8524	5264	7794	7819	8530	2928	8563	8618	9924	7714	7927	7687	10031	5080	7916	25	5837	7225	5078	11	6036	6790	4197	5126	3468	5657	4123	4459	2904	3626	4474	2929	3685	4420	5325	3262	16	85	7387	24	5069	2666	8129	5116	89	5369	5181	5960	5243
ENSMUSG00000004105|Angptl2	0	0	0	0	0	0	0	0	0	0	0	0	0	0	0	0	0	0	0	0	0	0	0	0	0	0	0	0	0	0	0	0	0	0	21	10	0	0	0	0	0	0	0	0	0	0	0	0	0
ENSMUSG00000004110|Cacna1e	0	0	0	0	0	0	0	0	0	0	0	0	0	0	0	0	0	0	0	0	0	0	0	0	0	0	0	0	0	32	0	0	0	0	0	0	0	0	0	0	0	0	0	0	0	0	0	0	0
ENSMUSG00000004113|Cacna1b	0	0	0	0	0	0	135	0	0	0	0	255	13	0	261	0	0	164	253	0	3	0	0	0	0	0	226	85	0	86	0	72	0	0	43	0	0	0	19	0	85	0	269	0	0	0	189	0	18
ENSMUSG00000004127|Trmt10a	547	426	57	295	483	142	972	921	363	439	272	159	685	1794	693	0	195	374	295	0	64	68	212	83	66	214	545	502	0	646	310	299	186	425	184	170	0	0	676	0	441	50	1148	159	0	257	270	268	250
ENSMUSG00000004151|Etv1	0	0	24	0	0	0	0	0	0	0	0	23	0	0	0	0	0	0	0	0	0	0	0	0	0	0	0	0	0	0	0	0	0	0	0	0	0	0	23	0	0	0	0	26	0	0	0	0	0
ENSMUSG00000004187|Kifc2	156	246	152	30	195	0	747	297	53	0	0	390	48	6	95	0	47	80	0	0	74	0	212	226	351	38	246	41	0	266	68	101	143	0	950	40	0	0	329	0	248	0	120	145	0	741	83	315	224
ENSMUSG00000004207|Psap	29944	27453	31843	31570	29384	23274	47178	26143	20321	11078	23182	20055	17926	18556	17329	37	30472	27263	25934	71	29762	29713	25621	33673	18049	22924	16783	17189	9466	26258	16255	19890	18013	5897	21218	3855	928	55	3993	38	22223	12428	34167	17853	78	28597	23585	29393	38100
ENSMUSG00000004221|Ikbkg	688	652	185	0	259	0	63	15	27	162	151	0	856	1108	452	0	471	753	524	0	701	1078	756	832	318	260	769	188	286	181	52	357	649	166	342	227	5	0	964	0	2	2	249	137	0	102	145	338	1249
ENSMUSG00000004231|Pax2	0	0	0	0	0	99	0	0	0	0	0	0	0	0	0	0	0	0	0	0	0	0	0	0	86	0	0	0	0	0	0	0	0	25	0	0	0	0	0	0	0	0	0	0	0	0	0	0	1
ENSMUSG00000004233|Wars2	63	327	546	105	93	169	4	33	523	216	218	622	848	1879	1362	0	506	298	336	0	274	82	249	309	835	525	1501	736	0	370	1068	1280	0	51	213	0	0	0	56	0	127	137	346	959	0	188	23	1196	26
ENSMUSG00000004263|Atn1	1806	1152	1776	2234	2237	1609	2384	1029	782	1131	1045	1700	542	1015	1920	4	1906	1174	1228	8	1307	1542	878	739	1521	1289	1599	1338	2114	1595	2134	1048	750	396	1391	173	0	4	20	0	1030	694	1437	3094	579	2514	1909	1466	1412
ENSMUSG00000004264|Phb2	6771	4092	5622	3140	6309	5856	6084	6094	4482	4633	5153	5316	3645	3805	2999	0	3987	1930	2607	0	2959	3715	2729	1827	5328	5209	5244	3009	246	4701	2698	4192	1495	841	1742	1131	0	0	2154	3	3255	1292	4607	4167	735	4216	4667	5284	2611
ENSMUSG00000004266|Ptpn6	814	631	670	561	3156	210	912	1700	2391	1948	2698	2989	565	169	1323	5	0	262	0	3	0	77	431	277	1890	2313	805	750	0	1179	1825	2086	0	0	3	50	0	0	0	0	1400	64	2317	258	0	1550	1178	1969	139
ENSMUSG00000004267|Eno2	379	67	218	219	50	0	44	374	34	206	158	178	0	234	104	0	305	0	0	0	80	0	0	0	331	531	248	180	0	33	519	93	0	0	0	0	0	0	0	0	281	0	241	182	0	741	1185	0	0
ENSMUSG00000004268|Emg1	7845	5244	6209	6027	6634	5093	6456	7062	3595	4651	4304	4804	4574	5625	6364	0	5546	4618	3012	6	3368	4005	4536	2785	5366	6911	5410	3683	2176	2978	3095	3859	3833	1217	2518	1563	15	7	1610	3	3674	2094	6375	7495	10	5031	4510	7343	4555
ENSMUSG00000004270|Lpcat3	3454	1479	2992	3597	2925	3536	2672	814	1344	1902	1690	900	938	714	1795	0	1876	1265	2580	11	2049	1635	2007	2881	1849	763	1519	1545	1528	1707	2472	1225	1969	503	589	51	0	0	737	4	1967	257	4080	2871	255	1842	3337	3230	3233
ENSMUSG00000004285|Atp6v1f	1958	964	1354	1342	1116	523	1306	1603	1468	725	978	864	464	1140	806	4	644	944	1025	0	674	863	575	255	2778	1138	946	1471	761	1522	1314	782	904	233	587	73	0	17	229	0	2618	175	1506	852	24	1392	1001	1703	2212
ENSMUSG00000004296|Il12b	0	0	0	0	0	0	0	0	0	0	0	0	0	0	0	0	0	0	0	0	0	0	0	0	0	0	0	0	0	0	0	0	0	0	0	0	0	0	0	0	0	0	0	0	0	0	0	0	0
ENSMUSG00000004317|Clcn5	957	310	135	448	75	433	927	155	324	5	636	578	211	1224	1418	0	1030	984	91	0	645	1340	333	264	184	890	266	224	90	282	174	103	0	528	538	711	0	0	556	0	364	76	1090	348	3	1085	143	985	1175
ENSMUSG00000004319|Clcn3	818	621	296	50	300	373	2049	14	401	198	372	789	237	486	348	4	426	26	248	0	247	8	296	382	929	676	677	540	185	808	614	268	71	212	485	10	3	91	71	0	428	48	162	676	0	205	18	505	268
ENSMUSG00000004328|Hif3a	0	100	28	0	104	0	0	0	0	257	4	64	0	0	30	0	362	0	326	0	31	169	0	0	0	0	0	0	90	395	0	0	33	0	0	204	0	0	0	0	0	0	116	0	0	0	0	0	0
ENSMUSG00000004341|Gpx6	0	0	0	0	0	0	0	0	0	0	0	0	0	0	0	0	0	0	0	0	0	0	0	0	0	0	0	0	0	0	0	0	0	0	0	0	0	0	0	0	0	0	0	0	0	0	0	0	0
ENSMUSG00000004344|Gpx5	0	0	0	0	0	0	0	0	0	0	0	0	0	0	0	0	0	0	0	0	0	0	0	0	0	0	0	0	0	0	0	0	0	0	0	0	0	0	0	0	0	0	0	0	0	0	0	0	0
ENSMUSG00000004347|Pde1c	0	0	0	0	0	0	0	0	0	0	0	0	0	0	0	0	0	0	0	0	0	0	0	0	0	0	0	0	0	0	14	0	0	0	0	0	0	0	0	0	0	0	0	18	0	0	0	0	0
ENSMUSG00000004356|Utp20	753	1685	638	1188	1396	1363	3123	769	758	1269	825	1657	1686	1905	3112	4	1575	1473	1618	3	1065	2471	2590	1362	1328	1462	1701	2381	2506	1922	2299	1987	445	427	1630	143	298	0	464	0	546	721	1934	1754	0	2809	803	2975	2338
ENSMUSG00000004359|Spic	1030	835	497	1437	1460	250	7959	3669	2032	3564	3598	2567	5522	6796	5796	9	4765	7127	4460	19	8653	8790	7555	9211	965	1916	580	374	36	540	1829	366	11093	1408	6572	644	735	436	1459	0	2063	247	508	1151	231	1472	1780	1179	412
ENSMUSG00000004360|9330159F19Rik	0	0	0	0	0	0	0	0	0	0	0	0	0	0	0	0	0	0	0	0	0	0	0	0	0	0	0	0	250	0	0	0	0	0	0	0	0	0	0	0	0	0	0	0	0	0	0	0	0
ENSMUSG00000004364|Cul3	648	724	225	174	660	272	229	383	565	506	452	548	721	532	1142	0	1228	713	598	0	865	765	747	967	270	426	617	300	171	206	337	583	2112	928	1597	217	0	7	1178	0	465	68	626	552	76	1711	580	232	196
ENSMUSG00000004366|Sst	0	0	0	0	0	0	0	0	0	0	0	0	0	0	0	0	0	0	0	0	0	0	0	0	0	0	0	0	0	0	0	0	0	0	0	0	5	0	0	0	0	0	0	0	0	0	0	0	0
ENSMUSG00000004371|Il11	0	3	0	0	0	0	4	0	0	0	0	0	12	158	273	0	0	0	0	0	9	0	0	0	0	0	0	0	0	0	0	0	0	0	0	0	0	0	42	0	0	0	0	0	0	0	0	0	0
ENSMUSG00000004383|Large1	183	0	0	0	0	0	0	0	0	0	0	0	0	0	0	0	0	0	0	0	0	0	0	0	0	0	0	0	0	0	0	0	0	36	185	0	0	0	0	0	0	0	0	0	0	52	0	0	0
ENSMUSG00000004393|Ddx56	5371	5193	5201	6685	9240	1933	7368	5836	4528	4918	7525	5464	5326	6611	6618	8	6136	3691	2990	14	6582	6294	6098	4024	5371	9407	8282	6725	1343	5935	7826	9702	6724	2764	2774	1063	15	4	5547	21	5721	2951	6708	7454	226	5540	5992	10034	5162
ENSMUSG00000004394|Tmed4	487	619	451	467	684	497	518	256	227	246	268	1156	1880	2089	679	8	2609	2009	1395	13	1062	1436	915	2778	147	1527	1205	616	11	1007	243	781	1558	260	1174	47	4	0	0	0	955	6	816	583	0	343	732	345	1410
ENSMUSG00000004415|Col26a1	0	146	0	0	7	144	166	334	256	0	256	0	251	188	227	0	111	92	34	5	82	7	87	0	0	0	77	0	0	51	0	0	0	57	0	15	0	0	0	1	60	0	142	0	0	0	0	0	126
ENSMUSG00000004446|Bid	9	224	928	876	320	188	88	1228	0	346	569	572	942	647	432	0	428	309	629	0	584	800	346	206	372	709	1105	927	69	473	471	1530	62	216	126	36	4	0	261	0	454	28	947	402	5	487	509	155	248
ENSMUSG00000004451|Ralb	68	243	387	216	1027	204	327	1376	182	365	546	868	219	125	53	0	7	669	63	0	106	697	0	23	1387	1439	1376	427	489	251	202	719	0	222	615	9	0	0	0	0	556	94	900	62	38	744	598	119	1201
ENSMUSG00000004455|Ppp1cc	2057	3062	3554	3341	2688	1888	3942	3854	2229	1700	2763	2973	2544	2255	2388	0	1397	1596	3691	11	3591	4062	3679	2925	1610	1941	2260	1112	932	3123	2860	3923	1106	1248	1366	624	17	132	1702	5	1845	590	2394	2945	57	2609	3111	2553	1820
ENSMUSG00000004460|Dnajb11	1272	1270	1028	1456	1713	1031	1757	1525	341	1389	816	1044	776	1901	1178	0	745	961	1010	0	989	1173	659	828	1257	1627	887	889	518	780	406	828	959	519	274	351	0	0	487	0	408	429	638	420	11	1094	468	1420	919
ENSMUSG00000004462|Tbccd1	250	230	61	465	360	211	747	1214	439	508	589	907	318	873	9	3	313	451	213	0	578	315	187	212	517	398	323	98	177	12	498	880	6	242	524	105	0	4	0	0	190	293	283	237	0	29	371	179	469
ENSMUSG00000004473|Clec11a	0	0	0	0	0	0	0	0	0	0	0	0	0	0	0	0	0	0	0	0	0	0	0	0	0	0	0	0	0	0	0	0	0	0	0	0	0	0	0	0	0	0	0	0	0	0	0	0	0
ENSMUSG00000004500|Zfp324	0	0	0	0	0	0	0	0	361	0	0	0	0	0	0	0	0	0	0	0	0	0	0	0	0	0	0	0	0	0	2	0	0	10	0	0	0	0	0	0	4	0	0	0	0	0	0	0	0
ENSMUSG00000004508|Gab2	0	0	0	0	0	424	0	277	103	0	83	0	0	0	0	0	6	0	0	0	263	0	0	0	0	0	274	0	0	0	0	97	0	14	0	0	0	0	0	0	0	363	6	0	4	0	0	534	0
ENSMUSG00000004530|Coro1c	3635	2103	6376	2797	4367	2363	4920	4332	2294	3150	3638	3582	1196	1663	1382	5	2420	1584	1399	1	2580	2160	1358	2327	4226	3676	2199	2438	1448	2848	1560	2127	462	719	955	314	0	5	876	0	3955	268	3153	1781	56	1759	2649	1775	3728
ENSMUSG00000004535|Tax1bp1	3835	3284	3108	2840	2809	1506	2038	2212	3576	3731	3603	2422	3046	4188	3132	8	3757	3127	2894	8	2525	3437	2209	3578	2727	2885	4540	1685	1233	1725	2015	2501	1153	1480	732	599	0	0	2590	0	2756	250	2928	1667	106	2315	3288	1706	2007
ENSMUSG00000004540|Psg17	0	0	0	0	0	0	0	0	0	0	0	0	0	0	0	0	0	0	0	0	0	0	0	0	0	0	0	0	0	0	0	0	0	0	0	0	0	0	0	0	0	0	0	0	0	0	0	0	0
ENSMUSG00000004542|Psg19	0	0	0	0	0	0	0	0	0	0	0	0	0	0	0	0	0	0	92	0	0	0	0	45	0	4	0	0	0	0	0	0	2	0	0	15	0	0	0	0	0	0	0	0	0	0	0	0	0
ENSMUSG00000004552|Ctse	0	0	0	0	0	0	0	0	0	0	0	0	0	0	0	0	0	0	0	0	0	0	0	0	0	0	0	0	0	0	0	0	0	0	0	11	0	0	0	0	0	0	0	0	0	0	0	0	0
ENSMUSG00000004558|Ndrg2	0	0	0	0	138	0	960	0	0	0	10	0	0	0	228	0	0	0	0	0	68	0	0	0	307	277	213	118	0	185	0	0	0	0	0	0	0	0	0	0	0	0	0	0	0	15	0	103	0
ENSMUSG00000004561|Mettl17	489	458	95	123	261	388	85	532	238	105	120	195	673	273	309	0	7	6	307	7	564	169	147	665	432	191	587	454	199	80	272	196	235	439	289	1	2	0	21	0	671	75	586	11	5	308	336	31	201
ENSMUSG00000004562|Arhgef40	0	236	0	0	0	0	370	41	0	54	82	0	35	0	49	0	0	383	0	0	0	0	0	0	0	0	0	0	0	149	0	0	648	546	1093	379	0	0	331	0	0	0	296	0	0	0	0	0	0
ENSMUSG00000004565|Pnpla6	530	884	563	1151	660	24	322	1337	405	698	684	1581	1077	1110	1371	0	300	1454	78	0	31	378	192	366	684	2570	1290	2351	263	1310	524	704	203	90	919	208	0	0	872	0	656	0	884	1391	0	2729	1224	1209	950
ENSMUSG00000004567|Mcoln1	99	3	25	72	0	0	0	0	36	0	46	453	0	263	11	0	0	0	0	0	150	298	0	64	3	336	4	77	299	6	549	103	0	0	5	72	0	0	151	0	0	0	6	293	3	0	442	358	257
ENSMUSG00000004568|Arhgef18	0	322	0	74	662	4	1047	531	429	123	875	733	115	200	210	7	37	0	598	0	361	193	11	92	163	316	0	146	0	701	44	184	275	579	0	357	0	4	142	0	220	0	21	0	0	212	36	0	271
ENSMUSG00000004591|Pkn2	1451	770	1012	591	499	757	821	661	1597	1956	1866	1595	1990	2128	1797	2	1799	1012	2709	0	1387	968	1058	1348	1220	1270	1021	824	305	1004	966	2520	1257	1273	496	597	5	2	1480	0	1059	256	932	1297	0	1352	1700	1925	960
ENSMUSG00000004609|Cd33	0	0	0	0	0	0	0	0	0	25	0	0	0	0	0	0	0	0	0	0	0	0	0	0	0	0	0	0	0	0	0	0	0	0	0	0	0	0	0	0	0	0	0	0	0	0	0	0	0
ENSMUSG00000004610|Etfb	889	1042	1714	2140	2906	242	2119	3067	1055	221	300	796	286	1360	659	0	1701	2579	513	11	1207	1535	1431	1806	1923	2164	3475	2147	1	1652	2182	2369	391	0	250	87	38	0	0	0	2075	136	1307	1989	3	1664	1570	1689	2887
ENSMUSG00000004612|Nkg7	0	0	0	0	0	0	0	0	0	0	0	0	0	0	0	0	0	0	0	0	0	0	0	0	0	0	0	0	0	0	0	0	0	0	0	0	0	0	0	0	0	0	0	0	0	0	0	0	0
ENSMUSG00000004626|Stxbp2	731	635	587	334	1952	49	1674	987	864	1020	576	1345	1423	26	486	0	644	809	501	0	95	1587	101	0	1727	572	1346	1346	0	974	1001	622	837	44	327	100	0	102	391	6	567	79	1194	1736	17	1204	2280	159	747
ENSMUSG00000004630|Pcp2	0	0	0	0	0	0	0	0	0	0	0	0	0	0	0	0	0	0	0	0	0	0	0	0	0	0	0	0	0	0	0	0	0	0	0	0	0	0	0	0	0	0	0	46	0	0	0	0	0
ENSMUSG00000004631|Sgce	0	24	124	21	49	0	190	311	5	109	113	0	83	0	0	4	0	0	18	0	26	54	49	48	56	186	0	0	0	0	24	0	0	0	0	34	0	0	0	0	100	0	0	0	651	0	27	9	0
ENSMUSG00000004633|Chn2	0	0	0	353	0	0	0	0	5	0	62	254	0	158	0	0	10	0	0	0	11	0	0	0	0	234	105	0	63	0	129	0	0	0	175	6	0	0	0	0	42	412	0	55	0	322	190	753	312
ENSMUSG00000004637|Wwox	0	34	70	4	82	28	0	0	146	0	160	0	37	25	82	0	161	30	96	0	4	0	25	46	55	300	254	0	0	67	0	0	0	25	0	334	0	0	194	0	86	0	0	0	0	0	56	0	95
ENSMUSG00000004642|Slbp	1676	912	1818	1120	1568	1512	1569	1405	1200	2695	1567	1945	1073	920	735	0	2873	2408	2696	0	1929	2812	2283	1934	3486	1369	1837	1018	276	957	1097	1045	665	373	357	100	22	2	882	0	1945	213	1652	2173	6	1181	2324	795	1172
ENSMUSG00000004651|Tyr	4	0	0	56	0	0	0	0	0	0	0	0	0	69	0	0	0	0	0	0	0	0	44	0	0	0	0	0	0	0	0	0	0	176	0	0	0	0	0	0	0	0	0	0	0	0	0	0	0
ENSMUSG00000004654|Ghrhr	0	0	0	0	0	0	0	0	0	0	0	0	0	0	0	0	0	0	0	0	0	0	0	0	0	0	0	0	0	0	0	0	0	0	0	0	0	0	0	0	0	0	0	0	0	0	0	0	0
ENSMUSG00000004655|Aqp1	0	0	0	0	0	0	0	0	0	0	0	0	0	0	0	0	0	0	0	0	0	0	0	0	0	0	0	0	0	0	0	0	0	0	0	0	0	0	0	0	0	0	0	0	0	0	0	0	0
ENSMUSG00000004661|Arid3b	840	588	785	1149	458	414	331	567	1504	1016	998	706	526	406	1176	0	0	4	837	4	659	609	281	0	785	1067	366	324	1187	83	245	552	441	483	305	233	4	0	10	0	555	132	541	1082	0	344	0	33	4
ENSMUSG00000004665|Cnn2	2845	733	781	1262	476	0	737	809	658	209	1687	1501	725	38	790	5	478	1648	1786	12	832	1702	795	1768	1952	1933	1647	480	0	883	491	813	526	354	555	142	0	0	115	5	1233	1877	3561	453	11	1383	2101	287	2504
ENSMUSG00000004667|Polr2e	15860	10754	15901	10755	12735	7086	8174	14355	12399	8791	9228	8566	9221	13697	6765	16	11480	11067	5951	24	6005	6732	6411	9621	7076	11089	7162	7361	1917	5390	6617	6317	7581	4596	5173	2709	9	119	4602	4	7058	4463	6722	3673	90	8364	5779	7425	6654
ENSMUSG00000004668|Abca13	0	0	0	30	0	81	0	0	91	6	0	0	55	249	0	0	0	4	0	0	304	0	0	0	0	0	0	0	3	0	0	0	71	180	421	52	0	0	17	0	0	247	0	0	0	0	262	0	140
ENSMUSG00000004677|Myo9b	59	83	385	34	8	1376	0	0	319	0	153	17	0	0	205	0	0	0	0	0	30	246	704	0	249	49	0	0	749	615	84	135	0	151	533	465	0	0	273	0	278	0	229	17	0	213	424	426	174
ENSMUSG00000004698|Hdac9	2	0	0	0	0	0	0	0	0	0	0	0	0	0	26	0	0	0	54	0	0	0	0	0	0	64	59	0	0	210	0	0	0	8	0	0	0	0	0	0	4	35	0	0	0	107	252	0	0
ENSMUSG00000004707|Ly9	0	0	0	0	0	0	0	0	0	0	0	0	0	0	0	0	0	0	0	0	0	0	0	0	0	0	0	0	0	0	0	0	0	0	0	0	0	0	0	0	0	0	0	0	0	0	0	0	0
ENSMUSG00000004709|Cd244a	0	0	0	64	0	7	0	0	0	0	0	0	0	0	0	0	0	0	0	0	0	0	0	0	0	0	0	0	0	0	0	0	0	0	0	67	0	0	0	0	0	0	0	0	0	0	0	0	0
ENSMUSG00000004730|Adgre1	0	0	0	0	0	0	0	0	0	0	0	0	0	0	0	0	0	0	0	0	0	0	0	0	0	0	0	0	0	0	0	0	0	0	0	0	0	0	0	0	0	0	0	0	0	0	0	0	0
ENSMUSG00000004748|Mtfp1	0	0	0	0	77	0	339	0	0	171	0	0	0	0	288	0	0	166	0	0	0	0	0	208	0	660	0	0	0	0	0	67	0	0	0	0	0	0	0	0	94	76	0	0	0	14	0	417	96
ENSMUSG00000004768|Rab23	181	88	182	152	0	0	18	0	72	8	79	0	50	216	192	0	0	34	284	0	90	0	0	60	424	0	50	253	0	25	0	329	0	55	197	7	0	0	65	0	0	0	1583	808	0	345	455	54	18
ENSMUSG00000004771|Rab11a	1580	956	2048	1589	1644	1487	2811	1682	718	2032	1266	1201	1470	715	1287	15	1416	1182	1412	4	794	1808	1055	1093	1244	717	827	591	0	588	454	808	591	681	533	180	4	0	1087	0	1051	288	1397	1102	17	1112	1398	1385	1886
ENSMUSG00000004788|Eif2b2	3745	4110	3258	4761	4685	2954	6414	3817	3215	2639	3668	3355	2244	5016	2071	9	1937	2523	1707	8	1284	2974	1534	1877	4766	3838	2917	1260	438	3025	3044	3606	1912	2179	2340	702	5	11	1939	6	1350	1200	2448	1420	540	2470	781	2798	2105
ENSMUSG00000004789|Dlst	208	284	592	390	245	0	480	561	454	285	122	2	134	154	209	1	549	446	0	3	36	286	374	0	963	535	926	999	2	583	487	613	203	3	371	214	5	0	27	0	281	0	368	50	4	821	414	275	376
ENSMUSG00000004791|Pgf	0	0	0	0	0	0	0	15	0	0	0	0	0	0	0	0	0	0	0	0	0	0	0	0	0	0	121	0	0	0	0	0	0	0	0	0	0	0	0	0	17	0	0	0	0	118	0	0	0
ENSMUSG00000004798|Ulk2	101	190	0	80	94	0	32	0	0	17	3	48	235	357	306	0	365	23	3	0	78	305	160	82	6	511	24	32	0	125	0	131	212	16	0	258	0	0	78	0	163	0	0	137	0	0	352	273	0
ENSMUSG00000004814|Ccl24	0	0	0	0	0	0	0	0	0	0	0	0	0	0	0	0	0	0	0	0	0	0	0	0	0	0	0	0	0	0	0	0	0	0	0	0	0	0	0	0	0	0	0	0	0	0	0	0	0
ENSMUSG00000004815|Dgkq	0	546	302	360	152	924	1443	0	238	28	0	1027	147	7	263	0	0	163	390	0	293	1305	1727	0	238	0	346	0	0	0	9	479	53	491	445	10	0	0	3	0	10	0	0	735	0	244	93	0	348
ENSMUSG00000004821|Tmed11	0	0	0	0	0	0	0	0	0	0	0	0	0	0	0	0	0	0	0	0	0	0	0	0	0	0	0	0	0	0	0	0	0	0	0	0	0	0	0	0	0	0	0	0	0	0	0	0	0
ENSMUSG00000004837|Grap	0	0	78	0	0	0	0	0	0	0	3	0	0	152	9	0	29	0	0	0	75	0	0	0	0	0	0	0	0	0	0	0	0	6	0	0	0	0	0	0	0	0	0	31	0	0	0	0	0
ENSMUSG00000004842|Pou1f1	0	0	0	0	0	0	0	0	0	0	0	0	0	0	0	0	0	0	0	0	0	0	0	0	0	0	0	0	0	0	0	0	0	0	0	0	0	0	0	0	0	0	0	0	0	0	0	0	0
ENSMUSG00000004843|Chmp2b	0	0	0	0	0	0	0	0	0	0	0	0	0	45	0	0	0	0	0	0	0	0	0	0	0	156	0	0	0	0	0	0	0	0	38	17	0	0	126	0	0	0	0	0	0	0	0	0	110
ENSMUSG00000004846|Plod3	456	2013	1707	1230	2410	425	441	424	815	784	819	1225	911	1006	1433	8	313	736	891	0	598	759	1040	736	2514	2089	838	1077	108	1970	1972	1468	337	169	174	380	4	0	877	5	1699	27	648	312	52	1084	784	1552	512
ENSMUSG00000004849|Ap1s1	5077	5248	5554	6954	5404	3089	5444	6175	4510	4191	3597	4368	2578	3259	3343	7	2170	2699	4261	21	2581	3494	4174	3480	3881	2936	3322	2570	191	2471	2242	4411	3260	1396	2262	677	0	961	1368	16	6604	4697	6778	3235	224	4103	4943	5860	5015
ENSMUSG00000004864|Mapk13	97	907	472	1026	537	0	309	55	393	861	239	1687	491	36	292	14	1000	805	179	4	926	439	326	563	1280	838	1424	376	110	1654	532	2462	904	1240	1277	1592	0	4	638	6	1398	632	2926	1147	11	1740	1169	2779	1386
ENSMUSG00000004865|Srpk1	9725	7272	6790	5453	10505	6097	3798	11201	7460	6583	6977	5561	3626	3013	4084	11	10608	11432	9336	28	7766	11943	7608	7714	7710	10599	5935	4797	2348	7263	4425	7519	4373	2388	4359	1128	27	48	3711	10	10696	3462	7016	8783	179	7544	9712	8091	7429
ENSMUSG00000004872|Pax3	0	10	0	0	0	0	0	0	0	0	0	0	0	0	0	0	0	0	0	0	0	0	0	0	0	0	58	0	0	15	0	0	0	0	0	0	0	0	0	0	0	0	0	0	0	0	0	0	0
ENSMUSG00000004880|Lbr	5843	4644	7677	6768	10476	3860	10935	3916	3424	1806	2331	1289	4255	5386	3719	21	3633	6447	5033	18	6444	8229	4438	4848	4210	3884	5148	3220	5281	3111	4406	6038	2037	1571	2053	654	0	0	788	10	3735	1547	8078	5261	17	4204	5989	3872	3707
ENSMUSG00000004885|Crabp2	0	0	0	0	0	0	0	0	21	0	0	0	0	0	0	0	0	0	0	0	0	0	0	0	0	0	0	0	0	0	0	0	0	80	3	0	0	0	0	0	0	0	0	0	0	0	0	0	0
ENSMUSG00000004891|Nes	0	75	0	0	19	0	0	18	0	0	0	0	300	192	119	0	0	157	0	0	0	0	0	0	0	0	0	0	0	0	0	0	0	0	0	0	0	0	0	0	0	132	0	130	0	0	10	0	0
ENSMUSG00000004892|Bcan	0	274	284	47	68	198	0	0	0	0	0	0	0	0	0	0	0	395	0	0	87	0	0	0	0	0	0	5	0	0	0	0	0	0	0	0	0	0	0	0	0	0	0	0	0	0	0	0	0
ENSMUSG00000004894|Hapln2	0	0	0	0	0	0	0	0	0	0	0	0	0	0	0	0	0	0	0	0	0	0	0	0	0	0	0	0	0	0	0	0	0	0	0	160	18	0	0	0	0	0	0	233	0	0	0	0	0
ENSMUSG00000004895|Prcc	804	789	760	826	956	184	720	681	831	509	1145	1071	767	278	382	0	644	1131	808	0	367	157	482	639	472	461	783	202	53	128	300	1349	827	336	467	486	0	0	840	5	450	195	199	435	160	536	384	776	245
ENSMUSG00000004896|Rrnad1	1300	335	428	212	546	915	173	134	1320	150	273	1436	675	526	677	0	30	255	291	0	97	294	440	95	359	1180	105	186	0	655	941	238	3	25	566	36	0	0	114	3	1108	679	22	7	0	600	733	1384	774
ENSMUSG00000004897|Hdgf	13229	10326	6449	6099	7932	6284	5857	8028	5369	5017	7932	6457	3092	3053	2191	0	5279	7358	4664	0	7452	8596	5376	5942	5612	4648	5781	4878	3683	6916	7186	7596	5530	3086	4704	2734	166	180	3796	14	5184	3301	6717	6887	64	7863	5587	6567	5589
ENSMUSG00000004902|Slc25a18	0	0	0	0	118	0	0	0	0	0	0	61	43	0	0	0	0	0	310	0	76	51	7	19	0	0	0	16	220	64	0	29	0	0	26	0	0	0	0	0	0	0	116	31	0	230	0	0	0
ENSMUSG00000004929|Thop1	6627	5950	7788	7400	8942	5540	7651	9102	4143	2168	6496	4161	6145	5851	4209	12	4380	6302	6722	0	6434	956	4157	8084	9479	5923	7907	2652	2392	5066	4102	7108	4632	1242	1894	539	18	559	3461	3	6803	1441	7993	7110	960	4537	5894	10351	5405
ENSMUSG00000004931|Apba3	4549	2673	5229	1791	3603	4452	1945	5088	2590	2201	3020	3918	1404	2322	1781	3	231	2560	3541	0	4224	5818	1362	2451	3248	2720	4051	3281	4	4269	2796	4092	2420	1590	2642	394	387	271	1247	0	1115	2116	4225	2222	15	3163	5641	6456	4979
ENSMUSG00000004933|Matk	0	0	0	0	0	0	0	0	0	0	0	0	0	0	0	0	0	0	0	0	0	0	0	0	0	111	0	0	0	0	0	0	0	0	0	0	0	0	0	0	105	0	0	0	0	0	0	0	0
ENSMUSG00000004934|Pias4	3731	3806	5612	5383	3763	1899	4567	4534	2047	1823	2437	3315	5550	3745	3784	4	2242	3961	2442	16	3897	4135	2841	4667	2852	2258	4817	2589	11	5766	3709	3893	1874	1553	2448	299	12	10	2359	13	3417	2144	4582	3519	5	1645	3406	3262	2903
ENSMUSG00000004936|Map2k1	213	1136	3503	1859	2887	355	939	1060	1529	681	431	1239	920	817	1231	0	1090	1083	912	0	1569	352	682	494	767	2064	1329	971	0	1240	753	564	72	217	218	16	0	8	833	0	1313	91	1366	171	0	878	251	370	1274
ENSMUSG00000004937|Sgta	13305	10144	11927	8032	16216	8049	11338	10781	8122	6549	13862	13358	5673	11806	9543	0	12899	8254	8838	8	7998	5280	9891	11253	9241	10751	8820	5619	4699	6662	5642	11994	5131	4335	10190	3402	22	2573	7757	18	8404	2065	11906	7942	818	9858	9641	10971	9016
ENSMUSG00000004939|Nmrk2	0	0	6	0	0	0	0	0	0	0	0	0	0	0	0	0	0	0	0	0	0	0	0	0	0	0	0	0	0	0	0	0	0	0	0	0	0	0	0	0	0	0	0	0	0	0	0	0	0
ENSMUSG00000004945|Tmem242	408	354	340	366	235	99	358	793	338	299	449	383	127	64	181	0	52	70	58	0	385	496	118	427	336	572	266	421	364	452	320	405	0	32	22	128	0	0	79	0	815	33	476	214	0	389	488	373	326
ENSMUSG00000004947|Dtx2	864	731	1468	660	592	294	1323	750	745	937	822	842	1815	2812	1142	0	2509	1754	1616	0	995	1776	1315	231	834	846	769	442	332	1947	388	758	891	997	1538	684	0	140	524	35	382	775	945	316	132	991	676	406	670
ENSMUSG00000004948|Zp3	165	491	3602	1833	1938	0	2774	2273	1001	661	657	15	1104	625	1825	0	1510	1762	1502	0	1349	1136	1407	1305	44	1212	229	220	0	646	311	0	485	433	53	42	0	0	27	0	546	1206	2170	866	128	1419	2436	3727	767
ENSMUSG00000004951|Hspb1	470	5073	7948	5764	10270	699	6948	8073	1191	6387	2547	6879	1266	1197	931	0	8330	6518	5159	11	2884	524	111	3	4142	2669	1919	5709	9	2491	1753	2140	0	2268	282	2927	0	0	308	0	4434	6691	7279	6401	527	5240	6375	7135	9577
ENSMUSG00000004952|Rasa4	0	0	43	612	1	1	0	1	0	0	0	0	0	0	0	0	0	0	0	0	71	0	472	0	167	0	0	0	0	0	0	8	39	56	0	0	0	0	0	0	0	29	15	0	0	137	2	381	14
ENSMUSG00000004961|Syt5	0	61	165	56	35	0	0	0	0	56	110	203	277	87	147	0	32	0	135	0	131	0	85	0	0	0	251	0	0	0	88	0	0	91	370	628	0	0	3	3	98	0	122	0	0	0	0	0	0
ENSMUSG00000004980|Hnrnpa2b1	13115	11521	11769	10341	12182	10088	13745	12837	9191	9264	10083	9043	6054	6770	8535	24	16388	15501	10535	29	11141	12383	8400	12450	7428	9288	8068	5250	3958	6268	6956	8908	5078	3711	3828	1610	35	97	8523	20	7923	962	7451	7014	79	6468	7118	7404	9567
ENSMUSG00000004988|Fxyd4	88	192	249	128	499	19	226	149	0	223	131	753	121	69	136	0	255	125	195	0	127	248	405	608	704	1336	408	201	0	153	107	178	49	0	0	12	0	0	0	0	196	375	474	599	3	927	453	462	772
ENSMUSG00000004994|Ccdc130	298	519	440	634	371	714	296	158	397	342	515	97	478	1403	654	3	396	510	212	0	255	574	432	304	244	614	637	79	617	637	352	915	554	0	602	35	0	0	4	0	342	178	389	533	0	466	386	1113	486
ENSMUSG00000004996|Mri1	1564	584	855	1198	852	1351	382	390	341	143	661	278	563	50	853	0	617	566	307	6	1246	1241	428	529	1444	1187	625	1914	4	1393	801	2248	940	0	927	353	0	4	517	0	1625	893	625	577	0	1318	1290	608	2222
ENSMUSG00000005034|Prkacb	193	399	33	137	274	263	328	298	136	291	252	82	0	400	534	0	0	0	0	0	165	400	8	5	893	222	143	65	264	143	16	373	109	25	687	68	0	0	20	3	241	222	878	431	0	175	158	0	230
ENSMUSG00000005043|Sgsh	0	0	588	0	35	0	300	0	2	0	0	0	0	0	0	0	118	0	0	0	516	557	38	32	14	203	2	0	0	0	46	0	18	0	0	0	0	0	0	0	0	426	0	0	0	8	0	0	0
ENSMUSG00000005045|Chd5	118	19	498	222	251	0	36	0	286	10	577	22	6	7	341	0	0	0	110	0	666	504	0	0	0	0	124	0	0	27	101	145	0	24	0	0	0	0	0	0	63	0	306	0	0	0	251	547	324
ENSMUSG00000005054|Cstb	4011	2954	2249	1767	4826	2235	4679	5180	4753	6594	6527	6206	2559	1376	1295	0	4511	4813	4770	0	4010	3552	2726	2365	5799	7918	2538	2925	944	2406	3691	4261	1110	1613	1259	1163	6	126	727	0	4202	2296	3249	3628	168	4430	5608	3821	5413
ENSMUSG00000005057|Sh2b2	3	0	0	108	0	377	0	482	0	106	34	458	388	348	87	0	260	290	0	0	0	0	100	0	120	0	0	128	0	0	0	268	0	0	202	89	0	0	0	0	186	804	0	85	0	173	136	320	0
ENSMUSG00000005069|Pex5	763	0	13	1483	751	490	301	390	973	399	1488	0	81	0	785	0	93	971	619	5	865	878	1087	1207	802	8	299	234	0	360	82	2278	335	240	0	219	0	0	191	0	348	0	1135	948	3	1057	912	70	526
ENSMUSG00000005078|Jkamp	158	681	85	345	91	169	225	180	622	1192	1246	1121	1116	241	395	0	925	343	916	0	492	1691	518	524	833	1389	1076	375	1055	151	524	498	351	197	167	55	0	0	954	0	661	20	313	711	9	483	449	1484	1053
ENSMUSG00000005087|Cd44	0	0	0	0	0	0	0	0	0	0	0	0	0	512	0	0	0	0	0	0	0	0	0	0	0	5	0	0	0	0	48	0	0	0	0	0	0	0	0	0	0	0	524	0	0	0	0	0	0
ENSMUSG00000005089|Slc1a2	0	0	0	0	0	0	0	0	0	0	0	0	0	0	0	0	0	0	0	0	0	0	0	0	0	0	0	0	0	0	0	0	0	0	0	0	0	0	0	0	0	0	0	0	214	0	0	0	0
ENSMUSG00000005102|Eif2ak4	0	0	0	0	0	0	0	0	214	276	59	6	0	0	85	0	0	458	0	0	93	308	12	278	0	0	4	0	0	374	35	34	4	56	0	33	0	0	0	0	0	0	49	10	0	165	49	309	17
ENSMUSG00000005103|Wdr1	759	348	867	534	133	1023	808	0	4	3	593	127	416	0	220	0	365	233	257	0	198	9	304	87	38	1198	16	149	174	45	756	358	1195	77	197	270	0	2	178	0	34	0	0	152	0	7	505	509	460
ENSMUSG00000005107|Slc2a9	0	0	0	0	0	0	0	0	0	0	0	0	0	0	0	0	0	0	0	0	0	0	0	0	0	0	0	0	0	0	0	0	0	0	44	0	0	0	0	0	0	0	0	0	0	0	0	0	0
ENSMUSG00000005124|Ccn4	0	0	0	0	0	0	0	0	0	0	0	0	0	0	0	0	0	0	0	0	0	0	0	0	0	0	0	0	0	0	0	0	0	0	0	0	0	0	0	0	0	0	0	0	0	0	0	0	0
ENSMUSG00000005125|Ndrg1	0	0	221	151	0	0	660	160	1144	413	888	956	8	489	775	0	656	0	0	0	396	212	795	97	454	456	0	0	0	0	0	0	0	0	0	0	0	0	0	0	0	0	65	124	0	346	176	373	319
ENSMUSG00000005131|4930550C14Rik	0	0	0	0	0	0	0	0	0	0	0	0	0	233	0	3	0	0	0	0	0	0	0	0	0	0	0	22	0	0	0	0	0	37	0	38	0	0	0	0	0	0	0	0	0	93	0	0	0
ENSMUSG00000005142|Man2b1	0	733	1010	958	171	194	32	350	0	299	587	174	77	532	972	0	202	6	188	8	193	953	18	47	281	0	46	370	480	165	528	467	370	248	185	438	4	4	0	0	175	203	2943	502	0	28	587	2205	573
ENSMUSG00000005148|Klf5	1006	5641	784	1087	4907	1141	6801	836	1500	3909	3003	7331	1831	1961	1981	0	8360	10096	5384	0	5269	6906	6104	5067	1460	2348	3845	6408	4823	4943	7324	4261	5630	128	2277	351	6	267	1710	8	3669	1083	3397	5280	50	3995	4972	7259	3708
ENSMUSG00000005150|Wdr83	1388	1477	1354	328	668	112	1467	806	627	664	953	667	383	757	592	0	255	324	309	0	944	794	139	714	1866	1566	754	464	8	526	525	688	247	0	59	48	19	0	175	5	255	279	1147	114	0	411	1100	747	421
ENSMUSG00000005161|Prdx2	990	1263	1003	350	3446	434	1141	3775	2191	3547	4021	5086	2186	1146	1728	5	1028	2004	3182	13	2066	2339	1170	1011	2095	1437	4404	3511	249	1318	2724	2958	232	553	229	254	3	4	86	0	8222	1131	3590	3345	381	5247	4154	3597	1973
ENSMUSG00000005198|Polr2a	399	1788	2394	2130	2414	1258	3817	444	679	789	1008	2188	1975	1065	1606	0	781	1061	1882	0	1679	2584	198	154	747	2403	1680	1405	1545	1572	1006	2660	534	301	614	400	0	0	23	0	1010	865	2746	2032	4	1480	988	1922	982
ENSMUSG00000005202|Shbg	176	70	74	328	163	230	0	0	68	107	153	134	776	20	252	0	0	0	0	0	0	0	294	0	0	618	0	420	0	985	106	45	0	270	128	211	0	0	0	0	179	0	210	118	35	0	0	217	0
ENSMUSG00000005204|Senp3	2676	3034	5494	3682	4410	2150	4146	4468	2162	4978	1985	5673	3408	2973	2601	4	4469	4972	6391	0	4902	4658	5784	4515	2083	2418	2682	2553	4621	2407	1646	2540	2113	1802	1035	911	9	45	2200	9	3642	1366	5167	4875	65	3826	2673	4245	3888
ENSMUSG00000005220|Corin	0	0	0	0	0	0	0	0	0	0	0	0	0	0	0	0	0	0	0	0	0	0	0	0	0	0	23	0	0	2	0	0	0	0	0	0	0	0	0	0	0	0	0	0	0	0	0	0	0
ENSMUSG00000005225|Plekha8	15	169	135	15	346	81	305	48	174	3	41	99	165	388	313	0	216	171	256	4	420	651	222	970	22	137	215	173	810	0	62	251	21	279	207	127	0	0	146	0	686	75	0	202	0	476	327	543	143
ENSMUSG00000005232|G6pc2	0	0	0	0	0	0	0	0	0	0	0	0	0	0	0	0	0	0	0	0	0	0	0	0	0	0	0	0	0	0	0	0	0	0	0	0	0	0	0	0	0	0	0	0	0	0	0	0	0
ENSMUSG00000005233|Spc25	563	477	457	45	368	705	426	265	444	443	85	537	390	667	702	3	675	490	164	0	243	210	38	228	673	558	607	404	34	475	200	313	303	160	411	61	0	0	185	0	79	215	322	236	0	375	498	130	0
ENSMUSG00000005237|Dnah2	149	65	694	125	580	4	286	298	449	255	160	54	1254	1915	890	0	182	31	1089	4	310	358	141	553	393	971	194	621	133	0	717	1011	384	38	677	166	11	0	0	0	58	161	47	61	0	120	93	166	197
ENSMUSG00000005251|Ripk4	0	0	620	18	151	0	0	12	792	54	0	148	525	1362	91	0	7	769	0	0	0	0	125	79	850	809	6	0	0	0	217	466	4	0	0	61	4	3	113	0	225	0	318	0	8	2067	0	36	6
ENSMUSG00000005262|Ufd1	1512	1303	1562	1384	1205	1772	2211	2451	1267	2022	1352	2012	1500	2067	2764	0	1476	2119	1113	8	1695	1970	822	1266	2390	2838	2424	1558	613	1951	1573	1691	1155	798	961	276	0	16	1024	0	1679	389	2244	941	0	1556	1938	2041	1395
ENSMUSG00000005267|Zfp287	0	0	0	0	0	0	0	0	17	0	0	0	0	0	0	0	0	0	20	0	0	0	0	0	0	0	0	0	0	0	0	0	0	0	0	0	0	0	0	0	0	0	0	0	0	0	0	0	0
ENSMUSG00000005268|Prlr	0	4	101	0	0	0	0	0	22	0	0	0	0	0	29	0	0	0	0	0	109	0	0	0	0	0	0	0	0	0	10	0	100	50	23	58	0	0	0	0	0	0	0	85	0	0	64	0	0
ENSMUSG00000005299|Letm1	747	826	161	358	1483	455	1247	1124	404	215	438	532	748	486	313	4	566	462	0	0	340	3	478	555	308	1013	1169	657	0	654	804	535	0	72	480	17	0	4	0	0	889	0	83	616	325	379	372	1645	1751
ENSMUSG00000005312|Ubqln1	4363	3338	2787	2962	4163	2949	5615	1643	2073	1242	2374	1657	3150	2626	2528	4	3506	2787	2605	6	3994	3057	2810	3777	1256	2273	2793	2015	1580	693	2017	3450	758	1515	2237	1421	0	4	2564	0	1853	602	3140	2284	16	2775	4433	3301	1233
ENSMUSG00000005320|Fgfr4	314	403	1139	442	804	502	1640	462	163	231	1233	1670	497	518	926	0	948	1684	1454	0	1755	553	1542	224	547	389	231	976	66	302	50	0	14	146	97	602	0	0	10	0	303	203	0	703	0	60	534	1095	429
ENSMUSG00000005338|Cadm3	0	0	0	0	0	0	0	0	0	0	0	0	0	0	0	0	0	0	0	0	0	0	0	0	0	0	0	0	0	0	0	32	0	0	0	0	0	0	0	0	0	0	0	16	0	0	0	0	0
ENSMUSG00000005339|Fcer1a	0	0	0	0	0	0	0	0	0	0	0	0	0	0	0	0	0	0	0	0	0	0	0	0	0	0	0	0	0	0	0	0	0	0	0	0	0	0	0	0	0	0	0	0	0	0	0	0	0
ENSMUSG00000005354|Txn2	1131	1452	1160	1790	790	1032	1887	1200	2090	1130	2997	1916	405	551	842	0	758	2521	591	7	1073	1005	1159	959	1603	2399	1496	1837	1616	3387	2139	2228	380	1207	814	789	0	355	712	0	2320	1603	4343	1475	113	979	2236	3029	1357
ENSMUSG00000005355|Casp14	0	0	0	0	3	0	0	0	0	0	0	0	0	0	0	0	0	0	0	0	0	0	0	0	0	0	132	0	0	0	0	0	0	0	0	0	0	0	0	0	0	0	0	0	0	0	0	0	0
ENSMUSG00000005357|Slc1a6	0	0	0	0	0	0	0	0	0	12	0	0	0	0	0	0	0	0	0	0	0	0	0	0	0	0	0	0	0	0	0	0	0	0	0	0	0	0	0	0	0	0	0	0	0	0	0	0	0
ENSMUSG00000005360|Slc1a3	0	0	386	35	0	244	0	0	133	20	0	0	23	244	0	0	0	0	0	0	111	0	0	0	0	0	0	63	0	5	0	0	0	0	0	0	0	0	0	0	26	0	0	224	17	318	369	0	249
ENSMUSG00000005362|Crbn	237	73	113	286	107	305	167	69	267	79	68	78	309	418	185	0	616	285	131	0	389	0	58	217	255	0	90	480	8	281	84	228	43	40	198	0	0	0	95	0	88	0	259	367	0	46	59	94	120
ENSMUSG00000005364|Il5ra	0	0	0	0	0	0	0	0	0	0	0	0	0	0	0	0	0	0	0	0	0	0	0	0	0	0	0	0	0	0	0	0	0	0	0	0	0	0	0	0	0	0	0	0	0	0	0	0	0
ENSMUSG00000005370|Msh6	1410	3754	2812	4611	2561	1682	7158	4475	2093	2595	2673	3363	1369	773	392	7	2530	2462	2971	16	3672	4414	2064	2681	2348	2823	2743	2153	2017	2845	2484	3983	625	782	450	23	7	0	1502	0	3675	881	4255	3181	71	3153	4102	4188	2877
ENSMUSG00000005371|Fbxo11	847	463	533	964	715	232	749	699	550	748	579	1073	314	705	624	0	1265	1433	1105	0	585	645	899	776	580	391	656	370	588	705	495	436	37	234	447	49	0	0	448	0	474	80	559	704	0	638	862	263	208
ENSMUSG00000005373|Mlxipl	125	393	302	99	903	623	489	114	487	604	134	226	499	0	175	0	487	199	262	0	309	280	66	469	758	832	241	146	0	150	185	1293	0	515	141	52	0	0	233	0	229	64	787	421	51	456	898	575	185
ENSMUSG00000005374|Tbl2	1531	987	1283	698	1625	1033	1115	890	1353	1433	1854	5032	1586	1196	1060	0	1505	2832	982	0	2162	2218	1268	2973	1561	1586	1676	737	36	458	1659	1984	1926	1216	717	681	15	0	931	9	2302	676	1781	1127	0	1978	1618	2480	601
ENSMUSG00000005378|Bud23	6644	3932	5547	3862	7195	3686	4825	4266	3286	3561	4096	5187	3826	2833	5198	0	2034	2249	3684	0	2850	1899	3811	3700	5690	5217	4254	2988	944	4319	2529	3050	1761	393	2403	736	3	1616	1914	4	2698	3906	4201	3321	159	5585	4135	4865	3153
ENSMUSG00000005397|Nid1	3816	3980	10044	3707	7210	1728	5240	3986	5262	3300	5431	6018	2000	3459	558	10	1757	2531	1594	10	779	2169	2394	3808	2056	2663	4395	2502	220	4144	1602	4003	823	1470	426	1217	4	10	474	9	1140	248	6442	1500	26	4754	2053	3940	2822
ENSMUSG00000005410|Mcm5	1414	1148	2066	746	2580	1320	2161	2819	1884	1305	3112	1341	409	279	1415	0	670	1935	1610	11	2706	2103	1239	1624	4936	2122	3623	2310	984	2073	1839	2441	1075	1564	1361	724	0	239	1839	8	1235	25	4831	2245	0	1024	1734	2987	947
ENSMUSG00000005413|Hmox1	366	4	0	63	15	0	193	167	0	0	3	0	90	663	1050	4	1117	816	351	0	310	85	90	0	1410	822	1162	568	0	242	1304	581	269	0	0	0	4	0	0	0	414	6	700	380	0	745	1316	1024	603
ENSMUSG00000005417|Mprip	1589	751	1109	1281	494	106	1813	1220	872	665	1185	1856	1120	592	1306	0	430	619	349	0	1322	615	987	702	528	1404	1220	670	283	260	448	745	301	403	296	187	0	0	698	0	509	83	716	341	10	147	325	604	114
ENSMUSG00000005442|Cic	187	465	366	399	506	35	472	372	13	174	121	981	536	0	369	0	4	225	153	4	227	65	383	0	276	869	361	749	483	500	479	501	105	175	62	143	9	0	521	141	7	450	208	211	0	606	666	17	241
ENSMUSG00000005447|Pafah1b3	1691	1027	2483	2615	2460	1176	1474	1952	1607	900	1097	1239	1663	1055	992	0	3147	3546	2407	0	2481	1631	1330	2144	2290	1862	1974	584	499	990	113	1563	1745	243	1911	552	0	6	356	0	829	318	592	1769	0	2213	894	980	2562
ENSMUSG00000005465|Il27ra	0	0	0	0	0	47	0	0	0	0	0	0	0	0	0	0	0	0	0	0	0	0	0	0	0	0	0	8	0	0	0	0	0	0	0	0	0	0	0	0	0	0	0	0	0	0	0	0	0
ENSMUSG00000005469|Prkaca	0	0	0	0	133	0	0	0	13	0	0	140	52	0	0	0	0	13	39	0	10	0	0	7	26	46	36	0	0	43	0	13	21	30	0	27	0	0	0	0	17	8	0	0	0	0	38	7	0
ENSMUSG00000005470|Asf1b	323	263	518	789	503	217	1148	0	860	273	1522	1146	772	1218	1171	0	1001	1106	686	0	421	286	509	121	742	1111	747	563	83	1369	183	1107	187	221	2	474	0	0	35	0	589	0	1031	630	0	998	1395	62	594
ENSMUSG00000005474|Myl10	0	0	0	0	0	0	0	0	0	60	9	0	0	0	0	0	0	0	0	0	0	0	0	0	0	0	0	0	0	0	0	0	0	0	0	0	0	0	0	0	0	0	0	0	0	0	0	0	0
ENSMUSG00000005481|Ddx39	13925	11539	14087	12633	17340	11664	17776	12381	10986	10538	7412	9266	9151	8988	8733	18	12769	8316	10963	21	10637	9866	5944	6406	10284	12227	14589	8916	5773	11329	10050	11326	7948	4355	6904	2333	0	1842	10739	17	9190	1257	13954	7960	31	10254	10314	10275	7197
ENSMUSG00000005483|Dnajb1	988	903	308	1005	593	293	1653	942	378	613	426	69	1193	947	975	0	753	822	716	0	617	1232	342	507	67	395	285	699	0	424	671	439	588	634	658	149	0	0	620	0	721	0	829	253	0	563	1284	1554	1100
ENSMUSG00000005493|Msh4	17	0	0	0	0	0	0	0	73	202	18	0	0	6	33	0	6	0	0	0	57	433	0	75	0	0	66	0	0	0	0	13	0	0	0	23	0	0	8	0	0	0	0	35	3	0	12	0	10
ENSMUSG00000005501|Usp40	2	311	214	329	149	105	424	641	106	0	0	0	190	639	447	0	5	171	517	0	243	0	76	29	397	101	0	119	93	0	60	253	76	179	215	1	0	0	135	0	460	0	162	474	463	142	293	44	252
ENSMUSG00000005503|Evx1	0	0	0	0	0	0	0	0	0	0	0	0	0	0	0	0	102	0	0	0	0	0	0	0	0	0	0	0	0	0	0	0	0	0	0	0	0	0	0	0	0	0	0	0	0	0	0	0	0
ENSMUSG00000005505|Kbtbd4	336	72	17	473	312	31	409	2	427	0	0	79	198	0	241	4	354	55	548	0	207	894	422	0	265	267	154	0	0	346	230	0	0	112	16	0	0	0	0	0	0	0	241	0	0	113	135	119	140
ENSMUSG00000005506|Celf1	2684	3615	4331	5203	4221	3417	3554	2447	4533	2738	5329	3554	2576	3016	2806	9	3072	3836	3629	8	2893	5015	5040	3713	3355	2743	4257	1968	2157	3306	3781	3018	1188	712	1521	682	0	6	1661	0	1744	281	5338	2262	0	5044	3604	2951	1773
ENSMUSG00000005510|Ndufs3	1363	1375	2136	1147	1543	1034	718	652	1327	399	505	774	1284	1495	1289	9	1327	630	445	4	1111	1146	922	571	1053	2551	896	860	764	1654	959	1075	1171	1101	890	185	0	5	152	0	965	737	1184	1447	19	692	1297	1485	1506
ENSMUSG00000005514|Por	1018	1031	2546	576	1211	855	2503	1070	1450	462	2872	456	1409	3566	939	0	2503	1742	591	7	896	966	2511	1446	3488	1418	2149	1854	878	1749	1556	1852	251	729	392	723	6	5	62	0	709	517	1679	27	0	1975	1240	1472	1503
ENSMUSG00000005533|Igf1r	43	52	210	226	120	105	588	472	215	0	0	206	815	809	58	0	0	0	324	0	94	0	392	0	0	44	2	0	0	0	20	214	0	441	893	376	1	4	303	5	59	602	26	523	0	0	4	214	284
ENSMUSG00000005534|Insr	0	14	0	4	0	0	0	278	481	0	0	0	113	7	61	0	151	0	0	0	100	0	0	0	8	523	0	222	547	70	0	0	0	0	11	62	0	0	105	1	0	0	299	0	0	159	0	0	0
ENSMUSG00000005540|Fcer2a	0	0	0	0	0	0	0	0	0	0	0	0	0	0	0	0	0	0	0	0	0	0	0	0	0	0	0	0	0	0	0	0	0	0	0	0	0	0	0	0	0	0	0	0	0	0	0	0	0
ENSMUSG00000005547|Cyp2a5	0	0	0	0	0	0	0	0	0	0	0	0	0	0	0	0	0	0	0	0	0	0	0	0	0	0	0	0	0	0	0	0	0	0	0	0	0	0	0	0	0	0	0	0	0	0	0	0	0
ENSMUSG00000005553|Atp4a	0	0	0	0	0	0	0	0	0	0	0	0	0	0	0	0	0	0	0	0	0	0	0	0	0	0	0	0	0	0	0	0	0	0	0	0	0	0	0	0	0	0	0	0	0	0	0	0	0
ENSMUSG00000005566|Trim28	9633	4879	7501	7716	5851	3398	4345	9555	4374	3187	6358	4119	5668	5927	6135	17	5123	6341	5415	24	9338	11063	9517	7556	3266	3298	5513	3145	2656	6803	8181	7410	1658	2596	4366	1726	24	0	5050	11	3941	1215	8676	2663	30	11309	6057	2646	3030
ENSMUSG00000005575|Ube2m	191	98	275	103	265	67	193	122	13	57	220	40	47	98	104	0	42	57	98	0	42	193	0	64	186	35	161	96	182	60	58	179	0	49	16	130	0	0	0	0	212	225	0	189	345	109	149	83	43
ENSMUSG00000005580|Adcy9	463	450	28	336	569	230	195	595	18	51	352	419	128	893	893	0	495	0	49	0	108	1059	214	168	429	0	0	144	0	482	176	25	946	87	18	215	0	0	206	0	0	6	238	83	0	331	656	0	1310
ENSMUSG00000005583|Mef2c	0	0	0	0	0	0	0	0	0	0	0	0	0	0	0	0	0	0	0	0	0	0	0	0	0	0	0	0	0	2	0	0	0	4	0	0	0	0	0	0	0	0	0	0	0	0	0	0	0
ENSMUSG00000005609|Ctr9	2097	2483	1987	2238	1627	1244	2430	1712	2527	2607	2693	1919	4333	4350	3977	9	1616	1113	815	0	2477	1395	1051	1434	3053	3578	3421	2164	529	1734	1429	1829	1390	995	1524	437	1	12	3112	13	2520	411	2171	1989	5	2296	1998	2819	1584
ENSMUSG00000005610|Eif4g2	7025	5618	9628	8048	8608	7753	7237	7660	5960	6789	9672	9157	7783	7600	12335	26	6788	7643	7550	46	8356	9904	7199	10225	5292	6591	7240	7227	5206	9356	6144	10262	5168	7172	9772	3900	89	322	7218	27	5776	3011	5110	6273	381	8071	4522	5445	6818
ENSMUSG00000005611|Mrvi1	0	0	0	0	0	0	0	0	0	64	0	0	0	0	0	0	0	0	0	0	0	0	0	0	0	0	0	0	0	0	0	0	78	0	0	0	0	0	0	0	0	0	0	0	61	0	9	0	0
ENSMUSG00000005615|Pcyt1a	739	1133	1229	787	1767	722	1214	1715	1728	1641	2292	1106	2162	3222	1829	4	1952	4226	1538	12	2165	2117	1426	1399	1487	1822	924	1063	11	625	788	651	1286	1094	699	890	0	0	1720	0	1051	254	1488	475	0	1293	1090	550	407
ENSMUSG00000005621|Zfp592	432	837	616	1414	245	450	1728	1982	490	510	416	549	1041	724	1134	2	794	1020	2639	8	1357	1618	817	1129	4	592	773	948	2541	679	1127	725	0	228	1247	475	0	9	608	10	153	919	649	1306	3	1568	1208	897	1051
ENSMUSG00000005625|Psmd4	12674	12201	14487	11403	15753	8039	15771	16356	10320	7580	12800	13745	13694	13012	13788	5	11389	10181	10574	34	11921	9545	10778	12014	13209	14354	11169	6708	1376	11643	7401	7253	5377	2848	7124	2164	146	300	7543	7	11784	4333	13103	9468	83	13051	8494	10109	12809
ENSMUSG00000005628|Tmod4	0	0	0	0	0	0	0	0	0	0	5	0	0	0	0	0	0	0	0	0	0	0	0	0	0	0	0	2	39	0	0	0	0	7	0	0	0	0	0	0	0	0	0	0	0	0	0	0	0
ENSMUSG00000005640|Insrr	0	0	0	0	0	0	0	0	0	0	0	0	0	265	0	0	0	0	0	0	0	0	0	0	0	0	0	0	0	0	0	0	0	0	0	0	0	0	0	0	0	0	0	0	0	0	0	0	0
ENSMUSG00000005649|Cabp5	0	0	0	0	0	0	0	0	0	0	0	0	0	0	0	0	0	0	0	0	0	0	0	0	0	0	0	0	0	0	0	0	0	0	0	0	0	0	0	0	0	0	0	0	0	0	0	0	0
ENSMUSG00000005656|Snx6	2629	3511	2891	3086	3788	2462	3361	3827	2068	2340	2143	2156	2327	2737	1843	17	1621	3262	2501	12	2964	2532	2512	3683	2030	2814	2549	1872	862	2025	2009	2251	1687	1035	696	325	5	25	1379	5	3777	614	2170	2226	0	3489	2670	3074	2918
ENSMUSG00000005667|Mthfd2	1005	517	784	926	1243	343	437	112	365	366	1047	434	1022	227	902	0	234	50	77	0	319	304	188	756	728	1634	1247	815	2	423	418	791	65	574	192	227	0	7	281	5	558	100	1404	604	36	652	888	1155	846
ENSMUSG00000005672|Kit	0	32	11	249	229	0	157	0	0	111	81	16	1375	106	629	0	27	128	1	0	492	695	0	226	68	2	0	0	0	0	174	50	0	210	133	46	0	0	257	4	156	0	446	490	0	222	5	120	195
ENSMUSG00000005674|Tomm40l	0	0	0	102	0	0	0	0	89	0	0	0	358	191	148	0	0	0	30	0	0	0	0	211	0	0	0	0	0	120	0	0	0	0	0	0	0	0	0	0	0	0	0	0	0	169	229	0	0
ENSMUSG00000005677|Nr1i3	0	0	8	102	0	0	0	0	0	0	0	0	0	189	0	0	0	0	36	0	0	0	0	0	0	0	0	0	0	95	116	0	0	0	0	0	0	0	0	0	0	0	0	0	0	23	0	0	58
ENSMUSG00000005681|Apoa2	0	0	0	0	0	0	0	0	0	0	0	0	0	0	0	0	0	0	0	0	0	0	0	0	0	0	0	0	0	0	0	0	0	0	0	0	0	0	0	0	0	0	0	0	0	0	0	0	0
ENSMUSG00000005682|Pan2	512	112	306	813	544	175	751	203	173	388	0	467	1072	646	448	0	3	0	1145	2	280	167	374	496	1278	633	308	913	905	1093	159	9	0	207	746	14	0	0	0	0	49	72	340	9	0	78	523	960	568
ENSMUSG00000005683|Cs	7049	5450	5756	5709	5409	3547	10627	5985	2204	3380	3032	3048	4360	4233	4005	0	4705	7023	2954	13	5176	5781	5263	5666	4004	5024	4118	2963	309	1875	3410	4479	2858	1107	4579	1878	3	6	3285	11	4033	1251	3386	4388	44	1675	3480	5191	5825
ENSMUSG00000005686|Ampd3	0	0	0	0	0	0	0	0	0	0	0	0	0	0	4	0	0	0	36	0	0	0	0	0	0	0	0	0	0	0	0	1	0	0	0	0	0	0	0	0	0	0	0	0	0	0	0	0	0
ENSMUSG00000005687|Bcas2	2277	2385	956	1652	2026	818	1570	3282	715	514	882	844	735	1759	754	0	978	1261	836	0	569	847	386	887	1521	1812	1100	1467	367	2053	854	1605	509	302	1155	472	11	399	800	179	1660	726	1446	1420	21	767	733	1267	1491
ENSMUSG00000005696|Sh2d1a	0	0	0	0	0	0	0	0	0	0	0	0	0	0	0	0	0	0	0	0	0	0	0	0	0	0	0	0	0	0	0	0	0	0	0	0	0	0	0	0	0	0	0	0	0	0	0	0	0
ENSMUSG00000005698|Ctcf	1161	1730	1613	1229	1452	609	1848	2257	1595	1308	1901	1194	1276	2335	2866	0	686	1096	1719	0	858	1084	1480	1935	1015	1281	1383	674	252	1641	1060	1374	794	946	884	454	2	0	851	0	1352	35	1096	1331	28	1420	1498	725	1919
ENSMUSG00000005699|Pard6a	98	494	876	569	340	166	321	42	831	379	230	543	622	271	504	2	0	321	200	0	39	150	0	0	267	531	453	0	4	0	174	317	0	309	173	87	0	0	184	0	0	0	241	1111	0	154	0	724	180
ENSMUSG00000005705|Agrp	0	116	0	310	333	287	207	66	679	129	391	127	446	1299	1291	0	0	418	419	0	435	197	0	0	0	437	28	56	0	641	195	641	430	0	326	401	0	0	273	0	0	0	0	0	0	0	131	4	123
ENSMUSG00000005716|Pvalb	0	0	0	0	0	0	0	0	0	0	0	0	0	0	0	0	0	0	0	0	0	0	0	0	0	0	0	0	0	0	0	0	0	0	0	0	0	0	0	0	0	0	0	0	0	0	0	0	0
ENSMUSG00000005718|Tfap4	81	33	374	50	70	284	146	66	15	183	255	224	91	507	330	0	275	464	387	0	337	311	285	183	64	99	68	336	0	272	140	49	366	70	336	0	0	0	96	0	58	270	196	116	0	248	305	487	39
ENSMUSG00000005732|Ranbp1	3129	2183	3204	2399	2808	2711	2811	3349	1999	3993	2467	2920	1904	1485	1789	6	3582	2475	3305	0	2544	2799	2847	2551	2957	4602	3528	1823	989	1854	1440	3037	1106	1046	1033	946	20	23	1305	42	3010	1421	3102	2513	78	2706	2146	3089	3201
ENSMUSG00000005763|Cd247	0	0	0	0	0	28	0	0	0	0	0	0	0	0	0	0	0	0	0	0	0	0	0	0	0	0	0	0	0	0	0	0	0	39	0	0	0	0	0	0	0	0	0	0	0	0	0	0	0
ENSMUSG00000005774|Rfx5	0	0	0	0	248	0	26	155	0	23	0	0	206	0	237	0	0	0	0	0	0	0	0	0	0	0	0	0	0	0	0	0	0	0	36	0	0	0	0	0	237	0	0	0	0	0	0	0	0
ENSMUSG00000005779|Psmb4	12687	10928	14995	8741	9606	12980	11906	5247	6854	6296	7715	7745	7913	9930	9195	10	12673	8742	6764	15	7971	8108	6781	6383	13486	11707	13415	4751	358	5535	4744	10133	4076	1684	3411	993	8	53	3770	16	8584	3227	10611	7495	137	7902	7194	12142	8635
ENSMUSG00000005800|Mmp8	0	0	0	0	0	0	0	0	0	0	0	0	0	0	0	0	0	0	0	0	0	0	0	0	0	0	0	0	0	0	0	0	0	0	0	0	0	0	0	0	0	0	0	0	0	0	0	0	0
ENSMUSG00000005802|Slc30a4	49	70	127	138	289	491	401	352	226	156	234	615	555	1080	155	0	123	159	246	0	419	136	267	61	462	232	214	255	1682	560	415	316	374	179	475	29	111	4	657	4	135	0	288	432	36	486	124	344	101
ENSMUSG00000005803|Sqor	0	0	0	0	0	0	0	0	0	0	0	0	0	0	0	0	0	0	0	0	0	0	0	0	0	0	0	0	0	0	0	0	0	0	0	0	0	0	0	0	0	0	0	0	0	0	0	0	0
ENSMUSG00000005804|Bloc1s6	134	397	75	139	210	527	424	127	271	23	110	0	424	51	7	0	84	0	67	0	74	120	120	60	429	65	153	0	0	116	81	311	118	135	6	100	0	0	83	0	0	125	0	253	0	62	15	209	56
ENSMUSG00000005813|Metap1	1174	951	1971	1394	1467	1143	1304	1429	2639	1262	2434	1645	1635	1263	1153	0	2463	2929	679	0	1346	2756	1354	1750	1776	1782	1444	1414	151	1527	1673	1398	1567	1198	2650	366	17	166	1798	0	1164	212	2440	3196	10	1002	1751	2061	877
ENSMUSG00000005823|Gpr108	38	56	841	30	0	8	78	0	39	0	104	857	375	0	7	0	239	0	0	0	145	413	43	27	0	744	154	628	0	228	326	152	0	463	486	0	0	0	194	0	76	368	94	533	16	38	4	734	519
ENSMUSG00000005824|Tnfsf14	0	0	0	0	0	0	0	0	0	0	0	0	0	0	0	0	0	0	0	0	0	0	0	0	0	0	0	0	0	0	0	0	0	0	0	0	0	0	0	0	0	0	0	0	0	0	0	0	0
ENSMUSG00000005836|Gata6	3507	2732	5414	3974	4329	4273	4472	1882	874	298	1103	1423	2152	1723	469	7	2671	3648	6315	9	5554	5844	5289	1933	1774	1319	5855	2291	3209	5898	8267	7412	1372	391	4296	134	12	95	3404	0	5164	1841	5756	7876	204	4434	8268	5549	1098
ENSMUSG00000005846|Rsl1d1	5370	5402	4653	5402	4901	2914	3851	4415	4994	6327	4919	4229	3501	3608	4437	11	5397	6094	5217	6	5201	5118	4069	4134	5708	6768	3782	2710	1187	3696	3853	3762	3203	3801	3389	1907	68	355	3600	0	5581	2277	7025	4123	42	5134	4849	4918	6213
ENSMUSG00000005864|Cnga2	0	0	0	0	0	0	0	0	0	0	0	0	0	0	0	0	0	0	0	0	0	0	0	0	0	0	0	0	0	0	0	0	0	0	0	0	0	0	0	0	0	0	0	0	186	0	0	0	0
ENSMUSG00000005871|Apc	1788	1121	971	1171	1467	703	708	697	1069	542	1140	755	1243	1716	1734	4	1281	2259	1730	7	1174	1709	1609	1359	290	459	778	632	518	776	500	898	671	1083	647	581	0	0	674	0	474	513	767	1867	7	875	1894	2188	1038
ENSMUSG00000005873|Reep5	0	195	96	151	50	115	225	129	0	4	99	0	51	0	26	0	5	0	0	0	81	0	11	0	268	0	4	0	0	300	0	120	192	810	87	373	4	0	258	0	106	453	198	108	0	143	735	265	196
ENSMUSG00000005881|Ergic3	2611	2138	2638	2247	2997	849	2313	2896	1107	816	1389	1037	1723	1935	1329	0	1085	1518	1892	11	1230	2392	1711	1185	741	1929	1747	1795	659	1310	1446	2823	1294	925	694	790	0	0	1226	3	779	681	4123	866	0	1634	971	1288	3204
ENSMUSG00000005882|Uqcc1	2784	1895	2418	3160	2049	1410	2820	2537	2108	1314	981	1757	1973	1884	2291	0	1357	1607	2099	0	1662	2811	1135	2314	1371	2760	1572	1684	657	1530	2999	1842	513	678	719	163	0	0	662	0	1841	1120	4392	1929	14	1638	2475	2268	2333
ENSMUSG00000005883|Spo11	0	0	0	0	0	0	0	0	0	0	0	0	0	0	0	0	0	0	0	0	0	0	0	0	0	0	0	0	0	0	0	0	0	0	0	0	0	0	0	0	0	0	0	0	0	0	0	0	0
ENSMUSG00000005886|Ncoa2	605	802	1087	210	1943	10	1227	365	4	39	776	0	1373	734	145	3	29	21	402	4	117	1125	46	170	804	472	576	1032	112	862	922	2350	80	455	501	681	0	0	649	0	210	227	71	400	0	446	406	186	685
ENSMUSG00000005891|Prl4a1	0	0	0	0	0	0	0	0	0	0	0	0	0	0	0	0	0	0	0	0	0	0	0	0	0	0	0	0	0	0	0	0	0	0	0	0	0	0	0	0	0	0	0	0	0	0	0	0	0
ENSMUSG00000005892|Trh	0	0	0	0	0	0	0	0	0	0	0	0	0	0	0	0	0	0	0	0	0	0	0	0	0	0	0	0	0	0	0	0	0	0	0	0	0	0	0	0	0	0	0	0	0	0	0	0	0
ENSMUSG00000005893|Nr2c2	5762	2895	4454	2748	5897	2586	2518	5490	5130	4103	7711	5198	4423	5007	5322	14	4145	2846	6144	6	4678	6718	3785	5700	2005	2926	1632	3668	6929	1926	3136	2847	2370	728	3147	899	17	13	2563	0	1695	227	2296	2173	6	2560	4555	4294	1920
ENSMUSG00000005897|Nr2c1	0	355	253	292	0	4	56	23	168	147	534	0	0	21	170	0	204	43	0	0	71	30	128	72	96	0	83	69	0	23	373	47	0	0	57	91	0	0	0	0	211	114	318	143	0	177	78	99	52
ENSMUSG00000005899|Smpd4	1725	774	658	1924	1759	1149	1596	2435	1735	2373	4222	4196	3630	4116	1830	0	2213	1784	2129	0	1782	3225	1287	3979	1550	4457	944	1035	881	1790	1467	1092	1359	1548	1834	2112	65	481	2165	0	1166	518	2128	720	0	1801	2804	1220	1969
ENSMUSG00000005907|Pex1	738	177	277	4	572	156	195	0	113	366	318	0	710	32	267	0	155	252	16	0	403	246	113	522	523	195	195	45	0	223	0	325	176	0	32	78	0	0	185	0	266	0	467	307	0	62	501	437	40
ENSMUSG00000005917|Otx1	0	76	0	172	0	0	0	0	0	0	409	0	0	0	0	0	0	0	0	0	0	0	0	0	263	523	0	0	0	0	0	0	4	0	0	36	0	0	0	0	0	0	200	0	0	29	0	0	0
ENSMUSG00000005936|Kctd20	1666	1492	1405	2151	1363	976	2370	1080	1272	503	2300	987	418	110	960	7	725	950	1827	0	967	791	895	1528	1207	2296	1255	947	597	770	552	1048	449	677	1485	276	0	0	1167	0	1579	63	933	214	0	920	2287	836	1230
ENSMUSG00000005947|Itgae	246	298	155	238	181	0	57	139	136	251	418	489	283	1746	267	0	113	131	319	0	296	284	60	370	646	111	256	357	1009	317	108	99	53	19	80	324	0	0	343	0	177	349	314	0	0	418	155	23	220
ENSMUSG00000005949|Ctns	0	0	0	0	0	0	0	0	0	0	0	70	0	0	0	0	193	0	0	0	0	0	0	0	0	137	0	0	0	0	145	0	0	0	0	0	0	0	0	0	0	0	0	45	83	0	0	0	0
ENSMUSG00000005950|P2rx5	0	39	0	206	0	4	0	3	135	0	0	100	0	108	2	0	0	493	153	0	83	0	4	0	352	0	0	155	0	229	0	0	0	199	0	8	0	0	0	0	0	116	0	268	0	219	0	368	0
ENSMUSG00000005951|Shpk	0	0	0	0	0	0	0	0	0	0	0	0	0	0	0	0	0	0	0	0	0	0	0	0	0	0	0	0	0	0	0	0	0	0	0	0	0	0	0	0	0	0	0	0	0	0	0	0	0
ENSMUSG00000005952|Trpv1	0	0	0	0	0	0	0	0	0	0	0	0	0	0	0	0	0	0	0	0	0	0	0	0	0	0	0	0	0	0	0	0	0	0	0	0	0	0	0	0	0	0	0	3	0	0	0	0	0
ENSMUSG00000005958|Ephb3	810	151	544	0	0	0	594	12	142	246	504	0	373	418	100	0	17	4	61	0	166	140	0	541	4	416	44	131	0	102	0	0	0	0	0	92	0	0	0	0	335	13	4	1066	0	1420	558	360	0
ENSMUSG00000005968|Tuft1	13	227	475	604	226	67	870	350	564	99	1089	241	398	660	501	0	60	344	493	0	185	472	373	49	264	1056	2024	31	0	109	82	727	0	8	375	0	0	0	159	0	873	0	2071	1192	64	2178	1385	1284	1234
ENSMUSG00000005973|Rcn1	0	0	0	0	0	0	0	0	0	0	0	0	0	0	0	0	0	0	0	0	0	0	0	0	0	0	0	0	0	0	0	0	0	0	0	0	310	0	0	0	0	0	0	0	0	0	331	0	16
ENSMUSG00000005980|Dnase1	0	5	0	0	0	0	0	0	0	0	0	0	352	0	0	0	0	0	0	0	30	0	0	0	0	0	0	0	0	0	0	0	0	108	0	0	0	0	0	0	0	0	0	0	0	3	0	0	0
ENSMUSG00000005981|Trap1	1487	1345	316	815	1185	310	3503	3248	1083	786	2032	1113	1403	2994	2001	0	1619	1675	862	4	914	1780	596	1038	1187	1517	1794	614	70	1963	889	1044	93	208	755	368	3	0	327	0	1331	67	1905	1966	0	1714	1183	1794	1774
ENSMUSG00000005982|Naa60	488	269	338	331	683	295	216	600	528	1439	648	981	195	780	378	0	354	518	736	0	194	68	287	103	358	1003	486	135	84	247	77	425	18	116	462	289	0	0	153	0	310	0	1061	0	0	634	643	613	785
ENSMUSG00000005983|1700037C18Rik	0	0	0	0	0	0	123	0	0	20	0	24	0	0	242	0	0	0	0	0	10	184	0	0	0	0	0	0	0	0	123	0	0	0	0	0	0	0	507	0	0	0	0	0	0	0	0	0	99
ENSMUSG00000005986|Ankrd13d	216	7	0	0	0	0	0	0	0	0	0	0	0	0	0	0	508	12	648	0	36	271	0	0	0	0	0	283	0	0	0	0	0	0	0	0	5	0	0	0	0	0	188	38	0	661	0	7	0
ENSMUSG00000005994|Tyrp1	0	0	0	0	0	0	0	0	0	0	0	0	0	0	0	0	0	0	0	0	5	0	0	0	0	0	0	0	0	0	0	0	0	0	0	0	0	0	0	0	0	0	0	0	0	0	0	0	0
ENSMUSG00000006005|Tpr	9863	11138	8818	8246	9933	7945	7421	7623	6345	7626	5861	5883	10854	11085	13304	13	8085	18195	11128	12	7655	10165	11049	10525	8379	9762	7021	4679	5306	4731	5682	6735	4953	4160	3143	2156	14	0	6316	8	8749	2479	8140	8820	35	12659	7230	8534	7432
ENSMUSG00000006007|Pdc	0	0	0	0	0	0	0	0	0	0	0	0	0	0	0	0	0	0	0	0	0	0	0	0	1	0	0	0	0	0	0	0	0	0	0	0	0	0	0	0	0	0	0	0	0	0	0	0	0
ENSMUSG00000006010|Odr4	534	447	243	376	266	384	436	178	47	281	189	144	322	563	235	0	375	217	160	5	178	113	573	164	165	185	148	18	10	79	204	246	149	7	41	41	0	0	131	0	312	90	240	685	0	462	127	371	446
ENSMUSG00000006014|Prg4	3	0	9	0	0	0	4	0	0	0	0	0	155	0	64	0	0	0	0	0	0	0	0	14	0	43	0	0	0	0	0	0	0	0	0	0	0	0	0	0	0	0	0	1	0	6	0	0	0
ENSMUSG00000006019|Dhx34	489	110	563	0	401	0	593	349	218	99	93	0	150	159	489	0	74	0	0	0	18	28	0	111	0	258	303	222	198	0	0	0	0	0	0	37	4	0	305	0	313	0	290	442	0	0	0	405	360
ENSMUSG00000006021|Kptn	798	594	525	552	168	216	880	664	231	436	475	238	908	523	1644	6	826	434	429	5	855	558	923	922	328	428	334	295	0	576	546	30	0	222	0	197	0	0	314	0	549	0	2749	518	0	488	711	361	857
ENSMUSG00000006024|Napa	1367	1357	1756	961	609	509	2418	1441	1742	1234	1967	2379	2277	2139	1720	9	1616	1562	836	4	999	1863	1616	2455	2089	5031	4572	1837	53	1097	2091	2408	436	986	2564	987	4	122	2030	347	586	1130	1973	2061	0	1536	2300	2118	1083
ENSMUSG00000006050|Sra1	594	475	446	729	193	385	1350	674	495	628	160	183	610	543	483	8	554	515	333	0	339	403	400	49	50	929	979	943	4	0	435	995	609	572	785	235	0	0	160	0	506	68	781	191	9	1170	200	352	709
ENSMUSG00000006056|Calcoco2	54446	36165	49870	37671	41543	25140	51456	34838	21647	15411	25845	19854	20306	19463	17788	33	13606	17261	20037	41	16880	16849	18020	22826	19883	31803	25940	23352	11904	37491	24256	22372	8463	7255	6502	4708	145	747	14290	263	28470	8278	31491	17366	1074	27807	19312	29690	45225
ENSMUSG00000006057|Atp5g1	9400	8454	8748	5994	10347	6292	9991	15861	4266	6598	5231	5216	7745	7304	5861	4	6097	7411	4212	23	5250	6825	6741	6062	5736	4334	6435	2519	1364	3534	2382	5281	6738	4642	4979	2571	40	100	2584	0	6340	3244	9406	5696	2118	6100	6508	6366	6197
ENSMUSG00000006058|Snf8	1985	1318	894	972	1321	1743	1501	700	1009	482	769	767	970	1205	1494	9	1236	1519	611	0	1277	2120	1489	1244	303	1170	1056	566	13	1668	1086	1530	8	715	314	12	145	0	744	0	1230	419	1352	677	334	1575	1442	1750	121
ENSMUSG00000006095|Tbcb	1192	1559	1358	997	1809	597	1492	1353	1286	462	768	1384	1336	1547	1157	0	633	1709	550	5	1004	748	951	378	345	852	1502	975	43	1054	940	795	676	524	1033	722	4	238	656	7	912	63	1543	187	0	384	587	1253	384
ENSMUSG00000006127|Inpp5k	381	457	412	154	1402	118	1839	416	493	0	575	502	143	1041	146	0	403	92	75	4	353	0	109	949	1076	1335	393	260	0	88	179	364	480	176	0	234	0	379	67	0	692	0	1321	951	0	113	286	1533	631
ENSMUSG00000006134|Crkl	358	371	1258	650	861	879	726	780	243	661	103	776	272	988	1080	0	808	990	224	7	749	376	303	71	152	1654	1147	816	48	1332	332	1070	200	35	670	347	0	7	1101	0	408	673	2314	1365	0	622	2030	1674	1115
ENSMUSG00000006143|Upk3bl	0	0	0	0	26	0	0	0	0	84	100	0	0	0	0	0	0	21	66	0	91	177	0	0	0	0	0	0	0	0	0	0	0	0	0	0	0	0	0	0	0	0	0	46	0	34	119	0	0
ENSMUSG00000006154|Eps8l1	0	0	0	0	161	0	0	0	0	0	0	0	398	423	0	0	0	0	0	0	0	0	0	0	0	0	0	2	0	0	0	0	79	0	0	0	0	0	0	0	0	0	0	0	0	0	0	0	0
ENSMUSG00000006169|Clint1	228	470	620	111	838	104	745	40	280	571	283	217	200	19	652	0	164	509	266	0	331	217	126	0	213	463	1451	457	821	667	423	487	66	259	322	65	0	0	99	0	103	321	245	224	6	469	523	331	246
ENSMUSG00000006179|Prss16	233	0	0	0	0	0	0	0	0	0	0	0	158	0	4	0	0	0	0	0	12	0	0	0	14	0	138	0	0	0	0	98	0	0	0	0	0	11	0	0	4	0	0	0	0	0	57	0	137
ENSMUSG00000006191|Cdkal1	5	151	117	18	27	18	212	218	0	0	107	127	22	0	21	0	0	283	153	0	26	39	55	0	45	0	0	0	0	30	7	0	0	89	7	4	2624	0	11	0	0	0	0	0	0	183	126	0	0
ENSMUSG00000006200|Rhox6	0	0	0	0	0	0	0	0	0	0	0	0	0	0	0	0	0	310	0	0	451	441	0	0	0	0	0	0	0	0	0	0	0	0	0	0	0	0	0	0	0	0	0	0	0	0	0	0	155
ENSMUSG00000006204|Cdcp3	0	0	0	0	35	0	0	0	0	92	0	0	0	0	0	0	0	0	0	0	0	0	0	0	0	4	0	0	0	0	0	0	0	0	0	0	77	0	0	0	0	0	0	88	0	0	0	0	0
ENSMUSG00000006205|Htra1	325	111	241	767	492	92	296	330	0	83	54	3	0	0	0	0	746	1203	4	0	52	0	0	0	0	0	94	88	0	0	0	301	0	0	0	15	0	0	0	0	0	160	0	410	0	0	448	0	0
ENSMUSG00000006215|Zbtb17	6852	5548	5678	7853	6152	5527	7163	7745	5712	5331	8691	7533	9144	4480	5443	0	8271	12225	6765	20	9350	7313	7946	7948	4989	5807	4498	5306	1743	3798	4670	4316	4111	2124	6219	1138	12	13	5329	5	2539	2535	7701	6274	16	8507	6488	4887	3037
ENSMUSG00000006216|Clcnkb	252	38	18	0	401	49	29	61	0	0	0	0	0	0	144	0	70	54	0	0	0	0	0	0	98	8	0	64	0	0	94	0	0	0	0	0	0	0	0	0	73	0	7	0	0	0	58	40	29
ENSMUSG00000006218|Fam131c	0	54	42	292	0	0	84	0	165	39	0	0	0	0	36	0	0	806	0	0	73	0	0	0	0	47	138	105	0	399	0	77	0	0	0	0	0	0	0	0	0	204	212	0	0	721	0	99	228
ENSMUSG00000006219|Fblim1	816	824	2537	1102	549	1051	1106	450	768	1576	1461	950	1038	989	587	0	2042	1902	946	0	1608	883	1240	1051	981	1137	1615	470	186	259	487	1030	155	276	420	382	5	0	6	0	1726	739	1713	2281	240	2276	3583	1686	943
ENSMUSG00000006221|Hspb7	0	0	0	0	0	0	0	0	0	0	0	0	0	0	0	0	0	0	0	0	0	0	0	0	0	0	0	0	0	0	0	0	0	0	0	0	0	0	0	0	0	0	0	0	0	0	0	113	0
ENSMUSG00000006235|Epor	0	0	0	0	0	0	0	0	0	0	0	0	0	0	0	0	313	0	0	0	0	0	0	0	0	0	0	0	0	0	0	0	0	0	0	0	0	0	0	0	0	0	0	0	0	0	0	0	0
ENSMUSG00000006241|Ccdc159	0	0	0	0	0	0	0	0	0	0	0	0	0	0	118	0	0	0	0	0	0	0	0	85	46	0	0	0	0	0	0	0	0	0	0	0	0	0	0	0	0	0	0	0	0	0	0	0	0
ENSMUSG00000006262|Mob1b	552	669	466	187	444	726	521	735	369	172	658	596	331	168	571	2	457	543	168	0	361	413	515	622	267	651	502	264	1057	252	256	653	165	388	49	300	4	0	13	0	119	333	217	515	0	599	754	448	109
ENSMUSG00000006269|Atp6v1b1	0	0	0	0	0	0	0	0	0	0	0	0	0	0	0	0	0	0	0	0	0	0	0	0	0	0	0	0	0	0	0	0	0	0	0	0	0	0	0	0	0	0	0	0	0	0	0	0	0
ENSMUSG00000006270|Vax1	0	0	0	0	0	0	0	0	0	0	0	0	0	0	0	0	0	0	0	0	0	0	0	0	0	0	0	0	0	0	0	0	0	0	0	0	0	0	0	0	0	0	0	0	0	0	0	0	0
ENSMUSG00000006273|Atp6v1b2	552	618	957	593	1464	1157	1758	213	715	1148	1006	1870	2274	1196	1067	0	2204	576	751	2	660	755	850	1170	3452	1574	1748	852	362	693	767	1136	1233	496	1310	239	0	103	1236	0	1720	17	1620	468	0	1233	1110	1100	1561
ENSMUSG00000006276|Eps15l1	1003	477	1952	348	582	64	695	441	456	443	421	1291	639	627	993	8	110	583	506	0	429	1128	546	1763	393	649	304	160	113	525	88	1020	27	369	1050	298	0	0	7	0	242	58	80	371	0	1217	432	1483	569
ENSMUSG00000006281|Tep1	48	397	0	417	419	67	59	465	295	574	412	1126	609	1112	1007	0	153	976	199	0	313	910	278	753	596	818	148	182	806	569	224	471	125	0	66	0	0	0	0	0	1006	389	2323	234	0	49	608	980	316
ENSMUSG00000006288|Ttc5	141	173	392	213	562	76	375	518	170	410	714	232	523	190	4	4	818	416	130	0	278	705	751	171	0	254	729	472	0	288	338	452	0	20	4	3	131	0	189	0	242	73	426	0	0	688	4	387	328
ENSMUSG00000006289|Osgep	2108	630	1333	1372	1231	413	1601	673	333	31	766	1331	825	1117	578	0	1219	724	394	0	1114	442	238	338	921	442	825	799	12	641	351	1737	375	222	150	27	0	286	270	2	624	96	565	530	0	800	526	736	970
ENSMUSG00000006299|Aamp	6817	4400	5929	5743	5197	2522	6445	3268	1877	1812	1610	3131	2901	3855	4623	0	3323	5098	3229	0	3369	4462	1281	2478	3813	5649	8196	2001	34	4505	2120	4918	2229	885	1528	882	10	18	1674	3	3233	1749	5087	5121	37	4769	3978	4470	4387
ENSMUSG00000006301|Tmbim1	1457	491	816	640	993	341	986	813	215	211	138	834	829	45	474	0	181	77	1283	6	795	1166	1122	1197	770	1413	1342	733	2493	828	652	1622	65	629	4	414	0	33	143	1	1228	528	3056	2111	175	3318	1761	1772	1569
ENSMUSG00000006304|Arpc2	3550	2687	1931	1302	2077	1043	1919	1713	1007	1137	988	809	607	1495	972	0	1352	2293	2130	3	1666	1817	1660	2019	1668	4120	1934	1892	323	1772	1357	2258	958	462	846	190	5	0	1615	0	1644	702	2503	1694	262	2244	2428	1685	2926
ENSMUSG00000006307|Kmt2b	261	311	105	0	544	695	322	14	327	185	283	290	411	0	181	0	92	0	200	0	438	172	185	121	608	39	571	87	1153	76	121	54	135	676	724	364	0	0	213	0	413	486	1107	588	0	184	13	928	91
ENSMUSG00000006310|Zbtb32	0	132	0	0	0	0	0	0	0	0	0	0	0	0	0	0	0	0	0	0	0	0	0	0	134	0	0	127	0	0	0	0	0	0	0	0	0	0	0	0	0	0	0	0	0	0	0	0	3
ENSMUSG00000006311|Etv2	0	0	0	0	0	0	0	0	0	0	0	0	0	0	0	0	0	0	0	0	37	0	0	0	0	8	0	0	0	0	0	0	0	0	0	0	0	0	0	0	0	104	0	0	0	68	0	0	112
ENSMUSG00000006313|Upk1a	0	0	0	0	0	0	0	93	0	0	0	0	0	0	0	0	0	8	0	0	89	0	0	0	0	0	0	93	0	30	73	0	0	0	0	131	0	0	0	0	0	0	0	0	0	0	0	157	0
ENSMUSG00000006315|Tmem147	401	186	5	88	25	376	570	352	352	332	0	439	284	306	187	0	83	38	582	0	248	236	162	160	554	915	370	514	0	851	557	110	376	72	13	339	0	0	349	0	617	419	412	465	0	1084	532	2176	1036
ENSMUSG00000006333|Rps9	24824	28331	32489	33134	32067	22460	31521	29948	13608	15148	20253	14803	17667	13628	16767	40	16776	18277	15214	55	15225	19039	15314	15044	13363	19203	13788	11883	2875	15759	14282	16083	14774	7886	14589	4982	566	1465	11258	26	16926	8814	19201	14718	547	15872	14274	20948	21100
ENSMUSG00000006335|Tfpt	1604	1022	1302	574	1189	1471	1117	322	961	919	1112	712	385	525	737	0	735	932	351	0	913	948	839	431	2099	791	1767	874	52	782	718	1674	486	511	585	111	0	6	629	0	119	202	701	412	0	974	639	548	764
ENSMUSG00000006342|Susd2	0	0	0	0	0	146	0	0	0	0	0	0	0	0	0	0	0	0	260	0	0	0	0	0	0	0	0	0	0	0	0	0	0	0	0	0	0	0	0	0	0	0	0	0	0	0	0	0	0
ENSMUSG00000006344|Ggt5	0	0	0	0	0	0	0	0	0	0	0	0	46	0	49	0	0	0	0	0	0	0	0	0	0	0	0	0	0	0	0	0	0	0	0	0	0	0	0	0	0	0	0	0	0	0	0	0	0
ENSMUSG00000006345|Ggt1	134	287	881	0	1188	0	451	0	201	684	426	1359	460	18	1189	0	126	532	435	0	386	756	506	98	911	566	565	535	0	159	271	261	4	20	324	0	0	233	2	0	875	28	3090	404	4	1338	811	1144	851
ENSMUSG00000006356|Crip2	6831	3897	2569	898	1450	1675	2836	4493	1937	2428	2769	3316	739	1517	608	4	3713	3204	650	10	1274	3257	1472	3645	3671	3738	2778	1904	0	811	1209	1725	1143	251	152	884	4	16	443	0	1457	744	5576	2244	0	5206	1584	3295	3502
ENSMUSG00000006360|Crip1	1126	1180	1387	668	1022	1293	1288	1221	1080	463	1070	1380	432	178	35	3	1212	1215	406	3	900	1043	1302	2200	135	471	0	331	18	408	87	23	0	100	0	0	0	0	4	0	92	6	1	0	0	0	87	0	342
ENSMUSG00000006362|Cbfa2t3	0	0	0	0	0	0	0	8	0	0	0	0	378	52	0	0	0	0	0	0	64	9	0	9	154	0	0	0	0	111	88	0	0	0	0	0	0	0	0	0	3	0	1	0	0	20	0	41	28
ENSMUSG00000006369|Fbln1	0	134	352	0	34	0	85	159	86	450	438	139	771	1299	701	0	76	0	298	4	288	8	0	1022	0	893	433	1341	0	225	36	210	0	4	0	330	0	0	15	0	226	0	450	27	0	285	6	169	204
ENSMUSG00000006373|Pgrmc1	136	934	1946	1847	987	336	652	1976	697	2525	666	2370	2308	1684	1109	0	1708	1664	2691	4	2376	2761	2194	2157	648	953	1975	788	405	564	258	1157	1075	576	235	847	8	106	1127	12	1710	339	1165	1180	18	1416	779	909	3951
ENSMUSG00000006378|Gcat	520	0	1444	373	0	292	0	1189	251	0	895	620	261	416	0	0	112	0	119	0	178	1062	0	880	0	706	266	533	0	18	112	132	922	127	0	0	0	0	0	0	0	1052	394	472	0	7	405	1165	480
ENSMUSG00000006386|Tek	0	0	0	0	0	0	0	0	0	0	0	0	0	0	0	0	0	0	0	0	0	0	0	0	4	0	0	0	0	0	0	0	0	0	0	25	0	0	0	0	0	0	0	0	0	0	81	0	0
ENSMUSG00000006389|Mpl	0	16	0	201	0	0	270	0	71	52	0	12	699	384	232	0	0	129	164	0	54	3	86	0	359	0	199	33	0	446	68	82	0	7	71	0	0	0	4	0	0	190	0	345	0	274	137	167	91
ENSMUSG00000006390|Elovl1	619	59	603	187	541	9	231	8	146	186	277	23	137	216	59	0	147	464	147	0	211	0	44	740	876	750	478	401	4	1379	770	1441	310	0	294	0	0	0	0	0	150	5	1058	1502	0	1021	1035	1076	1390
ENSMUSG00000006392|Med8	1310	1517	450	2118	1156	1110	1283	1771	884	1180	1104	1049	424	2487	850	0	1299	644	998	0	788	1800	585	320	1308	865	466	717	0	349	698	825	734	335	557	532	0	0	718	0	1145	144	919	531	0	446	1553	620	1429
ENSMUSG00000006395|Hyi	0	0	0	78	0	0	0	0	0	0	0	48	0	0	0	0	0	0	0	0	143	0	81	0	0	1	36	0	0	0	0	0	0	0	0	2	0	0	0	0	0	0	0	0	0	65	158	0	92
ENSMUSG00000006398|Cdc20	36819	25258	32385	37244	34777	16327	33941	25568	25484	15775	32556	19296	13945	17446	20768	36	29754	30934	38768	65	29150	29765	29310	35863	22705	20264	14710	14078	2048	17909	13131	9625	11744	20393	17986	10301	580	420	23662	29	14258	7156	22764	19012	145	25217	23431	23237	16236
ENSMUSG00000006403|Adamts4	0	0	0	0	0	0	0	0	0	0	0	0	0	0	0	0	0	0	0	0	0	0	0	0	0	0	0	0	0	0	0	121	0	0	0	18	0	0	0	0	0	0	0	46	0	0	0	0	0
ENSMUSG00000006411|Nectin4	0	0	0	2	837	0	0	28	0	0	0	0	0	0	12	0	0	0	0	0	0	4	0	0	335	1566	1281	672	0	1486	367	1639	0	0	0	0	0	0	0	0	830	0	2895	932	0	1796	2183	3044	1736
ENSMUSG00000006412|Pfdn2	1006	1075	1010	815	626	455	684	578	230	280	299	342	333	506	593	0	500	885	603	0	642	768	535	808	733	510	957	473	61	397	427	541	211	188	193	75	4	0	138	2	546	76	260	491	2	382	403	699	737
ENSMUSG00000006418|Rnf114	4693	2486	2614	7613	4193	1958	2875	3128	1864	1434	3744	1505	3774	4247	2378	5	2427	4971	1228	14	1841	1570	2728	3484	1941	3386	5140	4014	308	3274	2215	2540	1585	384	735	553	0	0	652	0	1309	1071	2372	1203	17	1452	3807	5100	4816
ENSMUSG00000006423|C330007P06Rik	590	492	167	417	249	304	246	225	50	398	538	342	542	959	704	0	574	1108	779	4	313	356	270	1275	45	290	54	215	315	148	46	112	249	102	137	99	0	0	287	0	599	0	268	148	0	204	44	106	662
ENSMUSG00000006435|Neurl1a	0	0	0	0	3	0	0	0	0	0	24	0	0	315	0	0	0	0	42	0	0	0	0	0	0	416	0	0	0	0	291	0	0	73	6	0	0	0	0	0	8	0	111	0	0	0	4	1009	0
ENSMUSG00000006442|Srm	7556	4361	6527	5266	5342	5873	3837	3931	3334	4452	4748	7169	2390	3756	2501	4	4214	4410	5308	4	3810	2530	3981	3183	2870	3353	4932	4960	833	6397	3241	3194	468	3245	1636	1150	8	18	1547	0	3304	2779	7579	2460	73	3156	3273	8378	3174
ENSMUSG00000006445|Epha2	0	0	387	4	0	0	0	0	0	256	0	0	0	0	0	0	3	0	32	0	0	0	0	0	29	79	592	508	0	0	0	0	0	0	0	0	0	0	0	0	181	0	0	0	0	0	0	1804	0
ENSMUSG00000006456|Rbm14	2018	1643	1961	476	1530	885	2787	2670	822	812	212	507	27	624	1289	5	294	663	646	0	620	568	559	491	834	2489	635	545	228	0	1227	406	617	0	768	646	5	108	753	0	1755	654	1648	1819	5	2319	1388	3190	2579
ENSMUSG00000006457|Actn3	0	0	0	1	0	0	0	1	0	0	0	0	0	0	60	0	0	0	0	0	0	0	0	1	0	0	4	301	0	0	54	0	0	0	953	0	0	0	0	0	0	0	1	0	0	1	0	0	0
ENSMUSG00000006462|A530013C23Rik	0	0	0	0	0	0	0	0	0	0	0	0	0	0	0	0	0	0	0	0	0	0	0	0	0	0	0	0	0	0	0	0	0	0	0	0	0	0	0	0	0	0	0	0	0	0	0	0	0
ENSMUSG00000006463|Zdhhc24	0	6	0	73	17	21	433	0	234	55	0	0	144	0	115	0	0	0	0	0	0	0	0	0	214	374	0	11	0	0	0	23	0	0	14	154	0	0	0	0	98	0	236	4	0	311	5	397	0
ENSMUSG00000006464|Bbs1	0	39	0	0	0	0	3	0	189	215	0	0	0	270	151	0	198	0	0	0	0	0	284	0	0	0	230	0	0	0	0	0	0	72	465	0	0	0	129	0	0	0	0	0	0	0	0	0	8
ENSMUSG00000006469|Slc34a3	0	0	0	0	0	0	0	0	0	0	0	1	0	0	269	0	0	0	0	0	0	0	0	0	0	0	0	0	0	0	0	0	0	0	0	0	0	0	0	0	0	0	0	0	0	0	0	0	0
ENSMUSG00000006471|Ndor1	1382	553	1251	912	1903	100	1232	612	1441	719	943	1670	974	446	1456	0	1230	1597	697	0	1054	1007	1293	1042	890	1245	448	1045	1809	2969	1499	890	398	503	764	29	0	0	1204	0	24	626	903	333	0	2015	1228	687	300
ENSMUSG00000006476|Nsmf	0	0	0	3	0	1	0	584	2	4	0	220	0	0	218	0	0	0	66	0	0	0	0	0	0	0	206	0	0	0	0	0	0	0	0	0	0	0	0	0	265	0	0	0	0	0	0	0	0
ENSMUSG00000006488|Prl7a1	0	0	0	0	0	0	0	0	0	0	0	0	0	0	0	0	0	0	0	0	0	0	0	0	0	0	0	0	0	0	0	0	0	0	0	0	0	0	0	0	0	0	0	0	0	0	0	0	0
ENSMUSG00000006490|Prl8a9	0	0	0	0	0	0	0	0	18	0	0	0	0	0	0	0	12	0	0	0	61	0	0	0	0	0	0	0	9	0	0	0	0	0	0	0	0	0	0	0	0	0	0	0	0	0	0	0	0
ENSMUSG00000006494|Pdk1	0	0	8	100	122	30	0	0	0	66	1092	4	39	641	88	0	0	0	140	0	88	0	167	18	132	0	17	89	4	0	31	300	0	258	25	0	0	0	0	0	205	180	0	559	0	235	139	0	0
ENSMUSG00000006498|Ptbp1	16075	11993	33542	31293	23124	25269	19526	17649	8576	6136	14029	7631	804	774	1734	23	7323	7333	5733	39	9226	11380	9383	8576	15374	17881	16887	12828	3539	13680	16160	15820	7990	4149	21087	2492	63	32	4884	21	12411	6032	33292	16844	79	15010	15042	11129	10618
ENSMUSG00000006517|Mvd	254	218	768	288	1160	1448	783	919	419	516	66	4	1220	29	97	0	40	478	0	0	436	1599	0	157	181	1333	133	386	0	203	55	204	2	221	0	240	0	2	267	0	316	3	571	1111	0	273	260	186	467
ENSMUSG00000006519|Cyba	571	449	600	420	233	449	832	489	303	435	146	280	249	458	77	0	457	369	492	0	344	107	185	3	797	739	342	235	218	422	275	551	25	464	54	218	0	0	238	0	637	19	579	1156	4	876	676	961	1248
ENSMUSG00000006522|Itih3	0	0	0	0	0	0	0	0	0	0	0	0	0	0	0	0	0	0	0	0	0	0	0	0	0	0	0	0	0	0	0	0	0	0	0	25	0	0	0	0	0	0	0	0	0	0	0	0	0
ENSMUSG00000006526|Stimate	845	263	590	776	55	747	304	0	40	0	129	0	465	828	103	3	250	129	29	0	321	326	16	29	29	216	295	776	0	519	164	318	280	35	29	23	0	0	0	0	121	22	573	0	0	506	0	277	152
ENSMUSG00000006527|Sfmbt1	151	117	1	21	353	541	359	700	202	376	3	1057	58	459	134	0	497	566	349	0	406	331	469	144	189	145	2	37	1	2	52	105	443	584	621	432	1	5	534	0	106	3	778	528	41	674	47	122	120
ENSMUSG00000006529|Itih1	0	0	0	0	0	0	0	0	0	0	0	0	0	0	0	0	0	0	0	0	0	0	0	0	0	0	0	0	0	0	0	0	0	0	0	0	0	0	0	0	0	0	0	0	0	0	0	0	0
ENSMUSG00000006538|Ihh	0	0	0	0	0	0	0	0	0	0	0	0	0	0	0	0	0	0	0	0	0	0	0	0	0	0	0	0	0	0	0	0	0	0	0	0	0	0	0	0	72	0	0	0	0	0	0	0	0
ENSMUSG00000006542|Prkag3	0	0	0	0	0	0	0	0	0	0	0	0	0	0	0	0	0	0	0	0	0	0	0	0	0	0	0	0	0	0	0	0	0	0	0	0	0	0	0	0	0	0	0	0	0	0	0	0	0
ENSMUSG00000006546|Cryba2	0	70	0	0	0	0	0	0	0	0	0	0	0	0	0	0	0	0	0	0	0	0	0	0	0	0	0	0	0	0	0	0	0	0	0	0	0	0	0	0	0	0	0	0	0	34	89	0	0
ENSMUSG00000006567|Atp7b	59	53	1370	145	322	0	355	0	94	408	46	224	470	317	433	0	14	316	231	0	181	4	216	98	36	0	33	27	0	34	75	154	0	341	0	0	0	0	0	0	394	0	911	331	0	1205	1086	119	69
ENSMUSG00000006570|Defb2	0	0	0	0	0	0	0	0	0	0	0	0	0	0	0	0	0	0	0	0	0	0	0	0	0	0	0	0	0	0	0	0	0	0	0	0	0	0	0	0	0	0	0	0	0	0	0	0	0
ENSMUSG00000006574|Slc4a1	0	0	0	0	0	0	68	0	0	0	0	0	0	0	35	0	0	0	0	0	0	0	2	0	0	0	0	5	0	0	0	1	0	0	38	99	0	0	0	0	0	0	1	1	0	0	0	0	0
ENSMUSG00000006575|Rundc3a	101	35	200	27	0	0	127	210	47	16	0	0	22	0	196	0	5	7	0	0	274	159	0	0	0	0	0	12	0	33	49	115	0	0	0	0	0	0	0	0	0	302	138	20	0	0	172	0	0
ENSMUSG00000006576|Slc4a3	0	0	0	0	0	0	0	0	0	0	0	0	0	0	0	0	0	0	0	0	10	0	0	0	0	0	0	0	0	0	0	308	0	0	0	0	0	0	45	0	0	0	0	0	0	0	0	0	129
ENSMUSG00000006585|Cdt1	7188	4936	9048	5090	9079	5978	7855	9370	5770	7935	6558	6553	1295	3015	2805	0	2707	9270	6446	21	4927	7879	4917	5560	6966	8892	5938	3464	3963	6529	5241	5984	1500	1880	9334	1645	22	464	6129	72	7026	1496	10761	3067	246	9792	6890	4894	3210
ENSMUSG00000006586|Runx1t1	0	18	0	63	0	228	539	0	94	0	0	39	0	265	9	0	12	0	0	0	56	0	25	0	302	0	62	15	0	131	0	0	0	272	6	0	0	0	231	0	0	0	0	27	4	159	121	0	23
ENSMUSG00000006587|Snai3	739	2	149	0	200	0	589	0	0	0	0	0	381	544	286	0	0	1259	0	0	13	510	696	1192	503	243	254	159	0	4	0	0	0	0	249	0	0	0	0	0	0	227	1	0	4	563	152	495	0
ENSMUSG00000006589|Aprt	24921	19089	23292	21208	17459	13317	29305	20189	15379	11283	14796	16489	12547	11850	12497	21	12909	12825	14066	40	15207	14437	18525	21663	15582	19229	12077	7570	2213	9787	8978	16455	12922	9404	14361	3630	16	1714	10290	28	11397	7506	11246	11825	704	11757	14820	13260	21925
ENSMUSG00000006599|Gtf2h1	746	1429	2740	1572	2652	524	2357	1877	1359	1695	2068	2073	1035	1231	2170	0	1808	2313	1391	14	1433	1826	1788	871	2401	2637	2747	1847	2067	1782	2251	2250	1263	1034	642	604	0	4	956	8	1821	206	970	1421	13	1199	1333	2440	1734
ENSMUSG00000006611|Hfe	0	0	0	0	0	0	0	0	0	0	0	0	0	0	0	0	0	0	0	0	0	0	0	0	0	0	0	0	0	0	0	0	0	0	0	0	0	0	0	0	0	0	0	0	0	0	0	0	0
ENSMUSG00000006638|Abhd1	0	0	0	0	0	0	0	0	0	0	0	0	0	0	0	0	0	0	0	0	0	0	0	0	0	0	0	0	0	0	0	0	0	0	0	0	0	0	0	0	0	0	0	0	0	0	0	0	0
ENSMUSG00000006641|Slc5a6	17695	15303	30294	24104	22936	14698	11438	16122	22091	15038	30432	31715	21159	23375	22142	19	20756	26228	26082	51	28218	29547	25517	31414	23822	18646	23737	18639	7867	18215	14005	23997	27155	8162	10612	5282	38	293	18055	29	15474	7357	29522	20305	533	24562	28003	29265	16224
ENSMUSG00000006642|Tcf23	0	225	7	829	130	0	358	136	65	185	285	502	348	861	329	0	197	650	924	4	395	757	163	593	627	1165	78	245	0	230	139	173	293	176	86	183	0	0	0	0	464	150	729	311	0	333	1484	1161	0
ENSMUSG00000006649|Nphs1	101	69	101	145	81	56	68	77	29	47	54	53	53	69	47	0	39	37	35	0	48	50	46	43	36	85	75	62	12	103	81	76	17	12	42	0	2	2	24	2	63	43	110	63	3	34	56	79	70
ENSMUSG00000006651|Aplp1	0	0	0	168	0	0	0	273	144	0	0	0	0	269	192	0	0	0	0	0	0	0	7	0	0	0	156	125	0	0	0	0	0	0	0	0	0	0	0	0	0	0	0	0	0	0	0	0	0
ENSMUSG00000006673|Qrich1	61	1206	1036	62	329	0	887	125	300	154	522	40	521	369	567	0	405	1767	44	0	454	1112	423	131	1382	774	1083	58	798	657	1206	1061	720	577	1827	165	0	4	3041	0	453	159	2987	1092	11	181	1065	621	264
ENSMUSG00000006675|P4htm	14	61	249	1044	675	8	262	1989	88	0	235	93	162	0	213	0	268	403	1400	0	154	782	0	499	0	126	591	381	0	412	328	239	591	429	0	327	0	0	273	0	228	0	856	465	4	65	167	422	432
ENSMUSG00000006676|Usp19	3963	1996	3171	5568	5023	4547	5568	2405	2327	3604	6558	3849	4474	7055	6130	0	4920	5767	4263	6	3664	3829	3938	3830	2434	2979	4047	3106	4121	2224	2535	4782	1407	1213	4193	1040	14	620	3696	0	1902	1678	3612	2287	87	2227	3139	1984	3715
ENSMUSG00000006678|Pola1	651	659	278	219	726	947	416	561	251	128	219	797	686	438	1040	0	926	1586	1305	1	774	1399	1099	1219	74	136	122	228	2703	853	880	180	487	336	312	348	0	1	1166	0	557	256	771	650	0	369	529	367	374
ENSMUSG00000006699|Cdc42	5115	4161	2926	4179	4541	2924	5174	5879	3359	4628	3940	3374	3217	3557	3802	5	4480	4373	4434	18	2598	2856	3458	4437	3128	4041	4094	2910	840	2710	3450	2800	1730	2068	1536	584	13	19	2675	8	3132	1181	3969	2643	12	3047	4592	3831	4195
ENSMUSG00000006705|Pknox1	2105	1721	2547	4181	2026	3590	2611	828	775	887	2610	1412	494	805	141	0	2597	1454	2404	0	1268	716	1834	2295	1228	1752	900	806	559	1253	906	39	1883	972	2245	1000	1	5	1422	0	1540	524	4352	1742	8	1815	1247	4394	2919
ENSMUSG00000006711|D130043K22Rik	0	0	0	0	0	0	0	0	0	0	0	0	0	0	0	0	0	0	0	0	0	0	0	165	0	0	0	0	0	0	0	0	0	0	0	0	826	0	0	0	0	0	0	0	0	0	0	0	0
ENSMUSG00000006715|Gmnn	3422	3928	2317	2527	2573	2083	2842	3605	3765	3213	3636	3010	4585	2619	4536	6	5237	5209	3870	9	4029	4544	3684	4979	3020	3672	4438	1474	168	1069	2385	3330	1975	1252	1585	927	0	19	2367	10	2876	387	2417	1796	18	1439	1490	2818	2310
ENSMUSG00000006717|Acot13	275	445	134	461	587	754	145	48	378	583	721	379	188	216	311	0	125	297	658	0	394	115	72	114	52	983	217	152	0	445	79	145	1334	533	536	157	66	0	176	0	618	0	353	234	0	239	237	311	402
ENSMUSG00000006720|Zfp184	0	0	0	0	83	54	269	128	0	252	484	49	527	373	79	0	194	234	43	0	52	0	0	150	0	1121	651	63	0	0	87	0	0	135	50	13	0	0	202	0	0	127	282	36	0	61	53	0	88
ENSMUSG00000006724|Cyp27b1	3	4	17	0	59	0	0	0	0	0	0	0	0	0	435	0	192	0	0	0	45	0	0	0	221	256	0	134	0	0	0	0	23	0	0	0	0	0	0	0	0	0	0	0	0	0	0	136	91
ENSMUSG00000006728|Cdk4	2834	4297	5536	4986	7451	3506	6497	4840	3841	2147	3996	4451	2397	3582	3480	5	8154	7366	3738	24	4691	6804	5049	5340	5988	7519	6673	5927	1438	4483	6964	5581	1704	798	2916	920	0	0	2783	0	4398	3151	6394	4477	85	4628	6080	3764	5371
ENSMUSG00000006731|B4galnt1	1242	1203	2382	927	1446	632	2182	1260	1098	1856	1662	989	559	1701	79	0	1963	1476	501	2	774	1918	602	435	1828	1265	184	2010	169	286	794	709	0	389	196	1193	0	0	0	2	1750	1344	2505	482	0	2092	1618	3295	1851
ENSMUSG00000006732|Mettl1	258	594	698	236	400	580	1134	1177	696	576	1290	802	1166	1630	1419	0	320	720	1151	0	522	1627	913	744	1102	1231	729	324	728	887	584	1034	340	377	309	339	0	0	409	0	255	15	571	366	0	523	848	652	975
ENSMUSG00000006736|Tspan31	1463	1312	1760	1444	2455	601	1604	1822	1572	1151	789	848	1337	2297	1270	0	854	1390	452	0	841	1621	1468	916	1547	2234	1353	1231	44	934	1091	2422	275	134	998	350	0	0	882	0	672	296	2288	783	3	213	1281	936	1433
ENSMUSG00000006740|Kif5b	3123	4366	2396	1888	3047	1133	3591	3002	1508	915	1542	2088	3756	4576	2991	7	2906	2740	2053	14	2375	3422	1955	2603	3860	3151	2715	2842	2267	3192	2745	2325	849	965	1315	706	0	10	2591	0	2857	1715	4074	2613	19	2765	3194	2548	3646
ENSMUSG00000006763|Saal1	127	671	453	59	699	285	535	177	211	147	217	0	374	804	368	0	210	0	127	0	271	221	465	109	428	617	645	471	0	427	779	403	206	104	88	0	0	0	0	123	610	342	1684	0	0	809	111	559	52
ENSMUSG00000006764|Tph2	0	0	0	0	0	0	0	0	0	0	0	0	79	0	0	0	0	0	0	0	0	0	0	0	0	0	0	0	0	0	0	0	0	0	0	0	0	0	88	0	0	0	0	0	0	0	0	0	0
ENSMUSG00000006777|Krt23	0	0	0	0	0	0	0	0	0	0	0	0	0	0	0	0	0	0	0	0	0	0	0	0	0	0	0	0	0	0	0	0	0	0	0	0	0	0	0	0	0	0	0	0	0	0	0	0	0
ENSMUSG00000006782|Cnp	210	548	134	507	290	0	89	0	0	658	14	0	279	0	27	0	0	443	557	0	95	108	279	117	0	603	0	63	0	0	0	338	0	90	0	327	0	0	332	0	139	236	7	0	0	212	12	113	31
ENSMUSG00000006784|Ttc25	20	17	63	0	310	9	14	55	395	405	355	4	137	330	166	0	167	0	5	0	198	163	9	82	743	362	491	359	10	171	168	411	1	21	14	13	2	2	0	20	212	340	8	34	47	13	584	1	23
ENSMUSG00000006800|Sulf2	0	416	74	120	574	0	1318	795	360	36	228	51	39	0	129	0	0	102	397	0	73	279	378	53	771	281	105	572	622	225	355	1256	4	325	4	28	0	0	0	0	227	299	1692	49	0	469	599	516	290
ENSMUSG00000006818|Sod2	3760	2537	5033	2975	2593	905	4796	5602	1693	1663	1157	1833	131	620	678	4	5259	5188	3429	12	3793	3423	3955	5083	2384	2330	2634	783	2497	421	1219	2740	4261	1294	1729	1346	4	0	1706	0	5265	2130	3027	1952	8	3583	2749	4943	3174
ENSMUSG00000006850|Tmco6	0	0	488	0	0	0	0	0	110	0	0	0	0	0	0	0	590	0	0	0	0	0	0	101	0	0	0	0	0	14	0	0	0	0	0	0	0	0	0	0	0	0	0	0	0	87	0	0	379
ENSMUSG00000006906|Stambp	0	8	0	0	0	295	794	0	6	167	250	319	0	0	57	0	0	0	52	2	0	0	0	0	0	33	112	0	142	32	44	163	30	17	93	67	0	108	0	0	0	0	0	0	0	27	0	0	206
ENSMUSG00000006920|Ezh1	406	774	1368	328	808	419	672	542	662	730	1646	392	1850	861	901	0	2763	1491	2283	5	1227	1520	424	1061	9	601	617	56	15	397	727	603	0	359	529	7	0	0	44	0	1656	85	469	161	5	963	2153	1060	370
ENSMUSG00000006930|Hap1	66	60	46	22	322	246	30	0	0	70	0	0	418	38	0	0	174	224	0	0	151	0	7	0	0	249	0	0	0	0	17	126	0	0	0	0	0	0	0	0	234	0	0	272	0	148	53	0	97
ENSMUSG00000006931|P3h4	3616	862	853	1419	394	1458	372	659	271	790	492	1440	596	249	556	0	364	179	586	0	647	440	601	736	1403	1024	2009	520	1018	1176	873	948	758	55	0	29	4	0	846	0	803	585	756	2214	0	1482	1358	1209	195
ENSMUSG00000006932|Ctnnb1	2558	3062	697	1289	2908	4378	2657	1447	1684	2983	4117	2884	3505	3366	2994	2	1274	1024	3372	2	2794	4109	1797	2489	3373	2544	5830	1379	161	2441	1990	3053	1419	977	1618	974	4	9	2818	7	1628	1371	3279	2116	29	4981	4161	1486	1185
ENSMUSG00000006941|Eif1b	1177	558	570	304	1049	265	621	642	978	760	601	554	813	318	355	5	994	613	1513	0	851	1335	503	294	1095	2780	478	410	51	283	447	551	14	222	78	72	0	0	870	0	559	648	657	386	0	836	531	165	607
ENSMUSG00000006948|Klk4	0	0	0	0	0	0	0	0	0	0	0	0	0	0	0	0	0	0	0	0	0	0	0	0	0	0	0	0	0	0	0	0	0	0	0	0	0	0	0	0	0	0	0	0	0	0	0	0	0
ENSMUSG00000006958|Chrd	0	0	0	0	0	0	0	0	0	0	0	0	0	0	0	0	0	0	0	0	0	0	0	0	0	0	0	0	0	0	0	0	0	0	0	0	0	0	0	0	0	0	0	0	0	0	0	0	0
ENSMUSG00000006998|Psmd2	2516	4689	4663	2482	3977	2499	5504	3533	2547	2119	2441	2205	7269	6138	4878	13	3619	3785	2733	16	2330	2582	1965	3058	5173	6752	5641	2748	1965	4115	2266	5327	3163	1594	4134	861	0	220	4991	19	3465	1199	11255	7385	11	5520	6660	10065	5859
ENSMUSG00000007021|Syngr3	0	271	129	292	0	51	0	288	672	0	685	304	0	267	27	0	864	57	1232	0	988	657	1478	2164	171	158	0	162	0	409	46	0	166	277	854	283	0	0	276	0	0	18	115	155	0	1399	996	507	402
ENSMUSG00000007029|Vars	1448	1755	3101	2698	1704	878	3495	568	467	1118	2520	1132	684	683	911	0	1446	257	975	8	1131	984	1509	194	2111	2070	1740	1624	1362	2736	2148	1930	1039	358	982	472	0	0	564	0	1107	312	4963	1669	0	1357	3218	3526	3193
ENSMUSG00000007030|Vwa7	0	0	0	0	0	0	0	0	0	0	0	0	0	0	0	0	57	0	0	0	2	0	0	0	0	0	4	0	0	0	0	0	0	31	34	61	0	0	0	0	0	0	0	0	0	0	0	0	0
ENSMUSG00000007033|Hspa1l	0	0	0	0	0	0	0	0	0	0	0	0	0	0	0	0	0	0	0	0	133	0	0	0	0	0	0	0	0	0	0	0	0	0	222	0	0	0	0	0	0	0	0	0	0	0	0	0	0
ENSMUSG00000007034|Slc44a4	615	222	4	29	0	159	317	300	0	350	507	400	0	0	225	0	0	299	0	0	301	168	15	0	105	28	0	211	0	0	0	197	0	0	78	42	0	0	0	0	432	0	943	136	0	35	786	0	344
ENSMUSG00000007035|Msh5	0	97	0	0	0	0	0	0	0	0	0	0	0	0	0	0	0	0	6	0	0	0	148	0	0	0	0	0	0	0	0	0	0	0	0	0	0	0	0	0	213	18	0	0	0	0	0	0	0
ENSMUSG00000007036|Abhd16a	308	428	196	0	311	309	1291	0	172	8	23	1491	8	0	330	0	2194	0	764	0	756	468	9	0	903	0	108	245	0	0	158	15	0	102	111	20	0	0	198	0	778	659	398	982	0	831	863	471	536
ENSMUSG00000007038|Neu1	307	738	489	256	66	619	1434	79	130	120	560	1161	213	0	262	0	431	910	927	0	181	0	572	40	1099	1462	577	176	0	450	364	0	855	20	193	501	0	0	0	0	330	986	0	277	0	934	960	762	300
ENSMUSG00000007039|Ddah2	9	1284	3531	1161	1545	129	1370	1491	1558	2134	1411	2175	1047	1914	378	0	1080	849	1706	0	1217	805	570	546	998	551	2666	432	4	835	236	1125	664	1372	950	1135	76	0	382	0	1279	592	426	283	0	2028	2146	2630	852
ENSMUSG00000007041|Clic1	113	605	614	757	375	268	487	109	111	262	566	211	428	0	132	0	446	129	391	0	382	276	135	286	1147	1225	615	205	0	446	125	769	0	172	85	0	5	0	15	0	461	868	669	292	0	548	1638	628	185
ENSMUSG00000007050|Lsm2	2797	2496	3217	2273	3113	2455	3065	2370	1949	2587	1782	2081	1178	1268	974	0	1809	2765	2939	0	1629	1658	1930	3610	1473	1697	2282	1147	752	1159	1038	1090	1688	1126	978	504	3	0	1220	0	1469	1414	1561	1485	288	1777	1457	2646	2470
ENSMUSG00000007080|Pole	885	819	2097	1978	1560	173	2254	1405	388	1343	1396	930	357	812	755	6	1855	424	959	10	1055	788	896	1304	2009	739	2602	415	1641	1404	1018	2188	997	520	1059	114	0	0	999	0	1896	123	2895	65	60	1342	1290	1332	1479
ENSMUSG00000007097|Atp1a2	0	0	0	0	0	0	0	0	0	0	0	0	0	0	0	0	0	0	0	0	0	0	0	0	0	0	0	0	0	0	0	0	0	0	0	0	0	0	0	0	0	0	0	0	0	0	0	0	0
ENSMUSG00000007107|Atp1a4	0	0	0	0	0	0	0	0	0	0	0	0	0	0	0	0	0	0	0	0	0	0	0	0	10	8	0	0	0	0	0	0	0	16	0	0	0	0	0	0	0	18	4	0	0	0	0	0	0
ENSMUSG00000007122|Casq1	0	0	0	0	0	0	0	0	0	0	0	0	0	0	0	0	0	0	0	0	0	0	0	0	0	41	0	0	0	0	0	0	0	0	120	0	0	0	17	0	0	0	0	0	0	0	0	0	0
ENSMUSG00000007207|Stx1a	351	0	36	6	0	0	0	497	0	79	32	524	540	177	0	0	1116	272	85	0	337	197	358	109	447	0	169	244	0	0	91	458	0	147	0	19	0	0	0	0	689	26	17	29	0	108	53	871	201
ENSMUSG00000007209|Ceacam9	0	0	0	0	0	0	0	0	0	0	0	0	0	0	0	0	0	0	0	0	0	0	0	0	0	0	0	0	0	0	0	0	0	0	0	0	0	0	0	0	0	0	0	0	0	0	0	0	0
ENSMUSG00000007216|Zfp775	5744	2676	3560	4617	3609	1111	8181	3406	1012	1211	2808	3792	4441	2708	4351	4	3942	1775	2802	0	3153	3829	3168	4267	4027	5126	3184	2884	512	691	2595	3158	2309	2274	1707	2334	0	0	3380	0	3778	200	3083	2978	6	5005	3439	2480	3325
ENSMUSG00000007279|Scube2	0	0	0	0	0	0	0	0	0	0	0	0	0	0	0	0	0	0	0	0	0	0	0	0	0	0	0	0	0	0	0	0	0	0	0	6	0	0	0	0	0	0	0	98	0	0	0	0	0
ENSMUSG00000007338|Mrpl49	1335	1041	664	1186	1360	1590	1403	1931	895	686	812	409	817	425	1105	0	819	1308	738	0	664	1328	587	1122	2141	2047	1500	598	419	909	391	974	533	276	371	369	8	58	856	0	611	917	1524	989	3	333	912	947	2016
ENSMUSG00000007379|Dennd2c	0	50	0	0	311	169	0	4	0	51	0	3	214	0	0	0	173	106	158	0	276	0	0	0	106	672	372	186	0	319	63	155	0	63	0	0	0	0	14	0	0	0	33	9	0	526	338	134	41
ENSMUSG00000007411|Mark3	1526	1809	1245	783	750	664	2652	885	855	591	1544	1848	1171	1861	1282	0	1886	1448	1128	7	1573	1889	1333	1516	1199	1710	2519	1289	1550	2838	1271	1839	78	853	1280	284	4	5	846	0	1053	71	2165	1084	8	1393	773	534	986
ENSMUSG00000007415|Gatad1	178	286	14	123	53	129	534	442	495	475	220	380	203	207	146	0	447	404	58	0	290	13	59	121	627	420	485	107	559	357	105	721	112	169	224	74	0	0	225	0	303	201	501	541	4	303	563	419	611
ENSMUSG00000007440|Pcdha11	0	0	0	0	0	0	0	0	0	0	0	0	0	0	0	0	0	0	0	0	0	0	0	0	0	0	0	0	0	0	0	0	0	0	0	0	0	0	0	0	0	0	0	0	0	0	0	0	0
ENSMUSG00000007457|2310003L06Rik	0	0	0	0	0	0	0	0	0	0	0	0	0	0	0	0	0	0	0	0	0	0	0	0	0	0	0	0	0	0	0	0	25	0	0	0	0	0	0	0	0	0	0	0	0	0	0	0	0
ENSMUSG00000007458|M6pr	1251	736	1231	345	306	687	1015	1533	725	443	804	733	436	279	712	0	952	415	526	0	524	977	1181	404	1141	1074	573	662	129	632	849	404	820	348	460	225	0	0	207	4	694	194	643	896	0	560	191	717	684
ENSMUSG00000007476|Lrrc8a	247	229	946	60	800	499	332	959	144	302	289	1017	123	81	416	3	625	1411	712	0	643	132	204	41	538	2016	930	973	331	170	194	1456	179	356	561	432	0	0	707	0	464	10	625	96	5	272	847	390	309
ENSMUSG00000007480|Mc5r	0	0	0	0	0	0	0	0	0	0	0	0	0	0	0	0	0	0	0	0	0	0	0	0	0	0	0	0	0	0	0	0	0	0	0	0	482	0	0	0	0	0	0	0	0	0	0	0	0
ENSMUSG00000007564|Ppp2r1a	3125	2791	3131	1760	2873	2040	4714	2602	2356	619	1721	1497	75	461	1234	7	877	1137	1471	0	1004	1331	1015	292	1998	1980	1688	1747	1174	2186	1946	2249	588	339	3146	572	6	0	221	0	1163	505	3746	1535	0	2713	2372	1938	1565
ENSMUSG00000007570|Fance	0	53	5	497	286	0	572	323	53	245	0	353	0	0	179	0	73	495	653	0	334	0	199	535	0	691	191	98	0	150	363	0	508	0	0	0	0	5	69	0	12	0	0	267	0	0	537	287	865
ENSMUSG00000007589|Tinf2	1922	1542	522	1665	1802	1730	1775	1526	2423	1998	2533	2429	2146	1338	903	0	2273	1658	3168	0	1383	2177	1557	1369	2620	1888	2347	1434	191	716	1324	3342	1368	314	2751	1041	238	0	1996	0	2807	1702	1357	773	16	1419	1186	2344	1315
ENSMUSG00000007591|Tssk4	0	0	0	0	26	0	0	0	0	0	0	0	0	0	0	0	0	0	0	0	0	0	0	0	0	0	0	0	0	0	0	0	0	0	0	0	0	0	0	0	0	0	0	0	0	0	0	0	0
ENSMUSG00000007594|Hapln4	317	270	5	279	1224	0	754	0	1675	4071	2693	3421	3371	2386	1087	0	2013	1752	1696	3	3121	6412	3910	3244	1015	1319	716	565	466	221	1240	1811	417	0	0	0	0	0	0	4	946	1085	4643	2193	0	4312	2112	5002	4118
ENSMUSG00000007603|Dus3l	2895	2382	3222	5356	3409	1346	3887	2731	1371	3504	3018	3328	1296	1666	2174	3	4260	3344	1854	6	2542	2460	1619	2066	3942	4630	2470	1712	1203	3754	2637	3594	1608	1717	1941	1189	212	27	693	7	2349	80	6065	2644	0	3210	3699	3748	1909
ENSMUSG00000007610|Gtpbp3	0	192	397	580	167	0	93	0	393	252	323	509	0	0	58	0	281	312	0	0	498	0	516	510	563	413	604	726	0	0	247	665	0	460	528	304	4	0	0	6	522	4	984	363	0	609	141	456	284
ENSMUSG00000007613|Tgfbr1	72	130	0	0	8	13	157	393	92	128	48	81	144	368	187	0	574	142	0	0	61	57	64	363	0	258	546	299	348	31	304	340	309	256	137	275	0	0	0	0	153	0	140	123	0	55	281	82	90
ENSMUSG00000007617|Homer1	190	23	15	37	154	0	1	58	70	56	54	110	51	304	78	0	85	36	70	0	46	77	3	16	13	0	26	48	4	96	68	44	40	98	0	47	0	0	43	0	7	30	140	95	45	118	23	37	0
ENSMUSG00000007646|Rad51c	0	147	0	5	43	46	0	0	0	0	27	24	143	128	247	0	72	249	0	0	24	387	3	0	0	0	56	0	0	0	10	0	56	96	47	58	0	0	230	0	177	0	0	0	0	164	41	0	0
ENSMUSG00000007653|Gabrb2	0	0	0	0	0	0	0	0	0	0	0	0	0	0	0	0	0	0	0	0	0	0	0	0	0	0	0	0	0	0	0	0	0	0	0	0	0	0	0	0	0	0	0	0	0	0	0	0	0
ENSMUSG00000007655|Cav1	0	79	5	0	0	0	0	0	225	0	0	0	0	0	37	0	0	0	0	0	45	0	0	0	0	54	0	0	0	3	0	111	0	0	0	0	0	0	0	0	0	0	0	0	0	0	0	0	0
ENSMUSG00000007656|Arpp19	1170	1153	906	791	769	1216	793	1269	750	877	1770	1206	936	1643	1259	0	1547	1146	1070	10	814	1337	959	431	1377	1136	1769	775	501	499	755	976	608	584	908	537	0	1169	525	5	1059	301	1266	325	121	587	608	985	853
ENSMUSG00000007659|Bcl2l1	340	314	292	0	0	391	235	189	728	677	663	1124	81	131	412	0	338	574	537	0	239	1074	424	70	556	651	427	175	0	198	181	859	0	0	252	48	0	3	233	0	668	296	101	581	7	869	833	254	218
ENSMUSG00000007670|Khsrp	1086	1212	718	1298	1643	708	957	1334	589	654	1410	1614	573	856	386	0	805	802	1038	4	1023	2013	806	681	612	1393	1498	837	2252	952	708	1133	1167	491	824	975	20	60	661	0	252	739	849	878	55	1211	784	989	420
ENSMUSG00000007682|Dio2	0	0	0	0	0	0	0	0	0	0	0	0	0	0	0	0	0	0	0	0	0	0	0	0	0	0	0	0	0	0	0	0	0	0	0	0	0	0	0	0	0	0	0	0	0	0	0	0	0
ENSMUSG00000007721|Ccdc124	11602	8066	9546	8903	10049	9224	6885	10072	6044	6538	7674	7578	8395	8852	9043	17	7830	13005	5126	9	7083	7778	6595	4984	9082	8550	6716	4529	3616	5979	4657	4778	3702	1623	2628	1359	38	32	3908	16	7146	2978	10117	7580	943	4302	6552	8122	10166
ENSMUSG00000007739|Cct4	8999	8331	9298	9691	11594	4611	13712	8815	7460	6844	8773	8657	9822	11929	11896	22	8353	10312	7628	32	8082	10511	7938	8735	6968	10465	9156	6024	2505	9125	8076	10886	3916	2755	4496	1981	33	444	4297	11	7598	3155	10368	9032	99	9182	11182	12270	9206
ENSMUSG00000007777|0610009B22Rik	120	182	0	2	136	43	104	0	92	0	0	167	60	218	8	0	387	310	145	0	207	226	235	0	0	158	91	32	21	100	136	83	0	0	0	0	0	0	90	0	123	0	319	224	0	87	94	330	35
ENSMUSG00000007783|Cpt1c	54	179	0	0	0	0	0	0	386	139	32	0	109	298	116	0	0	0	0	0	93	0	0	0	53	334	231	169	0	263	30	142	252	0	757	151	0	0	44	0	0	16	1253	4	0	71	35	637	940
ENSMUSG00000007805|Twist2	0	0	0	0	0	0	0	0	0	0	0	0	0	0	0	0	0	0	0	0	0	0	0	0	1	0	0	0	0	0	0	0	0	0	0	0	0	0	0	0	0	0	0	0	0	0	0	0	0
ENSMUSG00000007812|Zfp655	638	393	654	613	540	1355	877	564	617	851	1306	1829	852	503	908	0	1409	2285	547	5	582	902	1503	907	584	1275	410	265	731	216	784	710	1188	220	749	82	0	8	391	0	671	0	23	535	0	995	324	456	797
ENSMUSG00000007815|Rhoa	7865	4984	6634	6448	5835	3103	5154	4088	3122	4460	5437	3752	4391	4641	5858	7	5166	6820	7041	13	5575	7695	7060	7005	4128	4916	5429	3622	920	4590	4229	4476	4954	2035	5038	910	14	155	2818	14	5043	2394	6368	5742	96	5149	4174	6877	2448
ENSMUSG00000007817|Zmiz1	5475	3427	2573	3978	6018	1296	5358	2972	2063	1662	6380	5342	4368	4975	2473	11	5963	3674	4951	5	4975	6622	2713	1634	2577	3652	1461	2865	2074	4188	5779	2587	2961	616	2460	2994	11	37	2653	5	2296	2842	2337	1683	38	3019	2218	3678	1960
ENSMUSG00000007827|Ankrd26	322	192	21	20	0	67	82	0	72	54	423	153	30	72	250	0	39	45	121	0	87	279	200	101	0	495	182	26	0	76	101	445	437	137	162	171	0	0	287	4	180	0	20	16	0	308	44	114	18
ENSMUSG00000007833|Aldh16a1	66	784	1013	595	636	492	1678	21	961	722	689	21	1618	1280	1729	0	316	541	446	0	490	517	0	0	582	916	1240	0	805	0	0	377	482	21	0	31	0	0	0	0	394	37	174	7	0	599	1250	56	211
ENSMUSG00000007836|Hnrnpa0	1228	1013	1058	1132	1004	232	932	1240	463	702	593	390	317	548	478	0	768	551	525	5	437	253	532	682	497	716	164	257	198	675	412	588	302	286	155	92	5	6	175	1	782	443	1124	505	40	813	707	714	632
ENSMUSG00000007837|Prrg2	34	35	155	0	189	39	168	0	155	126	62	0	122	28	92	0	64	183	44	0	311	526	112	223	18	283	169	78	0	496	9	330	13	11	205	17	0	0	88	0	0	296	385	10	0	154	15	0	174
ENSMUSG00000007850|Hnrnph1	1913	3539	2526	2477	2438	2378	2657	2049	3332	1149	2311	1580	1226	1768	1317	12	3520	2849	2933	0	3623	3868	2819	1831	1504	1897	1347	1808	1065	1651	1119	1997	283	869	768	202	0	7	1077	5	3131	86	3163	1887	7	1419	2745	2510	1778
ENSMUSG00000007867|Ift43	0	0	289	219	223	192	113	0	0	0	96	0	116	0	34	0	273	0	84	0	25	40	0	151	309	7	0	252	23	386	122	0	0	0	0	109	0	0	0	0	119	288	92	0	0	271	142	127	200
ENSMUSG00000007872|Id3	2100	721	7	917	264	1077	0	1107	357	2733	5318	3232	2433	3260	549	3	5603	5810	1769	15	5303	9198	479	113	3080	5256	1865	1475	626	455	3257	80	3181	4	184	0	0	13	279	0	5572	2265	597	613	0	2590	0	858	436
ENSMUSG00000007877|Tcap	0	0	0	0	0	0	0	0	0	0	0	0	0	0	0	0	0	0	0	0	0	0	0	0	0	0	0	0	0	0	0	0	0	0	0	0	0	0	0	0	0	0	0	9	0	0	0	0	0
ENSMUSG00000007880|Arid1a	3471	5007	3938	4992	7879	1271	4754	3371	3460	2369	7901	7659	7574	6341	7206	4	3839	5226	4225	14	3660	4244	3849	2989	5205	2173	6332	3540	13456	5224	6954	7463	9905	4246	10548	5571	18	36	5217	60	3491	2647	5529	2384	17	7139	4624	3121	2830
ENSMUSG00000007888|Crlf1	0	0	0	232	0	0	16	0	12	0	0	167	0	0	0	0	0	0	0	0	29	34	0	65	0	0	180	42	109	0	0	18	88	0	0	0	0	0	0	0	47	0	166	64	0	64	89	0	137
ENSMUSG00000007891|Ctsd	7854	8360	9905	12163	11628	8839	14927	7312	8032	4797	6984	8746	4136	3318	5378	17	12428	10412	7038	25	7539	11339	4722	9722	14796	17310	13828	10266	4742	13114	11277	13350	3387	1405	2888	1067	0	21	2279	7	11815	5505	21790	8144	254	12260	8570	24371	21608
ENSMUSG00000007892|Rplp1	52893	49065	49261	42296	42904	32356	55323	48052	33414	30881	32256	30789	32290	32153	31020	62	31647	35475	36117	65	33207	32292	32924	39709	38283	42129	34140	29980	10428	43391	35663	40584	25302	17910	24112	12998	4447	8604	17376	2643	27752	24646	40810	38757	6963	30390	29942	34334	36631
ENSMUSG00000007907|Cabs1	0	0	0	0	0	0	0	0	0	0	0	0	0	0	0	0	0	0	0	0	0	0	0	0	0	0	0	0	0	0	0	0	0	0	0	0	6	0	0	0	0	0	0	0	0	0	0	0	0
ENSMUSG00000007908|Hmgcll1	0	0	0	0	0	0	67	0	0	0	0	0	14	0	0	0	0	0	0	0	16	0	0	0	36	0	18	0	0	0	0	0	13	0	0	0	0	0	0	0	0	0	0	0	0	0	0	0	0
ENSMUSG00000007944|Ttc9b	92	0	317	0	0	0	0	32	0	0	0	0	0	0	0	0	0	0	0	0	0	0	0	0	0	0	0	52	0	91	0	70	0	0	30	0	0	0	0	0	0	0	0	0	0	9	0	0	0
ENSMUSG00000007946|Phox2a	1	0	0	0	0	0	0	0	0	0	27	0	0	0	1	0	0	0	0	0	25	0	160	1	8	0	0	138	0	0	0	0	0	0	0	0	0	0	0	0	56	0	0	0	0	120	2	0	0
ENSMUSG00000007950|Abhd8	0	415	342	185	263	7	220	43	0	3	0	4	75	0	1055	0	551	538	82	0	303	416	322	365	0	280	184	0	0	0	84	0	0	33	5	4	0	0	21	0	0	0	724	23	4	12	458	876	232
ENSMUSG00000007987|Ift22	85	0	0	0	47	0	253	0	0	0	0	0	54	363	0	0	7	30	240	0	81	82	0	129	89	110	0	15	0	0	0	0	3	0	76	0	0	0	67	0	0	0	0	0	0	96	0	0	0
ENSMUSG00000007989|Fzd3	401	103	16	3	475	0	1033	771	293	600	300	358	75	163	39	0	1120	222	36	0	137	217	332	122	340	0	129	251	2	86	240	153	10	401	346	294	2	0	28	0	86	204	338	797	2	226	363	732	29
ENSMUSG00000008028|1700008O03Rik	0	0	32	0	39	0	0	0	0	0	0	0	0	0	0	0	0	0	0	0	0	0	0	0	0	0	0	0	0	0	0	0	0	0	42	0	0	0	0	0	0	0	0	0	0	0	0	6	0
ENSMUSG00000008035|Mid1ip1	0	0	0	0	0	0	0	0	91	0	0	0	0	0	0	0	58	35	346	0	0	248	462	921	0	0	0	0	0	0	0	0	0	0	0	0	0	0	0	0	0	182	275	218	0	437	0	0	148
ENSMUSG00000008036|Ap2s1	1466	1411	1846	1485	1378	885	2242	1219	988	2074	659	760	1879	1788	965	0	2091	782	1853	4	1370	2459	1928	1550	1634	1635	2309	426	439	639	794	851	592	331	767	53	0	8	329	0	1960	650	1948	688	0	1011	2489	696	1628
ENSMUSG00000008090|Fgfrl1	0	0	0	0	508	0	0	0	0	0	7	0	236	0	218	0	0	0	0	0	13	0	0	0	0	0	306	0	0	104	0	18	4	491	0	313	0	0	0	0	41	0	0	0	0	0	0	84	169
ENSMUSG00000008129|4930432K21Rik	1760	3156	4454	2801	3975	953	3857	2421	6996	4436	4634	7570	3681	6747	12472	4	7776	4473	4506	11	5454	5799	3773	5166	4462	3687	3715	2167	2908	4011	2783	2845	5769	3650	13357	1404	38	132	4561	8	1966	1071	635	1278	0	6583	4301	1022	1225
ENSMUSG00000008136|Fhl2	0	0	0	0	0	0	0	0	0	0	0	0	0	0	0	0	0	0	0	0	0	0	0	0	172	38	0	4	0	0	0	58	0	0	0	0	0	0	0	0	0	0	0	0	0	318	0	0	0
ENSMUSG00000008140|Emc10	1173	1629	1245	1398	943	466	1914	1075	0	547	274	479	849	395	707	0	529	1849	445	0	1506	1130	676	1863	1835	1305	2161	2021	122	1160	1404	1562	0	0	375	83	0	0	261	0	855	260	1232	447	39	828	463	2045	2363
ENSMUSG00000008153|Clstn3	5	142	24	82	0	0	965	0	0	0	0	343	551	0	646	0	370	19	212	0	162	0	593	604	114	70	15	244	580	251	24	0	0	42	70	406	0	85	69	5	0	0	0	405	0	634	14	276	86
ENSMUSG00000008167|Fbxw9	1371	799	871	884	1507	445	3551	994	74	380	625	732	600	1214	505	0	2141	1812	1855	0	732	1655	1738	2057	3064	3745	1843	2770	3	4760	2040	1553	167	574	15	463	0	1	679	5	1828	631	4306	1526	16	3601	1824	6140	2258
ENSMUSG00000008193|Spib	0	0	68	0	0	0	22	0	44	20	0	274	0	333	107	0	172	67	115	0	0	0	0	0	0	31	230	80	0	0	97	356	0	0	201	0	0	0	0	0	82	224	0	0	0	0	0	0	0
ENSMUSG00000008200|Fnbp4	4027	2532	4386	2130	2754	1972	3292	3074	2091	3533	3504	4758	3223	3901	2810	4	4287	4130	3334	7	2315	3801	4466	4900	1687	2670	1328	1644	2823	2643	772	1187	2601	897	2638	2193	12	8	4089	8	2005	421	2057	895	0	1464	1409	1277	1618
ENSMUSG00000008206|Cers4	0	137	0	0	0	113	8	0	246	23	162	183	74	123	750	0	492	646	0	0	110	223	0	97	0	0	0	692	0	214	0	0	0	0	0	205	0	0	0	0	0	0	346	0	0	265	0	0	496
ENSMUSG00000008226|Scrn3	0	105	131	0	111	41	93	0	82	10	29	111	58	179	30	0	486	0	27	0	153	0	54	350	70	56	160	113	0	0	0	0	41	0	41	16	0	0	26	0	0	0	0	0	0	0	0	204	0
ENSMUSG00000008301|Phax	989	951	1261	1329	1254	1134	896	156	1002	351	373	334	1952	3422	1888	0	791	1329	962	0	1369	1168	612	878	465	1733	765	673	41	378	435	1464	638	176	677	138	0	0	843	4	625	169	1068	475	50	1729	699	343	442
ENSMUSG00000008305|Tle1	51	176	485	0	10	214	172	0	122	158	294	647	857	510	243	0	0	10	382	0	0	0	0	19	0	369	34	18	674	0	231	170	0	319	205	727	0	0	25	0	67	0	0	682	0	231	755	12	71
ENSMUSG00000008307|1700109H08Rik	0	0	0	0	0	0	0	9	0	0	0	0	0	0	0	0	0	0	0	0	0	0	0	0	0	0	0	0	0	0	0	0	0	93	0	0	0	0	0	0	0	0	0	0	0	0	0	0	0
ENSMUSG00000008318|Relt	481	444	479	528	862	620	2075	3	376	302	648	103	153	314	38	0	693	131	0	0	212	645	0	474	1094	670	0	339	0	126	476	102	0	41	158	10	0	0	473	0	353	6	0	54	0	113	0	0	737
ENSMUSG00000008333|Snrpb2	654	866	457	209	1024	578	705	1126	546	561	610	350	462	467	657	0	553	853	1010	0	452	802	318	214	474	446	415	198	248	166	437	480	132	232	193	171	0	4	260	0	307	22	491	307	0	286	311	179	235
ENSMUSG00000008348|Ubc	8713	12338	10675	11060	20167	9735	17389	15640	5944	6663	9414	8793	13913	10392	12038	16	13909	15031	16107	39	14754	16762	12779	13662	12748	13336	12434	12590	4021	12087	8282	14400	8866	5805	14236	5000	17	30	10179	17	8466	5982	15478	14245	717	12433	21373	10715	14227
ENSMUSG00000008373|Prpf31	2474	2889	2930	1542	3817	2026	4881	1400	2184	1549	2986	3326	2601	1128	2946	0	1082	2352	3526	15	1971	942	1759	1883	6819	5263	4970	4213	1767	2657	4028	4711	895	30	2123	328	0	11	561	0	1710	198	3887	1767	0	2503	1949	1969	2082
ENSMUSG00000008384|Sertad1	1685	951	1219	1282	1544	318	1721	398	759	671	1949	607	1640	433	253	0	926	368	336	11	695	299	555	562	1121	1837	1888	1660	15	887	785	1995	44	407	1364	157	0	0	987	0	1669	476	1756	1608	0	1660	1035	1742	933
ENSMUSG00000008393|Carhsp1	1379	1718	2671	1571	2414	462	1575	1527	2399	1300	2467	1183	1231	1517	1952	0	2760	2075	414	0	1241	1997	1224	621	2678	3666	1230	914	0	906	264	2366	689	907	363	933	0	28	1129	0	2117	935	2208	1005	125	1756	2597	1188	2150
ENSMUSG00000008398|Elk3	0	54	0	0	0	65	0	0	0	0	0	0	26	0	2	0	0	0	0	0	9	0	0	0	0	161	0	0	0	0	0	7	0	0	0	0	0	0	0	0	71	0	0	65	0	38	0	0	0
ENSMUSG00000008429|Herpud2	120	68	0	126	517	0	394	5	79	5	6	184	59	230	117	0	76	148	205	0	79	252	185	224	0	0	11	0	0	71	0	80	94	56	105	79	0	0	310	0	28	0	483	516	0	3	459	157	0
ENSMUSG00000008435|Rdh13	792	308	808	220	642	5	394	942	269	546	1473	307	1273	847	1030	0	802	697	25	0	629	261	686	386	426	1089	450	336	61	163	1020	1822	590	0	206	70	3	4	184	0	1463	225	3212	1374	0	1044	2180	322	1945
ENSMUSG00000008438|Adam21	0	0	0	0	0	0	0	0	0	41	0	0	0	0	0	0	0	0	0	0	0	0	0	0	0	0	0	0	0	0	0	0	0	0	0	0	0	0	0	0	0	0	0	0	0	0	0	0	0
ENSMUSG00000008450|Nutf2	2071	2039	2733	2248	2530	1573	2559	2930	1867	1907	1879	1689	2014	1469	1744	0	1747	2004	1285	8	1798	2079	1174	1947	2257	2388	2559	1210	57	2122	1955	2110	992	321	532	213	0	31	221	0	2044	900	3218	1641	5	1768	1899	3341	1977
ENSMUSG00000008461|Fut1	0	0	0	0	0	0	0	0	0	0	0	0	0	0	0	0	0	0	0	0	0	0	0	0	0	0	0	0	0	0	0	0	0	0	0	0	0	0	0	0	0	0	0	0	0	0	0	0	0
ENSMUSG00000008475|Arpc5	1100	938	871	497	991	804	1167	1663	293	217	502	334	341	943	195	0	1282	887	828	0	581	667	542	492	2037	1192	747	442	721	723	441	1019	306	209	480	160	0	0	440	0	1415	465	435	875	0	1413	1089	908	1460
ENSMUSG00000008482|Rnf151	0	0	0	0	0	0	0	0	0	0	0	209	0	0	0	0	103	0	0	0	6	0	0	0	0	0	0	0	0	0	0	313	0	0	0	0	0	0	0	0	0	0	0	0	0	0	118	0	0
ENSMUSG00000008489|Elavl2	0	110	0	0	0	0	0	0	0	64	10	108	421	273	89	0	209	0	74	0	21	67	0	0	32	93	67	0	0	45	0	27	144	44	11	33	0	0	47	0	0	11	16	15	0	0	12	0	0
ENSMUSG00000008496|Pou2f2	48	71	0	0	7	0	2	0	97	65	0	9	7	80	55	0	115	128	110	0	104	180	10	5	32	3	29	15	44	66	247	0	61	7	148	34	0	0	187	0	0	0	3	0	0	133	47	0	0
ENSMUSG00000008540|Mgst1	0	0	0	0	0	0	0	0	0	0	0	0	0	0	0	0	0	0	0	0	0	0	0	0	0	0	0	0	0	0	0	0	0	0	0	0	0	0	0	0	0	0	0	0	0	0	0	0	0
ENSMUSG00000008575|Nfib	0	0	0	0	0	0	0	0	0	0	0	0	0	0	196	0	0	0	0	0	0	0	27	0	84	55	0	0	0	0	0	0	0	182	0	0	0	0	103	0	104	0	0	0	0	0	0	37	0
ENSMUSG00000008590|Htr3b	0	0	0	0	0	0	0	0	0	0	0	0	0	0	0	0	0	0	0	0	0	0	0	0	0	0	0	0	0	0	0	0	0	0	0	0	0	0	0	0	0	0	0	0	0	0	0	0	0
ENSMUSG00000008601|Rab25	0	0	0	0	0	0	0	0	0	0	0	0	0	0	0	0	0	0	0	0	0	0	0	0	0	0	282	0	0	0	0	0	0	0	0	0	0	0	0	0	0	0	0	231	0	0	0	0	0
ENSMUSG00000008604|Ubqln4	4	203	637	547	189	305	576	115	101	363	332	221	21	427	167	0	0	649	242	0	149	190	10	303	763	233	351	118	156	47	87	866	0	439	21	75	0	0	73	0	453	743	427	323	0	204	468	188	175
ENSMUSG00000008658|Rbfox1	0	0	0	0	0	0	0	0	0	0	0	0	0	12	0	0	0	0	0	0	0	0	0	0	0	0	0	0	0	0	0	0	0	0	0	0	0	0	0	0	0	0	0	0	0	0	0	0	0
ENSMUSG00000008668|Rps18	27874	20447	18416	16497	20925	16653	24572	28801	8078	8076	8825	10203	4671	5949	6072	10	11555	13299	12343	22	12033	13568	11189	14573	17444	16898	16040	10322	2932	15359	11768	19348	5817	5180	6792	3539	1233	2978	4716	585	17372	16763	19579	15005	1356	15993	13298	18699	10987
ENSMUSG00000008682|Rpl10	23622	26506	27583	20863	23514	13539	21070	23289	11135	14773	9858	11899	9638	9270	11299	38	20719	19720	23686	64	20322	25129	16548	24143	17271	17882	14332	13525	4036	14957	13799	16224	19130	12490	21558	6295	80	1038	15069	41	18633	10587	17982	15057	306	14997	13922	14306	24001
ENSMUSG00000008683|Rps15a	13958	14833	16291	12987	14937	12820	19484	22463	9377	10146	13022	10390	8522	13727	10434	11	6221	10260	9773	19	9078	8664	8111	11267	9874	11030	9640	5817	1676	10443	7814	10054	5481	4385	5892	2881	19	160	5278	1333	11595	6583	10756	8571	1840	7995	6932	9874	10598
ENSMUSG00000008690|Ncaph2	2485	2483	6185	4981	5688	759	5253	3340	3789	2104	3172	4210	3408	3669	4505	13	2400	3129	2343	0	2298	4025	2886	2652	2811	4515	4869	3406	1119	3916	2766	2909	1879	1251	3689	1289	0	72	2302	38	3642	1846	4489	1755	50	3557	1897	2663	1959
ENSMUSG00000008730|Hipk1	457	685	1297	460	1162	354	1010	134	697	697	1468	1171	605	928	498	0	1493	1695	2194	2	2120	2091	475	1666	1217	308	957	1122	1550	333	335	191	2068	523	893	647	0	14	632	0	353	157	826	1670	0	508	777	858	278
ENSMUSG00000008734|Gprc5b	0	0	0	0	170	4	3	0	20	3	0	35	234	7	0	0	13	0	0	0	234	84	177	159	100	0	104	0	0	0	0	0	20	0	0	0	0	0	0	0	53	0	0	0	0	87	0	325	47
ENSMUSG00000008763|Man1a2	608	391	961	507	575	901	760	417	314	515	706	326	431	979	189	0	897	386	588	0	670	602	380	359	897	1101	570	474	1205	455	670	1687	843	658	91	185	3	0	224	0	744	321	1870	659	0	706	956	178	189
ENSMUSG00000008789|Ceacam5	0	0	0	0	0	0	0	0	0	0	0	0	0	0	0	0	0	0	0	0	0	0	0	0	0	0	0	0	0	0	0	0	0	0	0	0	0	0	0	0	0	0	0	0	0	0	0	0	0
ENSMUSG00000008813|Tppp2	0	0	0	0	19	0	0	0	0	0	0	0	0	0	0	0	0	0	0	0	0	0	0	0	0	0	0	0	0	0	0	0	0	0	0	0	0	0	0	0	0	0	0	0	0	0	0	0	0
ENSMUSG00000008822|Acyp1	76	134	134	235	174	206	234	321	69	78	37	88	46	197	172	0	142	127	301	0	182	169	169	388	291	116	170	57	0	93	23	137	166	135	40	107	0	0	77	0	137	0	144	132	4	112	389	162	155
ENSMUSG00000008843|Cldn13	0	0	0	0	0	0	0	0	0	0	0	0	0	0	0	0	0	0	0	0	0	0	0	0	0	0	0	0	0	0	0	0	0	0	0	0	0	0	0	0	0	0	0	0	0	0	0	0	0
ENSMUSG00000008845|Cd163	0	0	0	0	65	3	0	0	55	0	0	0	0	0	67	0	0	0	79	0	15	24	0	0	0	0	0	0	0	8	0	81	0	4	0	0	0	0	32	0	0	0	0	29	0	0	0	0	0
ENSMUSG00000008855|Hdac5	209	232	63	1076	981	0	1237	0	553	252	1528	781	515	1474	526	0	200	263	22	3	754	89	423	5	278	435	1081	182	0	845	161	122	256	283	5	258	0	0	19	0	473	690	1847	505	4	1134	787	1381	639
ENSMUSG00000008859|Rala	75	311	13	89	76	50	301	294	480	96	186	129	44	160	393	0	162	338	110	0	193	297	226	131	203	474	166	125	500	204	108	148	97	75	11	39	5	0	26	0	231	322	128	103	0	199	45	391	390
ENSMUSG00000008874|Clec3a	0	0	0	0	0	0	0	0	0	0	0	0	0	0	0	0	0	0	0	0	0	0	0	0	0	0	0	0	0	0	0	0	0	0	0	0	0	0	0	0	0	0	0	0	0	0	0	0	0
ENSMUSG00000008892|Vdac3	1459	1268	970	1335	1224	298	773	954	636	1148	637	846	1015	1279	1167	5	867	1692	1051	1	936	1494	817	753	1171	1806	799	563	359	608	663	1674	474	412	179	40	5	1	326	4	1050	344	1110	1239	15	554	937	1160	1013
ENSMUSG00000008932|Slc1a7	0	0	0	0	0	0	0	0	0	0	0	0	0	0	0	0	0	0	0	0	0	0	0	0	0	0	0	0	0	0	0	0	0	0	0	0	0	0	0	0	0	0	0	0	0	0	0	0	0
ENSMUSG00000008958|Vps72	2300	1863	2053	1303	1471	1438	2075	2276	2155	1436	1300	1748	2216	1475	1654	0	1316	1750	1763	9	1487	1204	1513	626	1948	2006	1361	1007	692	963	1718	1868	1234	442	340	685	0	3	785	0	1327	473	2831	1076	148	1278	1921	1435	1486
ENSMUSG00000008976|Gabpa	5154	3387	2028	2339	3396	2124	2958	2473	1244	3099	3200	1529	3473	4382	5555	12	2802	3756	3208	9	2371	2903	3286	3539	2008	1914	2169	2295	1504	3200	1808	1806	1394	1195	1523	430	29	15	1537	9	1661	260	2157	2014	19	1603	3305	1931	1352
ENSMUSG00000008999|Bmp7	483	59	1610	116	0	0	0	0	0	0	181	0	0	0	18	0	0	0	0	0	49	0	0	0	0	0	79	119	0	0	0	176	0	0	0	0	0	0	0	0	92	0	262	0	0	0	99	309	0
ENSMUSG00000009013|Dynll1	5969	4669	5910	5952	5660	3639	5926	8420	4694	8450	7132	7379	4530	4606	4502	12	6757	6332	5086	16	4403	4235	6000	5668	2413	2507	6232	1931	229	1025	3232	2912	3035	4277	2691	1487	31	120	5150	16	2331	3433	4076	3051	130	3716	4944	3368	2408
ENSMUSG00000009030|Pdcl	554	698	1005	469	202	285	749	548	172	279	209	178	911	895	1469	0	598	236	82	0	158	500	53	487	795	568	483	353	650	1058	215	522	25	241	53	252	0	102	1074	4	1108	475	488	487	0	722	489	464	511
ENSMUSG00000009035|Tmem184b	0	0	78	0	0	0	216	0	0	0	5	0	338	42	0	0	291	0	302	0	0	0	0	0	63	282	296	116	5	0	0	621	0	0	193	0	0	0	0	0	0	0	732	652	4	9	237	1048	0
ENSMUSG00000009047|Gm5965	0	0	0	0	0	0	0	0	0	0	0	0	0	0	0	0	0	0	0	0	0	0	0	0	0	0	0	0	0	0	0	0	0	0	0	0	0	0	0	0	0	0	0	0	0	0	0	0	0
ENSMUSG00000009070|Rsph14	0	0	0	0	0	0	0	0	0	0	0	0	0	0	0	0	0	0	0	0	0	0	0	0	0	0	0	0	0	0	0	0	0	0	0	0	0	0	0	0	0	0	0	0	0	0	0	0	0
ENSMUSG00000009073|Nf2	2547	3306	3470	1625	4273	898	3671	3743	1529	1779	3199	1865	2033	2932	1759	0	3861	2543	2828	4	3056	3856	3042	2077	1131	1711	2148	850	1294	898	577	1694	2405	1555	2090	599	3	286	1867	0	1660	749	1565	1961	8	3009	1945	1564	587
ENSMUSG00000009075|Cabp7	0	0	46	52	203	213	30	8	52	194	0	115	0	0	22	0	22	475	0	0	14	0	196	0	29	336	0	0	6	0	0	79	0	111	195	236	0	0	326	0	238	22	226	0	0	0	0	3	0
ENSMUSG00000009076|Zmat5	2889	1992	5064	2778	2523	1271	3792	3690	2206	1150	2346	1417	1311	1705	1961	8	1658	2753	1547	0	1849	1685	2030	1982	1572	2262	2003	815	162	1855	1693	1090	1514	808	1519	431	88	0	538	10	2731	1501	3685	2570	1208	2344	1978	3757	2384
ENSMUSG00000009079|Ewsr1	5241	4722	2497	2831	7090	2669	3259	2615	3888	5077	5781	4641	5221	5281	4236	8	4478	5260	3856	0	4576	6787	4357	4441	3297	7530	5197	2585	2408	4502	1959	5896	1691	1797	2065	1149	0	24	2638	0	3454	760	6758	2277	7	4183	3339	4181	5456
ENSMUSG00000009090|Ap1b1	3213	1367	2979	3366	2287	1363	2973	3147	1833	1193	3348	345	2004	1465	1706	4	2076	1646	724	0	1852	2540	956	626	1595	1946	2530	497	84	1821	1327	2771	1197	828	785	826	9	0	1366	27	1051	304	2811	1008	48	657	1695	829	1645
ENSMUSG00000009092|Derl3	0	0	0	0	0	0	0	0	0	0	0	137	0	0	0	0	0	4	0	0	0	0	145	115	0	0	0	0	0	0	0	0	0	0	0	0	0	0	0	0	0	0	0	0	0	0	0	234	0
ENSMUSG00000009093|Gstt4	0	0	0	0	0	0	0	0	0	0	0	67	0	0	0	0	0	0	0	0	0	0	0	0	0	0	0	0	0	0	0	0	0	0	0	0	0	0	0	0	0	0	0	0	0	0	0	0	0
ENSMUSG00000009097|Tbx1	252	0	0	204	0	0	0	156	104	141	0	269	92	0	0	0	144	826	0	0	36	0	0	0	65	0	174	0	7	0	0	0	0	0	0	259	0	0	0	0	152	0	0	267	0	268	304	0	0
ENSMUSG00000009108|Gnat2	0	0	0	0	0	0	0	0	0	0	0	0	0	0	0	0	0	0	0	0	0	0	0	0	0	0	0	0	0	0	0	0	0	0	0	0	0	0	0	0	0	0	0	0	0	0	0	0	0
ENSMUSG00000009112|Bcl2l13	750	1204	2680	3251	3581	2737	739	1563	1344	1477	3133	1932	4198	3297	2761	0	2336	1696	2758	0	1931	2646	1626	1086	2259	171	1795	870	25	1821	717	916	1200	850	1904	859	9	420	928	0	1422	527	3153	1192	5	1509	1063	910	480
ENSMUSG00000009114|2610028H24Rik	0	7	59	0	0	22	0	9	0	0	0	0	189	0	124	0	0	0	0	0	0	0	0	0	0	0	0	0	0	0	0	0	0	0	0	0	0	0	0	0	0	0	0	0	0	0	106	103	0
ENSMUSG00000009115|Spatc1l	0	0	0	0	0	0	0	0	0	0	0	0	0	0	0	0	0	0	0	0	0	0	0	0	0	0	0	0	0	0	0	0	0	0	0	0	0	0	0	0	0	0	0	0	0	0	0	0	0
ENSMUSG00000009145|Dqx1	0	0	0	0	0	0	0	0	0	63	0	7	0	0	0	0	0	0	0	0	52	0	0	0	0	0	0	0	0	0	0	309	0	0	0	0	0	0	0	0	67	0	0	14	0	0	0	0	0
ENSMUSG00000009185|Ccl8	0	0	0	0	0	0	0	0	0	0	0	0	0	0	0	0	0	0	0	0	0	0	0	0	0	0	0	0	0	0	0	0	0	0	0	0	0	0	0	0	0	0	0	0	0	0	0	0	0
ENSMUSG00000009207|Lnpk	201	219	62	54	350	580	323	114	159	88	430	352	70	68	227	0	204	327	82	0	137	168	56	124	134	225	127	149	48	15	39	77	291	45	0	35	0	0	26	0	108	0	176	538	0	326	26	63	76
ENSMUSG00000009210|Prr29	0	0	0	0	0	0	0	0	0	0	0	0	0	0	0	0	0	0	0	0	0	0	0	0	0	0	0	0	0	0	0	0	0	0	0	0	0	0	0	0	0	0	0	0	0	0	0	0	0
ENSMUSG00000009214|Mymk	0	0	0	0	0	0	0	0	0	0	0	0	0	0	0	0	0	0	0	0	0	0	0	0	0	0	0	0	0	0	0	0	0	0	0	0	0	0	0	0	0	0	0	0	0	0	0	0	0
ENSMUSG00000009216|Fam163b	0	0	0	0	0	0	0	0	0	0	0	0	0	0	0	0	0	0	0	0	0	0	0	0	0	0	0	0	0	0	0	0	0	0	0	0	0	0	0	0	0	0	0	0	0	0	0	0	0
ENSMUSG00000009246|Trpm5	0	0	0	0	19	0	0	0	4	0	16	0	0	0	0	0	0	0	0	0	0	19	0	0	0	0	0	0	0	0	0	0	0	0	0	0	0	0	0	0	0	0	0	0	0	0	12	0	0
ENSMUSG00000009248|Ascl2	244	123	535	0	0	0	0	0	736	0	0	94	0	0	0	0	259	0	307	0	158	0	0	3	0	785	0	172	3	40	0	301	0	0	0	0	0	0	0	0	115	0	384	0	0	933	0	390	0
ENSMUSG00000009281|Rarres2	0	0	0	0	0	0	0	0	0	0	0	0	0	0	0	0	0	0	0	0	0	0	0	0	0	0	0	0	0	0	0	0	0	0	0	0	0	0	0	0	0	0	0	0	0	0	0	0	0
ENSMUSG00000009291|Pttg1ip	26007	19593	27102	25167	24378	19796	27305	21160	18604	18485	26902	25369	21879	21776	15350	17	24379	27483	17599	78	22231	26152	21410	22436	20682	25347	20863	14330	8453	16609	17553	22057	30152	9359	18056	5558	1290	2000	13228	29	20531	6604	18613	15655	679	24327	19909	22055	16372
ENSMUSG00000009292|Trpm2	27	16	20	20	65	19	22	25	5	13	13	10	3	703	39	0	19	14	40	0	26	10	20	19	40	44	24	11	9	12	12	23	31	44	40	44	14	45	33	14	12	30	6	15	9	12	10	21	33
ENSMUSG00000009293|Ube2g2	1321	846	856	1124	1741	513	262	483	1167	1291	1244	2078	1398	1085	923	3	709	0	265	4	346	797	187	309	1117	831	1508	810	609	865	353	960	26	874	965	231	4	0	871	0	1092	9	1225	1147	1	784	1061	2019	680
ENSMUSG00000009350|Mpo	0	0	0	0	0	0	0	0	0	0	0	0	0	0	0	0	0	0	0	0	0	0	0	0	0	0	0	0	0	0	0	0	0	0	0	4	0	0	0	0	0	0	0	0	0	0	0	0	0
ENSMUSG00000009356|Lpo	0	0	0	0	0	0	0	0	0	767	1	0	22	0	8	0	0	0	0	0	0	0	25	0	0	108	0	0	0	0	0	0	0	0	102	0	0	0	0	0	0	0	0	0	0	0	0	0	0
ENSMUSG00000009376|Met	0	0	0	0	0	0	0	0	0	0	0	0	0	0	0	0	0	0	0	0	0	0	0	0	0	0	0	0	0	17	0	0	0	0	22	0	0	0	0	0	0	127	0	0	0	0	0	0	0
ENSMUSG00000009378|Slc16a12	0	0	0	0	0	0	0	0	0	0	0	0	0	0	0	0	0	0	0	0	0	0	0	0	0	0	0	0	0	0	0	0	0	0	0	0	0	0	0	0	0	0	0	0	0	0	0	0	0
ENSMUSG00000009394|Syn2	119	0	0	0	0	0	0	0	0	0	0	49	0	0	0	0	0	0	0	0	0	0	0	0	0	0	0	0	0	0	0	0	0	0	0	0	0	0	0	0	0	0	0	0	0	0	0	0	0
ENSMUSG00000009406|Elk1	147	159	0	180	225	100	221	0	192	146	0	0	325	0	0	0	10	0	339	0	236	262	51	187	0	0	24	0	0	0	0	493	4	0	317	27	0	0	190	0	73	0	0	0	0	55	0	0	9
ENSMUSG00000009418|Nav1	421	1049	380	1021	656	340	996	822	242	13	181	0	0	0	219	0	0	55	0	0	193	185	0	4	355	1273	331	299	184	685	120	682	0	455	0	154	6	0	230	0	3	0	226	70	0	10	196	146	327
ENSMUSG00000009470|Tnpo1	3305	4675	3705	3422	7391	3803	8982	4127	3199	3308	3803	5635	3231	4663	3871	3	4325	5182	6558	19	4767	7052	5029	2841	2449	3129	4340	5070	6366	4542	6139	5163	2828	2678	5320	1359	10	69	4614	6	2213	1148	5420	4360	26	4675	3293	1851	4687
ENSMUSG00000009471|Myod1	0	0	0	0	0	0	0	0	0	232	0	0	0	0	0	0	0	0	268	0	0	0	0	0	10	0	0	0	0	0	41	0	0	0	0	0	0	0	0	0	0	0	0	0	0	16	0	0	0
ENSMUSG00000009487|Otog	0	0	0	0	0	0	444	0	64	66	0	0	518	0	0	0	0	0	0	0	0	0	441	0	107	175	872	0	33	647	25	256	0	0	0	0	0	5	4	0	172	10	813	632	0	79	402	0	134
ENSMUSG00000009535|Rnmt	1358	1773	1003	1571	1357	849	1828	1957	588	1137	918	1149	942	1509	1882	0	1529	1884	1377	7	1635	1192	1485	2187	1216	2292	1765	1133	174	654	1301	1155	597	396	461	764	0	4	888	0	1980	173	1613	1489	4	1320	1939	2656	1412
ENSMUSG00000009545|Kcnq1	0	0	0	18	0	0	0	0	0	0	0	0	0	0	0	0	11	2	0	0	0	0	9	0	0	33	0	0	0	0	0	0	0	0	0	0	0	0	0	0	0	0	0	0	0	0	0	0	0
ENSMUSG00000009549|Srp14	1728	2589	1470	2266	1009	1273	5090	3223	2256	2317	2154	2491	2652	991	1464	0	6041	6735	2775	10	4112	5757	3008	3883	2868	2121	2554	1347	7	1542	2593	1880	1237	567	1327	262	2	12	576	0	2837	1171	1513	3620	0	2144	3111	1908	2897
ENSMUSG00000009551|6330409D20Rik	0	0	0	0	0	0	0	0	0	0	0	0	0	0	0	0	0	0	0	0	0	0	0	0	0	5	0	0	0	0	0	0	0	0	0	0	0	0	0	0	0	0	0	0	0	0	0	0	0
ENSMUSG00000009555|Cdk9	359	499	395	846	1023	51	34	862	1119	331	1784	970	1351	281	1573	5	2276	2051	1765	8	1754	848	2373	1866	2150	2938	2245	1430	18	290	612	1017	2483	1168	1202	446	7	5	1665	4	217	291	2167	934	24	1581	1363	892	1216
ENSMUSG00000009563|Tor2a	1872	1466	7411	3410	3999	3287	1988	1810	2956	2915	2400	3010	3619	2290	2420	10	4036	3945	3329	4	3738	3129	3907	5259	2058	2827	3325	2684	5	3135	3074	3390	1610	1509	1957	955	12	410	1869	0	2569	3714	5490	2837	11	5318	3717	3082	3306
ENSMUSG00000009566|Fpgs	1135	1832	3716	2530	1983	2173	1979	629	2013	1250	2588	2026	2589	6000	2467	0	2882	2833	2325	5	2750	4671	2399	2596	1865	2544	2588	1105	661	1706	1992	2135	500	608	3824	1198	3	0	553	10	402	587	1291	933	5	1489	983	3845	932
ENSMUSG00000009569|Mrtfb	334	678	20	0	0	376	55	28	0	5	282	0	585	94	240	0	155	100	93	4	20	139	0	190	653	507	87	78	0	134	0	127	0	436	75	218	0	0	0	0	178	0	305	81	4	251	62	669	0
ENSMUSG00000009575|Cbx5	1564	2775	5033	2670	3404	543	3262	1244	1375	1316	2576	560	2504	2131	2995	7	827	540	1053	6	477	1065	1881	1619	2649	2689	1857	3261	1376	2765	1606	2120	614	754	1060	392	24	0	603	0	2434	904	2735	2212	4	1342	2372	1228	2704
ENSMUSG00000009580|Odam	0	0	0	0	0	0	0	0	0	0	0	0	0	0	0	0	0	0	0	0	0	0	0	0	0	0	0	0	0	0	0	0	0	0	0	0	0	0	0	0	0	0	0	0	0	0	0	0	0
ENSMUSG00000009585|Apobec3	145	372	714	922	734	0	634	62	222	577	916	755	200	366	1423	0	529	205	677	0	689	294	480	410	464	682	747	262	3	827	215	812	0	136	310	0	0	0	362	0	829	0	250	588	0	689	530	770	3
ENSMUSG00000009588|St6galnac1	0	0	0	0	0	0	0	0	0	0	0	0	0	0	0	0	0	0	0	0	0	0	0	0	0	0	0	0	0	0	0	0	0	0	0	0	0	0	0	0	0	0	0	0	0	0	0	0	0
ENSMUSG00000009596|Taf7l	0	0	0	0	0	0	0	0	0	0	0	0	0	0	0	0	0	0	0	0	0	0	0	0	0	0	0	0	0	0	0	0	0	240	0	161	0	0	29	0	0	0	0	0	0	0	0	0	0
ENSMUSG00000009614|Sardh	698	248	2160	955	245	129	2505	625	377	795	1590	211	381	0	1346	0	1171	1503	1648	0	320	434	448	235	1017	0	0	220	0	0	0	14	135	629	408	475	0	0	461	0	0	0	4	180	0	713	0	663	0
ENSMUSG00000009621|Vav2	233	419	0	418	264	0	41	0	428	4	422	528	14	33	199	0	245	0	4	0	378	606	0	40	1086	233	1073	104	0	522	238	560	0	212	0	266	0	0	508	0	10	225	0	0	8	320	346	441	3
ENSMUSG00000009628|Tex15	534	178	343	959	139	430	300	774	193	97	331	82	1099	484	757	0	327	1205	139	0	636	824	704	84	268	216	190	267	120	346	79	95	24	324	518	286	0	0	374	0	349	89	519	148	0	374	179	944	23
ENSMUSG00000009630|Ppp2cb	197	195	135	150	119	52	215	780	598	158	512	205	415	153	96	0	275	413	100	0	189	203	105	375	213	41	456	181	0	277	95	56	264	166	272	41	0	2	191	0	214	0	175	194	143	192	142	165	29
ENSMUSG00000009633|G0s2	0	0	0	0	0	0	0	0	0	0	0	0	0	0	0	0	0	0	0	0	0	0	0	0	0	0	0	0	0	0	0	0	0	0	0	0	0	0	0	0	0	0	0	0	0	0	0	0	0
ENSMUSG00000009640|Dmap1	2638	2394	4735	1962	1620	973	3544	1464	1257	1101	2605	1583	1600	517	2106	0	1954	1719	2119	6	2012	2098	1818	3420	4126	2529	3373	1792	211	2495	2367	2392	1730	412	2561	471	0	157	2011	9	2477	792	3130	1845	7	1338	2886	2325	2430
ENSMUSG00000009646|Pla2g12b	0	0	0	0	0	0	0	0	0	0	0	0	0	0	0	0	0	0	0	0	94	0	0	0	0	0	0	0	0	0	0	0	0	0	0	0	0	0	0	0	0	0	0	0	0	0	0	0	0
ENSMUSG00000009647|Mcu	0	0	0	0	93	0	0	0	0	80	0	0	0	0	128	0	0	155	0	0	104	60	74	21	0	0	0	0	0	220	14	54	106	52	87	21	0	0	0	0	0	19	0	13	0	0	50	161	0
ENSMUSG00000009654|Oit3	0	0	0	0	0	0	0	0	0	0	0	0	0	0	0	0	0	0	0	0	0	0	0	0	0	0	0	0	0	0	0	0	0	0	0	0	0	0	0	0	174	0	0	0	0	0	0	0	0
ENSMUSG00000009670|Tex11	0	0	71	26	0	0	0	0	0	0	77	33	0	283	0	0	68	94	216	0	215	134	10	50	41	0	10	8	0	231	0	38	0	4	11	0	0	0	0	0	177	0	0	0	0	0	87	0	98
ENSMUSG00000009681|Bcr	0	0	9	0	140	0	0	75	0	0	452	0	0	0	0	0	0	0	293	0	10	0	100	0	8	0	0	0	0	0	153	20	0	285	0	0	0	0	0	0	157	0	0	0	0	0	43	0	90
ENSMUSG00000009687|Fxyd5	0	0	0	0	0	0	0	0	25	0	0	0	0	0	0	0	0	0	0	0	0	75	0	0	0	0	0	61	0	0	0	45	0	0	0	0	0	0	0	0	0	0	0	0	0	0	0	0	38
ENSMUSG00000009731|Kcnd1	0	204	190	0	0	0	39	0	0	40	74	0	426	0	64	0	10	0	0	0	31	0	247	0	0	0	0	0	0	0	0	55	0	0	0	228	0	0	0	0	0	0	0	0	0	0	0	0	0
ENSMUSG00000009733|Tfcp2	465	1517	1021	1686	3539	309	887	953	163	473	655	537	997	1493	803	3	447	891	1054	0	839	985	569	157	1369	1746	411	197	1017	1375	572	1387	2543	936	1569	327	0	8	2974	0	538	320	2131	553	0	1327	1812	1048	1367
ENSMUSG00000009734|Pou6f2	0	0	0	0	0	0	0	24	0	0	0	0	0	23	86	0	0	0	0	0	0	0	0	0	0	0	0	0	0	0	0	0	0	0	0	0	0	0	0	0	0	0	0	0	0	0	0	0	0
ENSMUSG00000009739|Pou6f1	175	330	5087	2193	1504	99	1431	443	1250	919	1625	1849	1289	1139	1906	0	1139	941	1111	0	1247	1941	1115	715	1187	1081	968	784	1309	662	1282	1199	895	628	510	1266	4	0	524	262	730	551	355	328	0	769	1788	1255	1188
ENSMUSG00000009741|Ubp1	549	480	118	250	619	545	119	249	64	1377	228	59	927	552	318	0	313	610	498	0	164	94	306	336	301	281	296	179	0	635	187	302	453	168	198	263	0	0	463	0	619	122	214	513	0	637	839	420	161
ENSMUSG00000009772|Nuak2	0	0	0	0	0	0	0	0	0	0	0	0	0	0	0	0	0	0	0	0	0	0	0	0	0	0	0	0	0	0	0	0	0	0	0	0	0	0	0	0	0	0	0	0	0	0	0	0	0
ENSMUSG00000009828|Cilk1	143	111	25	218	380	0	70	214	42	4	66	143	76	12	70	0	46	71	521	0	25	0	74	0	0	32	0	25	0	0	0	57	0	37	38	0	0	0	32	0	381	0	15	21	0	29	165	88	34
ENSMUSG00000009863|Sdhb	222	1186	1515	1594	965	660	2373	636	863	411	1074	514	462	1061	764	0	751	1564	1590	4	1224	1123	590	331	1084	1951	1756	1107	17	1633	756	1359	450	16	658	359	0	0	118	0	1724	1240	1671	661	0	1548	832	1700	1049
ENSMUSG00000009876|Cox4i2	0	112	125	53	197	0	76	265	22	0	178	0	72	0	66	0	61	49	39	0	76	156	24	16	19	46	94	32	0	0	8	29	0	0	0	20	3	0	0	0	0	0	42	75	0	295	171	66	62
ENSMUSG00000009894|Snap47	0	990	0	699	424	696	404	909	0	435	412	66	472	437	183	0	4	217	0	5	201	6	267	132	62	654	440	585	4	1221	8	313	16	173	351	175	0	3	224	0	1167	346	0	236	4	33	4	1031	1302
ENSMUSG00000009900|Wnt3a	202	0	0	81	4	0	0	0	0	0	0	0	0	0	31	0	4	0	0	0	0	0	0	0	44	26	0	0	0	0	0	0	0	0	0	3	0	0	0	0	0	0	0	0	0	0	274	0	0
ENSMUSG00000009905|Kdsr	371	500	21	527	248	303	379	540	277	15	15	184	345	333	551	0	236	360	178	0	105	256	140	8	230	535	137	709	718	457	261	249	308	15	36	198	368	0	256	0	219	363	406	383	0	1159	616	930	389
ENSMUSG00000009907|Vps4b	779	519	818	715	575	961	780	221	34	67	440	354	653	1056	533	0	204	396	267	10	371	474	74	283	983	526	550	562	194	354	315	574	164	382	375	155	0	0	225	0	345	116	1552	499	0	395	303	346	1571
ENSMUSG00000009927|Rps25	21579	20889	13764	12454	14412	10842	15795	22552	11216	10665	9998	9779	10835	12613	12591	27	11682	12883	9078	27	10472	12006	9832	11294	17584	17109	13165	9189	2648	13300	9210	12325	9458	7136	6451	4004	581	2632	6046	438	13428	9801	11563	10703	1522	9934	10003	11444	13651
ENSMUSG00000009941|Nxf2	0	3	0	0	0	0	0	0	0	0	0	0	0	0	0	0	37	274	402	0	83	0	190	92	0	0	0	0	0	0	0	0	149	490	515	574	0	0	1083	0	0	3	0	0	0	0	0	0	10
ENSMUSG00000009995|Taz	0	238	0	0	180	53	334	0	95	65	222	38	257	222	0	0	657	838	197	3	516	398	498	737	0	318	92	0	0	42	0	109	0	318	279	13	0	0	160	0	156	321	88	346	0	108	273	257	217
ENSMUSG00000010021|Kif19a	0	0	86	0	0	0	0	0	0	0	0	113	0	0	0	0	0	0	0	0	0	0	2	0	0	620	0	0	0	0	0	0	0	0	0	0	0	0	0	0	0	0	346	0	0	0	0	0	0
ENSMUSG00000010025|Aldh3a2	0	73	392	0	0	0	0	0	0	0	0	0	0	58	0	0	0	0	0	0	136	0	0	109	0	209	0	49	0	47	0	319	17	0	60	0	0	0	0	0	0	0	0	89	0	192	96	25	0
ENSMUSG00000010044|Zmynd10	0	0	0	0	0	0	0	0	0	0	0	0	0	0	0	0	0	0	0	0	0	0	0	0	0	0	0	0	0	0	0	0	0	0	0	0	0	0	0	0	0	0	0	0	0	0	0	0	0
ENSMUSG00000010045|Tmem115	0	54	607	9	390	198	433	0	0	314	347	0	119	0	184	0	0	120	258	0	341	6	0	0	110	115	818	0	0	213	312	0	0	588	0	4	0	0	122	0	0	0	0	0	0	0	380	0	0
ENSMUSG00000010047|Hyal2	0	0	0	6	442	503	182	0	0	83	769	0	370	0	0	0	155	0	0	0	0	3	150	380	273	834	0	0	0	303	0	0	0	626	0	261	0	0	25	3	749	57	0	0	2	1435	124	287	118
ENSMUSG00000010048|Ifrd2	1815	1595	829	1662	1200	1633	3560	695	677	689	528	1246	1284	3439	2378	0	1641	630	1070	0	1280	809	1024	903	2451	2458	1045	280	64	992	2555	438	1226	506	501	145	13	0	150	0	1259	332	525	1301	4	479	962	134	982
ENSMUSG00000010051|Hyal1	1	1	0	0	0	3	0	0	1	1	366	6	0	1	1	0	0	0	1	0	0	0	1	0	67	227	741	130	0	0	1	612	13	0	5	0	0	0	0	0	35	0	4	0	0	3	387	4	377
ENSMUSG00000010054|Tusc2	70	374	639	657	548	318	723	446	514	620	174	174	0	87	224	0	779	121	311	0	58	104	179	46	1035	503	84	846	272	1280	633	1425	25	0	281	75	0	0	17	0	1157	151	1424	612	436	868	371	1818	1734
ENSMUSG00000010057|Nprl2	77	37	101	642	96	207	0	0	396	233	323	1005	0	0	178	0	340	0	145	0	366	353	0	0	304	305	503	275	0	49	4	367	812	0	531	0	0	0	624	0	75	0	637	0	0	793	617	0	0
ENSMUSG00000010064|Slc38a3	0	0	0	0	0	0	0	0	0	0	0	0	0	0	0	0	0	0	0	0	0	0	0	0	0	0	0	0	0	0	0	0	0	0	0	0	0	0	0	0	0	73	0	0	0	0	0	0	3
ENSMUSG00000010066|Cacna2d2	0	0	0	0	0	0	0	0	0	0	0	5	0	0	0	0	1	0	0	0	5	0	0	0	0	0	0	0	0	0	0	0	0	0	0	0	0	0	0	0	0	0	0	0	0	0	0	0	0
ENSMUSG00000010067|Rassf1	145	67	0	0	212	288	60	0	1615	1332	1922	864	2756	857	262	0	1168	272	297	0	172	239	807	849	1140	838	82	11	5	0	0	0	280	21	229	138	0	0	0	0	694	543	414	0	0	219	0	351	514
ENSMUSG00000010080|Epn3	0	0	0	0	0	0	0	0	0	0	0	0	0	0	0	0	0	0	0	0	0	0	0	0	170	0	0	0	0	0	0	0	0	0	0	0	0	0	0	0	0	0	19	0	0	0	36	0	0
ENSMUSG00000010086|Rnf112	0	0	0	0	0	0	0	0	0	0	0	0	0	0	0	0	0	0	0	0	0	0	0	0	0	0	0	0	0	0	0	0	0	0	0	0	0	0	0	0	0	0	0	0	0	0	0	0	0
ENSMUSG00000010095|Slc3a2	3729	4063	3872	4501	3673	2839	3023	5098	3445	4946	6147	5692	3961	3884	3091	6	8181	6902	6205	28	5913	4482	4740	3981	4945	9331	7716	4706	1969	5824	6909	4852	2577	3673	469	1057	26	46	1632	9	7057	2555	7415	3188	33	8481	6748	7024	8610
ENSMUSG00000010097|Nxf1	1547	1509	3269	2011	2482	1813	2673	1588	3048	2429	2547	3027	891	1758	2382	3	4223	4451	3378	16	3284	4714	2783	2299	1659	1057	1248	801	734	419	1156	1325	1114	1745	813	1620	88	33	1891	0	1575	1009	4113	1285	442	1784	2084	2379	861
ENSMUSG00000010110|Stx5a	525	303	496	248	288	349	12	139	246	183	433	388	32	0	91	0	330	478	89	0	366	735	4	173	526	718	234	758	492	634	119	4	341	253	94	322	0	0	280	0	304	87	108	493	0	469	0	302	18
ENSMUSG00000010122|Slc47a1	0	0	0	0	0	0	0	0	0	0	0	0	0	0	0	0	0	0	0	0	0	0	0	0	0	0	0	0	0	0	0	0	0	0	0	0	0	0	0	0	0	0	0	0	0	0	0	0	0
ENSMUSG00000010136|Pifo	0	0	0	0	0	0	0	0	0	0	0	0	0	0	0	0	0	0	0	0	0	0	0	0	0	0	0	0	0	0	0	0	0	0	0	0	0	0	0	0	0	0	0	0	0	0	0	0	0
ENSMUSG00000010142|Tnfrsf13b	0	0	157	116	275	64	0	378	0	351	86	241	358	292	369	0	184	0	670	0	141	0	375	273	0	0	238	0	0	0	3	0	0	0	124	0	0	0	0	0	100	0	0	56	0	161	161	0	0
ENSMUSG00000010154|Spire2	101	0	0	0	0	0	0	0	0	214	181	246	358	533	58	0	0	0	0	0	184	73	109	100	21	0	0	60	0	264	0	2	99	391	9	0	0	0	41	0	25	0	40	221	0	0	34	32	0
ENSMUSG00000010175|Prox1	0	0	0	0	0	0	0	0	0	0	0	0	0	0	0	0	0	0	0	0	0	0	0	0	0	0	0	0	0	0	0	0	0	0	0	0	0	0	0	0	82	0	0	0	47	0	0	0	0
ENSMUSG00000010205|Raver1	2369	1308	3179	1358	3024	2733	1596	1674	1383	713	318	2435	2326	843	1445	2	1965	3157	1604	17	0	665	3253	3041	508	1292	889	942	812	1	1669	193	0	400	1335	282	0	5	374	0	123	274	948	832	0	596	1780	2608	715
ENSMUSG00000010277|2610507B11Rik	3642	2572	3256	4908	4756	3488	4980	3572	3173	1466	4479	3868	4395	4090	2339	13	4382	2622	6420	9	3451	3709	3216	3708	2754	6139	2811	2323	4080	2752	1842	4995	1668	1937	1478	912	9	9	1701	0	5956	2912	7153	4579	8	9901	9074	4597	4586
ENSMUSG00000010290|AI597479	226	277	162	44	150	121	1097	78	250	46	0	316	291	593	388	0	56	57	141	0	144	103	0	124	426	550	279	206	3	90	226	25	0	34	211	107	4	0	40	0	176	0	215	19	0	244	0	4	57
ENSMUSG00000010307|Tmem86a	0	139	0	177	0	0	151	0	4	446	335	406	16	644	0	0	976	292	596	0	157	0	85	0	4	0	343	130	0	0	77	455	405	0	266	0	0	0	7	0	0	227	449	859	0	0	19	427	481
ENSMUSG00000010311|Optc	0	0	0	0	0	0	0	0	0	0	0	0	0	0	0	0	0	0	0	0	0	0	0	0	0	0	0	0	0	0	18	0	0	0	0	0	0	0	0	0	0	0	0	0	0	0	0	0	0
ENSMUSG00000010342|Tex14	30	0	0	19	44	252	9	12	0	0	23	0	460	393	93	0	22	0	0	0	11	18	17	0	25	0	339	27	0	22	22	58	0	0	60	4	0	0	0	0	101	9	0	371	149	455	83	1	132
ENSMUSG00000010358|Ifi35	743	886	1579	940	1558	506	730	1671	0	362	547	2075	490	909	885	0	841	1462	1968	9	849	1670	1360	1111	458	672	1450	766	0	908	489	389	1537	1042	1704	435	0	0	545	0	2154	870	681	789	15	931	2051	1098	321
ENSMUSG00000010362|Rdm1	561	206	0	8	0	74	836	4	45	299	0	802	37	222	715	0	85	235	273	0	364	1500	197	501	0	178	0	0	0	152	405	204	1347	418	258	216	0	0	449	0	0	0	820	311	0	246	965	695	32
ENSMUSG00000010376|Nedd8	2740	1718	3426	2898	2478	865	2318	3132	2010	2126	1056	2036	2140	1404	657	0	1632	1224	1168	8	1249	1442	1578	1123	2021	2877	2316	1032	905	1215	1165	1648	412	1134	1055	290	0	0	992	0	1214	699	2083	1329	0	1841	842	1416	1864
ENSMUSG00000010392|Gosr1	144	700	661	600	401	172	1136	240	428	391	204	671	120	768	170	0	776	718	752	0	688	1218	486	685	316	511	877	438	141	760	728	431	712	223	888	170	4	0	303	0	657	121	503	240	0	219	518	246	414
ENSMUSG00000010406|Mrpl52	874	1142	1592	871	1200	430	1154	1242	782	719	1262	373	1148	743	367	0	466	746	398	0	628	303	670	601	844	1632	1070	390	235	1230	925	996	401	306	254	167	320	11	256	423	1236	90	451	1043	505	709	359	748	1126
ENSMUSG00000010435|Spaca7	0	0	0	0	0	0	0	0	0	0	0	0	0	0	0	0	0	0	0	0	0	0	0	0	0	0	0	0	0	0	0	0	0	0	0	0	0	0	0	0	0	0	0	0	0	0	0	0	0
ENSMUSG00000010453|Kansl3	619	1846	2188	921	3650	590	2998	1316	485	953	881	1402	2457	3253	3501	8	1120	1063	1039	4	2254	2081	1752	1263	1193	1577	2626	2039	634	1357	551	3063	1713	1355	2555	1837	32	0	2788	42	1795	263	1184	1175	18	1812	1172	3291	551
ENSMUSG00000010461|Eya4	0	0	0	0	0	0	0	0	0	0	0	0	0	0	0	0	0	0	0	0	0	0	0	0	0	0	0	0	0	0	0	0	0	0	0	0	0	0	0	0	0	0	0	0	0	0	0	0	0
ENSMUSG00000010476|Ebf3	0	0	0	0	0	352	69	0	0	0	0	0	0	0	74	0	1	0	0	0	0	0	0	0	0	0	0	0	12	0	0	24	0	0	0	0	0	0	0	0	0	0	0	0	0	0	0	0	0
ENSMUSG00000010492|Uckl1os	0	0	0	0	0	0	0	0	0	0	0	0	0	0	0	0	0	0	52	0	0	0	0	0	0	0	0	0	0	0	0	0	0	0	0	0	0	0	0	0	0	0	1	0	0	0	0	0	0
ENSMUSG00000010505|Myt1	0	0	0	0	0	0	0	0	0	0	0	37	0	0	0	0	0	0	0	0	0	0	0	0	0	0	0	0	0	0	0	0	0	0	0	0	0	0	0	0	0	0	0	0	79	0	0	0	0
ENSMUSG00000010517|Faf1	974	709	334	352	1226	864	1198	554	351	1039	1343	714	1424	1230	1066	0	155	2214	1301	4	1491	1676	1696	875	40	531	175	731	915	1536	908	643	126	455	262	260	0	195	488	0	653	131	1188	673	0	914	738	1576	212
ENSMUSG00000010529|Gm266	0	0	0	0	0	0	0	0	0	0	0	0	0	0	0	0	0	0	0	0	0	0	0	0	0	0	0	0	0	0	0	0	0	0	0	0	0	0	0	0	0	0	0	0	0	9	0	0	93
ENSMUSG00000010538|Tsacc	24	78	4	0	19	0	138	0	34	0	0	68	31	2	26	0	19	53	36	0	36	119	2	23	32	9	0	0	0	15	0	14	31	30	0	36	0	0	0	0	0	83	0	11	0	29	18	0	49
ENSMUSG00000010554|Mettl16	207	584	1275	1095	542	382	690	906	485	604	791	81	254	281	424	0	1205	494	499	0	469	959	707	942	879	1715	1038	506	1179	1196	775	336	158	175	607	116	0	0	176	0	867	69	133	1090	0	870	800	1355	1648
ENSMUSG00000010592|Dazl	142	97	49	445	0	251	0	30	44	0	77	50	0	0	314	0	92	241	0	0	0	6	0	0	431	991	661	0	245	132	469	158	129	0	96	44	0	434	122	0	71	0	271	0	0	0	689	431	130
ENSMUSG00000010601|Apol7a	0	0	0	0	0	0	4	0	0	0	0	0	0	0	4	0	0	0	4	0	4	0	0	0	0	0	0	0	0	0	0	0	9	0	0	0	0	0	14	0	0	0	0	0	0	0	0	0	0
ENSMUSG00000010607|Pigyl	1398	817	704	399	711	399	708	794	758	101	314	123	1069	498	603	0	1224	452	1026	0	1009	1360	1780	965	346	185	545	389	273	313	238	282	2135	2706	2049	456	0	0	2511	5	1312	461	401	817	0	880	867	938	564
ENSMUSG00000010608|Rbm25	1974	4151	2517	2502	3063	1716	3069	3555	941	1053	540	975	2124	1800	2314	6	2073	1838	1328	9	1644	2172	1911	1415	980	1459	861	884	1516	1093	840	1506	1739	2362	3562	633	406	11	2634	2	1819	315	1942	1318	8	1795	1753	1763	4397
ENSMUSG00000010609|Psen2	0	0	0	197	221	0	4	7	0	0	0	0	295	0	20	0	0	63	0	0	0	298	5	0	310	33	0	135	0	459	0	0	106	223	8	0	0	0	0	0	44	0	396	10	0	0	62	25	33
ENSMUSG00000010651|Acaa1b	0	373	210	339	37	0	354	22	132	7	0	0	9	27	172	0	11	9	5	0	13	15	0	0	627	46	349	24	0	454	22	6	6	0	0	296	0	0	6	0	223	176	842	409	0	762	5	0	422
ENSMUSG00000010660|Plcd1	5036	3473	5318	5630	4263	2294	1078	4479	2245	2900	2988	1494	1214	1454	1595	0	2813	690	2214	15	2511	3040	3291	3556	2937	2352	5043	1708	715	3077	2741	1501	128	617	62	829	4	0	334	4	3265	1097	5308	2549	125	1840	4316	4555	3026
ENSMUSG00000010663|Fads1	0	341	131	295	243	209	241	712	141	162	511	300	242	113	127	0	139	0	0	0	65	0	0	224	188	316	0	405	0	154	512	0	93	4	0	60	0	0	0	0	458	18	508	394	10	347	128	243	233
ENSMUSG00000010721|Lmbr1	0	0	0	0	0	0	0	0	66	0	83	30	169	0	12	0	0	0	0	0	0	186	16	130	17	68	264	108	0	176	0	21	29	0	84	99	0	0	3	0	77	0	0	0	0	0	22	11	0
ENSMUSG00000010751|Tnfrsf22	1	70	0	0	1	0	6	0	36	0	7	84	292	212	32	0	11	4	9	0	15	10	2	7	0	46	27	2	0	2	1	109	32	123	14	76	0	0	19	0	19	4	245	64	0	3	0	10	4
ENSMUSG00000010755|Cars	385	581	970	351	706	512	697	387	440	758	576	442	433	910	1099	0	1059	1190	730	0	513	490	593	244	1331	1447	472	1133	498	843	467	535	4	244	939	374	0	0	349	0	205	5	1306	1036	4	451	73	1825	655
ENSMUSG00000010760|Phlda2	1983	10437	12989	10346	16797	2242	18134	20429	5644	11803	8072	8089	7943	7142	4955	9	12591	14029	2919	8	5059	4592	11875	11972	12826	13581	6068	4261	227	3686	1920	7062	651	9517	1544	8226	310	18	2595	24	3466	5899	412	10511	1930	11672	10848	1602	3820
ENSMUSG00000010796|Asz1	74	42	6	79	22	0	0	180	62	0	29	0	52	206	50	0	74	4	151	0	86	0	210	55	539	185	120	81	0	387	61	117	0	182	0	79	0	0	102	0	133	7	100	40	0	167	19	0	145
ENSMUSG00000010797|Wnt2	0	0	0	0	0	0	0	0	0	0	0	0	0	0	0	0	0	0	0	0	0	0	0	0	0	0	0	0	0	0	0	0	0	0	0	0	0	0	0	0	0	0	0	0	0	0	0	0	0
ENSMUSG00000010803|Gabra1	0	0	0	0	0	0	0	0	0	0	0	0	0	0	0	0	0	0	0	0	0	0	0	0	0	0	0	0	0	0	0	0	0	0	0	0	0	0	0	0	0	0	0	0	0	0	0	0	0
ENSMUSG00000010825|Grid2ip	0	8	0	0	0	0	0	22	20	0	28	102	0	0	2	0	0	0	3	0	0	0	3	213	0	0	45	0	0	0	0	9	1	122	0	19	0	0	0	0	0	0	44	12	0	4	0	0	0
ENSMUSG00000010830|Kdelr3	0	747	1513	622	429	0	1151	1277	1252	1350	1178	496	137	5	170	0	1318	1301	822	0	1473	1204	1945	2262	1863	1178	787	236	7	268	227	1066	0	0	0	0	0	0	4	0	653	1125	388	1823	6	1781	989	2081	383
ENSMUSG00000010841|Cfap97d1	0	0	0	0	0	0	0	0	0	0	0	0	0	0	0	0	0	0	0	0	0	0	0	0	0	0	0	0	0	0	4	0	0	0	0	0	0	0	0	0	0	0	0	0	0	0	0	0	0
ENSMUSG00000010911|Apip	260	103	56	183	83	13	58	235	169	0	182	18	207	25	191	0	0	367	15	0	106	249	115	0	11	0	52	93	0	288	0	364	241	145	0	0	0	0	167	0	389	0	45	0	0	107	138	0	564
ENSMUSG00000010914|Pdhx	1158	378	296	82	767	243	376	192	657	463	434	540	201	1042	946	0	1191	1346	422	0	321	1015	551	468	327	464	256	448	16	415	336	314	685	519	280	672	0	0	245	0	239	281	1940	320	0	338	490	1584	644
ENSMUSG00000010936|Vac14	850	433	60	22	52	0	0	121	0	482	182	65	575	350	690	0	768	721	644	4	844	934	995	133	17	185	0	537	278	895	460	533	579	104	177	483	0	0	585	4	179	8	1686	820	0	647	368	965	416
ENSMUSG00000011008|Mcoln2	0	0	0	0	0	0	0	0	0	0	0	0	0	0	0	0	0	0	0	0	0	0	0	0	0	0	0	0	0	50	0	0	0	0	0	0	0	0	0	0	0	0	0	0	0	0	0	0	0
ENSMUSG00000011034|Slc5a1	0	0	0	0	0	0	0	0	0	0	0	0	0	0	0	0	0	0	0	0	0	0	0	0	0	1	0	22	0	0	0	0	0	0	0	0	0	0	0	0	0	0	0	0	0	0	322	0	0
ENSMUSG00000011096|Akt1s1	1687	1148	3219	2562	1315	1683	2165	1364	1482	462	1050	1540	1853	1980	1686	0	1269	852	970	0	1109	1301	1076	1439	1136	1793	2074	1454	348	2153	1846	1981	1181	623	1272	503	0	377	737	0	965	862	1087	1406	10	1666	1642	1006	1027
ENSMUSG00000011114|Tbrg1	10679	9509	9828	7554	8889	6911	7221	14303	4477	4642	5808	6182	5718	5532	5814	30	4638	6530	6358	22	4032	4057	5202	5470	7204	6720	7517	5701	1189	6093	4565	8464	7412	6839	6235	4208	152	1499	6212	18	7609	2107	8927	3632	611	5417	3701	6017	5718
ENSMUSG00000011118|Panx3	0	1	0	1	0	0	0	0	0	0	0	0	1	0	1	0	0	0	0	0	0	0	0	0	0	1	0	1	0	0	0	0	0	0	1	0	0	0	0	0	0	0	0	0	0	0	0	0	0
ENSMUSG00000011148|Adssl1	0	0	0	0	0	0	0	0	0	0	0	0	0	0	0	0	0	258	0	0	0	0	0	0	0	0	0	25	0	382	28	0	0	0	0	0	0	0	0	0	0	0	215	0	0	0	58	0	0
ENSMUSG00000011154|Cfap161	0	0	0	0	0	0	0	0	0	0	0	0	0	0	0	0	0	0	0	0	0	0	0	0	0	0	0	0	0	0	0	0	0	0	0	0	0	0	0	0	0	0	0	0	0	0	0	0	0
ENSMUSG00000011158|Brf1	5	723	13	381	236	0	0	73	149	95	131	0	46	289	9	0	348	214	343	0	426	613	299	496	167	83	206	4	0	579	127	33	3	230	381	0	1518	0	200	0	54	24	238	10	4	0	0	29	36
ENSMUSG00000011171|Vipr2	0	0	0	0	0	0	0	0	0	0	0	0	0	0	0	0	0	0	0	0	0	0	0	0	0	0	0	0	0	0	0	0	0	0	0	0	0	0	0	0	0	0	0	0	0	0	0	0	0
ENSMUSG00000011179|Odc1	35885	27279	29276	34560	44732	25908	41265	15535	25448	21454	36302	30118	31051	29505	29544	70	26475	33702	44095	134	46934	49109	51420	53720	16989	19843	37322	21868	14393	41115	37524	53198	18178	13978	14725	8188	499	174	21518	186	25932	3881	51834	36814	850	43648	43709	46080	15955
ENSMUSG00000011254|Thg1l	589	224	91	639	981	196	585	7	212	345	265	225	523	822	1036	0	203	57	5	0	226	29	350	265	517	379	391	352	0	308	145	638	164	84	158	169	0	0	0	0	457	0	116	55	0	261	0	807	670
ENSMUSG00000011256|Adam19	0	125	413	305	11	205	290	103	621	298	902	5	482	257	49	0	329	201	420	0	21	8	94	0	224	490	22	39	68	0	306	299	32	0	0	0	0	0	166	0	140	242	1	275	0	315	309	14	0
ENSMUSG00000011257|Pabpc4	9458	6904	8338	8715	9636	6062	13251	9727	5221	3164	6478	5119	3895	4721	5232	0	6703	7322	4300	22	4557	6833	3864	5492	6119	6047	7237	4037	4728	6095	3920	8545	1518	1620	2147	1105	27	42	3898	14	6076	1430	8494	6372	67	4570	4699	5005	3053
ENSMUSG00000011263|Exoc3l2	6038	5324	4685	10376	4348	4107	7009	5349	8395	16860	12907	17615	10468	11384	6572	9	14216	16164	12955	5	11884	16649	16117	10215	5136	4300	3557	1479	22	2143	1958	3821	13040	2751	17170	3007	1843	1620	2641	9	3340	3710	5004	2945	260	4454	4958	5360	350
ENSMUSG00000011267|Zfp296	1145	4458	10448	11740	5508	3215	5057	5313	7449	8669	8026	6813	2878	5059	5147	3	9435	14126	18306	20	10713	9135	11700	11380	3493	2511	7350	2649	2893	2205	3422	5731	5954	1452	6014	771	18	2814	2765	31	9297	3351	10491	4624	45	4162	11735	3593	5039
ENSMUSG00000011305|Plin5	0	0	0	0	0	0	133	0	251	288	352	91	48	0	0	0	0	0	141	0	80	47	0	0	0	0	0	0	0	0	0	0	0	0	0	4	0	0	0	0	33	0	0	0	0	0	0	586	519
ENSMUSG00000011306|Sugp1	1527	796	1369	626	957	829	1642	1475	756	721	1085	813	2235	899	2115	0	614	1087	485	0	851	1608	1435	656	1993	1299	1198	789	277	980	540	1678	1031	282	215	377	0	0	65	5	1333	168	1441	486	0	1414	973	1258	611
ENSMUSG00000011349|Dmrtc2	0	0	0	0	0	0	0	0	0	0	0	0	0	0	0	0	0	0	0	0	0	0	0	0	0	0	0	0	0	0	0	0	0	0	0	0	0	0	0	0	0	0	0	0	0	0	0	0	0
ENSMUSG00000011350|Gm5893	0	0	0	0	0	0	0	0	0	0	48	0	0	8	0	0	0	0	0	0	0	0	0	0	0	0	0	0	0	29	0	0	0	0	0	0	0	0	0	0	38	0	0	0	0	0	0	0	0
ENSMUSG00000011382|Dhdh	203	76	103	8	4	0	268	11	37	46	13	113	122	32	128	0	0	0	218	0	10	0	0	0	1	18	0	0	0	0	74	0	25	83	4	0	0	0	74	8	0	0	0	0	0	0	145	4	70
ENSMUSG00000011427|Zfp790	514	102	0	0	382	0	0	0	113	0	80	520	157	0	0	0	0	23	0	0	170	0	52	0	0	0	36	12	2734	0	0	983	0	4	16	4	0	0	0	0	0	139	0	12	3	0	191	0	28
ENSMUSG00000011463|Cpb1	0	0	0	0	0	0	0	0	0	0	0	0	0	0	0	0	0	0	0	0	0	0	0	0	0	0	0	0	0	0	0	0	0	0	0	0	0	0	0	0	0	0	0	0	0	0	0	0	0
ENSMUSG00000011486|Slc25a41	181	195	902	568	653	0	383	6	1739	155	552	1098	723	295	271	0	360	0	935	0	441	950	563	617	2738	862	1078	649	0	261	446	111	243	188	519	76	0	0	584	3	274	10	346	595	0	763	821	689	467
ENSMUSG00000011589|Fsd1	0	0	0	0	0	0	0	0	0	94	0	0	0	0	0	0	0	0	0	0	61	146	0	0	0	0	0	0	0	0	0	0	0	0	0	0	0	0	0	0	0	0	0	0	0	0	0	0	54
ENSMUSG00000011632|Pinlyp	603	166	0	211	121	0	507	271	0	0	27	164	143	112	56	0	0	404	222	0	0	6	250	152	1013	884	604	423	0	61	375	539	0	0	74	0	0	0	0	0	328	609	521	239	0	357	78	734	690
ENSMUSG00000011658|Fuz	0	11	0	0	0	0	80	0	0	0	0	0	185	0	43	0	0	4	34	0	26	0	35	0	0	82	70	0	0	3	0	31	0	0	0	0	0	0	0	0	0	0	0	0	0	0	2	0	0
ENSMUSG00000011751|Sptbn4	0	0	75	0	132	0	0	0	26	0	0	0	277	162	0	0	0	0	0	0	0	0	0	0	0	160	207	0	4	0	0	0	424	0	0	0	0	0	0	0	51	0	0	0	0	174	0	86	0
ENSMUSG00000011752|Pgam1	2715	1896	2793	2793	2374	1295	2991	2484	2634	2417	2795	2237	776	583	2435	2	2935	4092	1356	8	1695	3222	2500	1664	2200	2238	3318	2141	1989	1144	1830	2388	2973	1869	3616	1394	0	272	2014	0	2337	2085	1920	1381	11	3000	2215	2600	2127
ENSMUSG00000011831|Evi5	917	1334	1148	1259	826	754	1272	362	1322	905	1345	1160	1397	610	1734	5	1175	1829	1038	0	1412	3028	1136	2014	402	900	653	209	15	845	587	701	1074	675	1109	520	4	111	1586	0	987	354	762	1007	0	848	793	647	718
ENSMUSG00000011832|Evi5l	185	160	0	0	0	0	371	956	0	159	356	386	301	0	511	0	0	106	0	0	214	181	0	0	78	324	412	0	0	0	46	91	0	134	0	0	0	0	145	0	68	0	77	0	0	351	0	0	128
ENSMUSG00000011837|Snapc2	1265	1234	2033	1937	4288	667	2248	1345	2208	2372	3013	3124	3121	986	2362	0	2016	2304	2751	0	2919	843	1860	2921	2628	1537	1551	2008	1403	1123	1389	4243	1422	1535	2157	522	0	2287	1454	0	955	0	3	762	4	1932	2703	1017	1904
ENSMUSG00000011877|Git1	16	87	0	19	327	0	538	397	288	19	553	458	749	1168	392	0	64	176	0	0	66	564	119	383	32	1512	69	7	0	16	163	16	104	184	21	593	0	0	250	0	272	364	1649	1312	0	41	410	151	481
ENSMUSG00000011884|Gltp	116	532	459	375	71	0	461	0	470	235	7	392	98	333	59	0	360	559	166	0	464	238	172	63	638	701	986	407	14	306	145	867	74	148	248	14	0	0	194	0	464	190	1061	26	0	134	293	418	493
ENSMUSG00000011958|Bnip2	958	461	858	471	677	552	194	0	529	252	598	758	1165	901	1193	0	1034	1463	859	0	743	210	799	601	380	459	43	399	4	316	320	473	289	244	253	228	0	0	548	0	0	0	66	428	0	222	351	384	330
ENSMUSG00000011960|Ccnt1	1045	1128	1753	1923	2267	911	1399	1126	1780	1035	1507	1865	1473	634	2273	0	1697	1871	1549	0	1169	1063	1324	649	1693	2892	3337	1086	1439	966	1207	2093	671	1394	2301	585	8	6	1340	8	912	432	3510	727	5	1584	1421	2401	932
ENSMUSG00000012017|Scarf2	0	0	138	82	0	4	0	0	0	0	181	0	616	217	4	0	0	0	0	0	0	0	59	0	0	0	0	0	0	0	155	273	0	0	0	0	0	0	0	0	100	0	123	0	0	246	0	0	0
ENSMUSG00000012042|4930579F01Rik	0	0	0	0	0	0	0	0	0	0	0	0	0	0	0	0	0	0	0	0	0	0	0	0	0	0	0	0	0	0	0	0	225	68	0	56	0	0	537	0	0	0	0	0	0	0	0	0	0
ENSMUSG00000012076|Brms1l	705	319	504	218	299	153	272	631	720	357	381	464	329	741	221	0	303	686	46	0	309	237	348	258	180	460	290	67	0	110	108	56	64	136	45	146	0	0	44	0	50	71	552	103	0	146	342	217	127
ENSMUSG00000012114|Med15	42	367	285	338	348	0	1030	114	144	59	82	715	224	616	0	0	213	249	4	0	257	63	325	125	103	777	281	135	289	330	315	38	104	58	122	109	0	0	0	0	211	3	222	412	0	469	131	640	188
ENSMUSG00000012117|Dhdds	640	950	1881	1310	773	469	1463	810	704	116	47	237	747	733	1102	0	850	928	659	0	1149	1305	511	340	1579	1505	1050	749	24	508	1201	679	400	7	909	447	0	3	280	0	383	5	984	438	0	302	267	669	1440
ENSMUSG00000012123|Crybg2	0	103	0	245	35	0	0	811	123	599	0	963	265	318	0	0	121	56	12	0	433	495	92	140	0	565	178	477	0	131	260	226	263	0	186	86	0	0	663	0	310	769	59	5	0	55	27	0	280
ENSMUSG00000012126|Ubxn11	356	323	0	81	222	220	73	283	154	0	0	201	524	404	343	0	85	0	183	0	225	0	0	168	283	155	155	9	0	58	0	30	0	219	407	0	0	0	0	0	0	381	0	192	0	130	145	159	81
ENSMUSG00000012187|Mogat1	0	0	0	0	0	0	0	0	0	39	0	42	0	0	24	0	0	0	0	0	6	118	17	0	35	0	0	0	0	0	0	31	0	52	0	87	0	0	0	0	8	0	0	0	0	0	0	18	7
ENSMUSG00000012211|Tex22	0	0	0	0	0	0	31	0	0	0	0	0	0	0	0	0	0	0	0	0	0	0	0	0	0	0	0	0	0	0	0	0	0	0	0	0	0	0	0	0	0	0	0	0	0	0	0	0	0
ENSMUSG00000012282|Wnt8a	0	0	0	0	86	0	0	0	0	0	0	0	0	0	2	0	0	0	0	0	63	0	0	0	0	0	0	0	0	0	0	0	0	0	0	0	0	0	0	0	0	0	0	0	0	0	0	0	0
ENSMUSG00000012296|Tjap1	51	147	160	259	595	135	506	409	560	691	826	190	41	0	215	0	709	453	387	0	674	1172	459	698	561	349	476	398	507	200	288	719	552	288	709	133	0	0	458	0	461	4	1710	799	0	557	1157	1772	387
ENSMUSG00000012350|Ehf	0	0	0	0	0	0	0	0	0	0	0	0	0	0	36	0	0	0	0	0	5	0	0	0	0	0	0	0	0	0	0	0	0	0	0	0	0	0	8	0	0	0	0	0	0	0	0	0	0
ENSMUSG00000012396|Nanog	0	75	420	700	518	52	265	7	1081	124	755	239	755	878	504	0	9	54	533	0	289	168	455	570	0	209	0	325	0	0	25	169	0	114	0	0	0	0	0	0	32	527	0	0	60	354	430	0	0
ENSMUSG00000012405|Rpl15	20531	15766	20348	16449	23062	13756	23656	26988	12195	11355	14004	15768	13098	12924	12168	37	10924	13597	13125	55	12063	11932	11645	13609	16712	18883	15837	10994	8153	19211	15324	14489	8751	7135	11442	4242	636	649	7257	26	13324	9732	14022	11432	516	13109	12567	11395	15046
ENSMUSG00000012422|Tmem167	1601	914	1502	743	863	569	1101	873	930	1030	563	503	738	577	691	0	568	504	735	5	846	683	982	886	1091	697	1424	554	66	768	298	1025	344	257	280	149	33	25	597	0	516	448	1010	524	19	540	918	791	321
ENSMUSG00000012428|Steap4	0	0	0	0	0	0	0	0	0	0	0	0	0	0	0	0	0	0	0	0	0	0	0	0	0	0	0	0	0	0	0	0	0	0	0	0	0	0	0	0	0	0	0	0	0	0	0	0	0
ENSMUSG00000012429|Mplkip	427	356	361	260	560	251	328	195	390	154	131	519	215	435	299	0	688	88	534	0	499	475	1004	933	247	136	263	5	0	119	0	45	321	453	288	131	2	0	261	0	132	119	87	150	0	194	112	205	214
ENSMUSG00000012443|Kif11	2004	2289	1523	1391	1823	1707	1475	2076	652	1447	2965	1095	928	483	2542	4	1866	1589	2272	0	2156	2129	2019	2942	1385	1887	2563	1834	163	1735	1896	962	1377	762	1442	581	5	13	851	13	405	75	1150	941	9	1551	962	827	719
ENSMUSG00000012483|Rpa3	445	333	201	130	183	361	220	206	78	14	105	190	167	24	183	0	180	58	129	0	107	193	401	399	91	57	73	49	0	20	57	15	185	257	28	155	0	7	161	0	92	0	168	0	0	242	159	56	20
ENSMUSG00000012519|Mlkl	0	0	0	0	54	0	0	0	106	0	0	0	13	0	0	0	0	0	0	0	33	35	87	41	0	0	33	84	0	0	5	0	23	0	0	0	0	0	0	0	16	0	78	178	0	0	13	376	0
ENSMUSG00000012520|Phox2b	0	0	0	0	0	0	0	0	0	0	0	0	0	0	0	0	0	0	0	0	0	0	0	0	0	0	0	0	0	14	0	0	0	0	0	0	0	0	0	0	0	0	0	0	0	0	0	0	0
ENSMUSG00000012535|Tnpo3	2820	1947	4308	4688	4474	2200	6144	2145	3798	4817	5517	4273	4047	2970	3754	11	7997	5614	4119	2	3850	5068	3280	3409	3590	5090	5144	4890	3182	3938	3761	3193	2634	1873	2716	1588	9	2	2661	10	2642	669	9000	3010	15	3349	2743	2290	5276
ENSMUSG00000012609|Ttll5	32	11	7	238	254	20	70	20	202	243	8	95	524	646	194	0	579	424	195	0	279	153	137	180	395	65	223	78	39	14	71	128	49	134	99	93	5	0	122	0	485	290	447	45	0	49	105	30	44
ENSMUSG00000012640|Zfp715	0	0	0	24	0	0	0	9	0	107	382	230	6	117	90	0	0	0	57	0	86	0	115	0	261	178	448	119	0	4	89	18	7	0	427	0	0	0	215	0	0	0	77	0	0	255	260	53	0
ENSMUSG00000012705|Retn	0	0	0	0	0	0	0	0	0	0	3	0	0	0	0	0	0	0	0	0	0	0	0	0	0	10	0	0	0	0	0	0	0	0	0	0	0	0	0	0	0	0	0	0	0	0	0	0	0
ENSMUSG00000012777|Acp4	0	0	0	0	0	0	0	0	0	0	0	0	0	25	0	0	32	0	0	0	0	0	0	0	0	0	0	0	0	0	0	0	0	0	0	0	0	0	0	0	0	0	0	0	0	0	0	0	0
ENSMUSG00000012819|Cdh23	0	0	0	0	147	0	277	0	0	0	5	0	0	0	0	0	0	159	391	0	53	0	0	0	466	0	131	0	8	0	142	75	0	35	0	4	0	0	0	0	0	822	404	278	0	206	0	432	195
ENSMUSG00000012848|Rps5	40230	32213	46326	39495	45816	25733	51326	38077	26752	22572	34786	23751	26441	24766	27009	52	25589	34564	34818	48	23443	30345	23942	38356	39259	34804	35956	21163	4854	29263	23194	32786	21663	9664	16927	8283	1301	6166	12614	42	29214	19618	38054	29060	2026	35943	31083	34656	29903
ENSMUSG00000012889|Podnl1	0	0	0	0	0	0	0	0	0	0	0	0	0	0	0	0	0	0	0	0	0	0	0	0	0	0	0	0	0	0	0	0	0	0	0	0	0	0	0	0	0	0	0	0	0	0	0	0	0
ENSMUSG00000013033|Adgrl1	5	246	215	0	174	71	730	0	67	254	492	433	236	110	115	0	12	58	31	0	22	168	131	256	87	44	162	121	117	59	35	56	233	0	281	117	0	0	640	0	0	0	122	0	0	352	68	139	61
ENSMUSG00000013076|Amotl1	0	0	0	295	0	0	0	0	0	0	92	753	0	0	220	0	0	115	0	0	27	394	292	105	0	47	0	42	0	0	0	0	0	0	0	0	0	3	0	0	0	4	477	369	0	330	81	170	36
ENSMUSG00000013083|2200002J24Rik	0	0	0	0	0	0	0	0	0	0	0	0	0	0	0	0	96	0	0	0	15	0	0	0	0	0	0	0	0	0	0	0	0	0	0	0	0	0	0	0	0	0	0	0	0	0	0	0	0
ENSMUSG00000013089|Etv5	1616	196	310	55	415	375	5	54	350	580	643	1523	181	167	245	0	1687	146	0	0	118	479	282	508	798	1373	137	195	11	402	199	345	220	682	0	655	0	0	617	0	917	0	450	182	0	218	1481	11	0
ENSMUSG00000013091|Tmem190	0	88	0	0	0	0	0	0	0	0	0	0	0	0	0	0	0	0	0	0	0	0	0	0	0	0	0	0	0	0	0	0	0	0	0	0	0	0	0	0	0	0	0	0	0	0	0	0	0
ENSMUSG00000013150|Gfod2	205	376	0	1323	502	0	879	453	260	218	458	346	647	1290	393	0	435	25	870	0	344	668	44	170	134	171	103	0	0	0	301	653	0	373	613	306	0	0	381	3	137	5	6	0	0	538	221	1465	0
ENSMUSG00000013155|Enkd1	495	133	153	137	0	0	242	0	130	305	213	144	344	208	337	0	19	588	0	0	122	466	294	0	237	110	635	178	0	211	0	282	503	280	130	273	0	0	0	0	0	0	351	9	0	601	0	0	341
ENSMUSG00000013158|4933405L10Rik	0	0	0	0	0	0	0	0	0	0	0	0	0	0	0	0	0	0	0	0	0	0	0	0	0	0	0	0	0	0	0	0	0	0	0	0	0	0	0	0	0	0	0	0	0	36	0	0	0
ENSMUSG00000013160|Atp6v0d1	2875	2704	2781	2699	3106	1285	3064	1489	2183	2144	2305	1367	769	720	520	0	2740	2632	1982	6	2129	1513	2202	2053	2283	2374	2230	1248	210	1811	1702	2463	662	645	1866	821	0	0	623	4	2844	1921	4340	1252	33	2482	1610	2668	1828
ENSMUSG00000013236|Ptprs	454	359	1228	285	535	541	936	727	543	816	285	839	22	787	96	0	106	326	1110	0	505	894	372	639	1224	1313	1973	560	5	1204	1049	509	308	194	109	430	0	0	327	0	492	45	45	47	0	65	410	1531	13
ENSMUSG00000013275|Slc41a1	149	89	0	0	0	0	0	0	0	0	0	0	0	0	0	0	0	0	0	0	0	0	74	0	40	0	782	0	0	0	0	571	0	0	342	26	0	0	0	0	143	5	649	0	0	0	0	0	0
ENSMUSG00000013338|Fer1l4	0	0	0	0	0	0	0	0	0	0	0	0	0	0	224	0	0	0	0	0	0	0	0	0	0	0	0	0	0	0	0	0	0	0	0	0	195	0	0	0	0	0	15	0	156	0	0	0	0
ENSMUSG00000013353|4931406B18Rik	0	0	0	0	0	0	0	0	0	0	0	0	0	0	0	0	0	0	0	0	0	0	0	0	0	0	0	0	0	0	0	0	0	0	0	0	0	0	0	0	0	0	0	0	0	0	0	0	0
ENSMUSG00000013367|Iglon5	0	0	0	0	0	0	0	0	0	0	0	0	0	0	0	0	0	0	0	0	0	0	0	0	0	0	0	0	0	0	0	0	0	0	0	0	0	0	0	0	0	0	0	0	0	0	0	0	0
ENSMUSG00000013415|Igf2bp1	6740	3197	4121	4271	9703	5033	5915	8172	2015	2825	3259	5685	2993	4074	2235	12	3923	4282	2008	9	3523	4775	2185	1935	4074	5027	5700	4688	3535	2996	4854	4316	2568	3119	2376	3600	25	119	3900	47	4893	561	6862	3791	261	4406	5328	4654	4233
ENSMUSG00000013418|B4galnt2	76	31	24	93	125	0	54	0	0	6	111	62	453	312	87	0	272	16	0	0	212	93	151	165	136	7	0	50	0	0	0	46	0	0	147	0	0	0	16	0	4	214	31	0	0	320	244	77	0
ENSMUSG00000013419|Zfp651	0	0	0	0	46	0	0	0	0	0	0	0	0	0	0	0	0	0	0	0	0	0	0	0	0	0	0	0	0	0	0	0	0	0	0	0	0	0	0	0	0	0	0	0	0	0	0	0	0
ENSMUSG00000013465|Nelfb	1700	2174	2708	819	1150	222	1733	2244	19	359	1270	1325	1297	259	1271	0	1383	1169	1655	6	2109	1690	484	718	1955	2100	1535	1623	2863	2501	1619	590	73	837	672	9	9	0	118	0	1763	206	616	911	3	1559	1234	3633	1287
ENSMUSG00000013483|Card14	1249	702	271	669	808	0	239	397	294	0	202	0	312	647	293	0	212	683	769	0	784	1643	842	349	919	193	159	369	943	523	352	165	208	230	0	95	0	0	145	0	0	0	0	321	0	499	157	0	156
ENSMUSG00000013495|Tmem175	176	52	0	156	172	0	680	122	97	0	1315	11	685	0	136	0	261	0	316	0	177	212	0	390	93	151	354	147	0	386	36	15	0	664	7	49	0	0	139	0	261	0	10	416	0	0	0	554	353
ENSMUSG00000013523|Bcas1	0	0	0	0	0	0	0	0	0	0	0	0	0	177	0	0	0	0	5	0	0	0	11	0	0	0	0	42	0	0	0	0	0	0	175	0	0	0	0	0	7	13	12	0	0	0	0	0	0
ENSMUSG00000013539|Tango2	852	190	515	330	1057	267	484	624	210	22	164	565	541	342	2	0	614	1435	775	11	1110	861	476	768	655	555	772	473	4	232	150	779	390	512	76	154	0	0	654	0	1588	56	338	638	0	478	54	0	632
ENSMUSG00000013562|4833413E03Rik	0	0	0	0	0	0	0	0	0	0	0	0	0	0	0	0	0	15	0	0	10	0	0	0	0	83	0	0	0	0	0	0	0	0	0	74	0	0	36	0	0	0	0	0	0	0	0	0	0
ENSMUSG00000013584|Aldh1a2	0	67	665	299	609	0	182	358	0	0	0	353	0	6	0	0	0	0	0	0	0	0	0	0	0	0	53	353	0	0	0	0	0	0	0	0	0	0	0	0	0	0	0	0	0	0	226	0	0
ENSMUSG00000013593|Ndufs2	1666	700	781	722	459	746	277	443	547	287	509	127	635	264	756	0	1054	206	260	8	510	698	127	589	1444	2710	1632	1163	0	2285	1038	1107	258	23	120	332	5	0	18	0	1552	0	877	522	0	167	15	637	1241
ENSMUSG00000013611|Snx31	0	0	0	0	0	0	0	0	0	0	0	0	0	0	0	0	0	0	0	0	46	0	0	0	0	0	0	0	0	0	0	0	0	0	0	0	0	0	0	0	0	0	0	0	0	0	0	0	0
ENSMUSG00000013622|Atraid	2368	717	627	1015	657	534	772	1033	844	374	695	375	1607	2751	1679	0	1480	1047	1290	5	1116	1881	389	1420	949	663	582	259	0	789	606	739	1228	968	1032	600	8	0	198	0	495	89	216	240	21	935	1093	979	673
ENSMUSG00000013629|Cad	5463	5473	12571	14443	6598	12869	12681	5906	4974	6366	9359	7018	6665	9462	7188	10	4077	6863	7692	28	7634	9646	7250	6844	5386	9291	5130	6742	3896	11661	8306	13060	4924	2761	8562	4804	12	13	3318	18	4504	4173	17572	9534	40	11655	13121	14904	3789
ENSMUSG00000013643|Lypd8	243	146	0	0	198	4	0	0	331	0	399	487	0	0	42	0	0	437	0	0	45	0	0	0	856	3832	2013	97	101	799	0	654	0	0	0	0	0	0	111	0	621	0	0	0	0	0	666	0	321
ENSMUSG00000013646|Sh3bp5l	0	572	1426	259	1609	1212	512	48	844	1041	2148	1001	1492	1307	966	4	742	839	976	4	998	2327	403	1047	47	1344	688	660	98	0	664	1571	0	487	1292	40	0	4	781	0	367	0	1462	830	0	708	406	214	1098
ENSMUSG00000013653|1810065E05Rik	0	0	0	0	0	0	0	0	0	0	0	0	0	0	0	0	0	0	0	0	0	0	0	0	0	0	0	0	0	0	0	0	0	0	0	0	0	0	0	0	0	0	0	0	0	0	0	0	0
ENSMUSG00000013662|Atad1	42	294	579	821	327	303	629	304	335	489	272	180	332	529	160	0	401	185	291	7	480	721	63	189	192	515	233	94	14	441	85	176	619	420	281	121	0	0	196	0	343	48	630	855	0	49	410	335	100
ENSMUSG00000013663|Pten	1226	1261	1387	1232	1074	1269	1569	1718	1027	2830	1926	1688	724	385	847	0	1221	2774	987	7	1206	1647	1060	843	1257	1690	1462	1364	1112	670	1149	1692	403	966	823	652	22	40	880	3	1078	278	1817	1690	19	1452	1355	2664	642
ENSMUSG00000013668|4933402N03Rik	0	0	0	0	0	0	0	0	0	0	0	47	0	0	0	0	0	0	0	0	0	0	0	0	0	0	0	0	0	0	0	0	0	0	0	0	0	0	0	0	0	0	0	0	0	0	0	0	0
ENSMUSG00000013698|Pea15a	0	292	274	0	194	0	0	100	0	26	0	0	170	0	265	0	261	531	282	0	105	296	249	151	301	492	84	284	0	172	124	172	0	71	70	0	0	0	3	0	175	129	89	596	0	699	489	25	309
ENSMUSG00000013701|Timm23	9318	7195	9945	9769	11751	6786	12618	15366	6898	8087	7768	9080	7228	9565	4954	9	7875	7341	5896	25	7145	9113	7166	10192	8371	9326	8490	6529	2038	8790	7907	7412	3941	2696	2130	1893	10	149	3264	22	7321	1984	8770	6298	46	6983	6573	7610	7847
ENSMUSG00000013707|Tnfaip8l2	0	20	321	703	0	6	3	0	0	0	0	99	235	0	629	0	830	205	0	0	174	590	203	459	0	0	80	0	0	0	0	0	0	0	0	0	0	0	277	0	4	245	996	0	4	121	359	221	0
ENSMUSG00000013736|Trnt1	942	733	590	680	936	683	394	927	811	1474	677	1078	1757	1012	969	0	778	1192	527	3	1075	1655	838	1087	955	639	403	615	6	858	267	534	691	849	833	140	0	186	615	5	1201	467	471	508	0	669	929	544	275
ENSMUSG00000013766|Ly6g6e	0	7	0	0	211	182	426	0	0	199	0	419	143	471	255	4	415	7	435	0	151	151	89	0	152	304	106	252	4	0	0	0	210	0	0	0	0	0	0	0	120	398	0	103	0	83	0	259	59
ENSMUSG00000013787|Ehmt2	1524	1739	1641	1746	2307	2883	2812	1502	821	1255	2370	1742	1226	1010	425	0	2419	2792	1491	0	2208	2179	1833	1087	1621	1503	566	1718	1331	791	1508	2235	1307	1756	129	578	10	105	1594	0	624	157	2861	628	4	1938	2497	1121	506
ENSMUSG00000013822|Elof1	3052	3075	3989	3416	3005	1423	2091	4017	2347	1522	2816	2013	1816	3077	2714	12	2410	3179	3124	14	2559	2363	3180	2381	1222	2085	1152	971	148	883	832	1449	1868	1282	3827	1091	11	245	2417	0	1812	1327	1786	1775	308	1658	2371	1899	1496
ENSMUSG00000013833|Med16	1240	960	1382	665	3113	332	1303	715	389	724	427	850	1445	1981	2371	0	1621	0	655	0	660	1077	1282	234	909	1225	52	440	0	825	597	409	0	0	641	672	0	6	767	0	80	58	1748	504	0	2417	1310	127	1570
ENSMUSG00000013846|St3gal1	0	0	0	0	0	0	0	0	0	0	0	0	9	0	0	0	0	0	0	0	0	0	0	0	0	188	0	0	0	43	0	299	0	0	0	3	0	0	0	0	0	0	0	0	0	0	0	0	0
ENSMUSG00000013858|Tmem259	32	611	343	720	1066	6	269	530	11	226	468	276	554	993	366	0	129	269	38	0	495	805	384	254	415	734	156	124	0	107	151	407	0	688	1024	198	756	0	564	0	71	66	625	540	80	463	182	300	17
ENSMUSG00000013878|Rnf170	0	190	0	6	14	0	148	0	243	0	67	23	304	43	120	0	0	83	22	0	45	70	89	24	21	318	0	0	0	394	204	0	57	58	43	96	0	0	49	0	0	0	87	0	0	61	148	0	48
ENSMUSG00000013921|Clip3	0	0	0	0	0	0	0	0	0	0	0	0	0	0	0	0	0	0	0	0	0	0	11	0	0	0	0	0	0	0	0	0	0	0	0	0	0	0	0	0	0	0	0	0	0	0	0	0	0
ENSMUSG00000013928|Thap8	0	0	0	0	0	0	0	0	0	0	0	0	0	0	13	0	0	0	114	0	0	0	0	0	0	0	0	0	0	0	0	0	0	0	0	0	0	0	0	0	0	0	0	0	0	0	0	0	0
ENSMUSG00000013936|Myl2	0	1	0	0	0	0	0	0	0	0	0	0	0	0	52	0	0	0	0	0	21	3	0	0	0	0	0	0	0	0	0	0	0	0	0	24	0	0	0	0	0	0	0	0	0	0	0	0	0
ENSMUSG00000013973|Dedd	0	155	317	907	1010	179	516	685	107	119	221	666	792	485	770	0	461	924	396	0	351	217	0	132	886	1412	1757	878	900	362	450	397	663	190	137	145	0	0	477	0	359	23	885	1143	0	559	283	1668	617
ENSMUSG00000013974|Mcemp1	0	0	0	0	0	0	0	0	0	0	0	0	0	0	0	0	0	0	0	0	0	0	0	0	0	0	0	0	0	0	0	0	0	0	0	0	0	0	0	0	0	0	0	0	0	0	0	0	0
ENSMUSG00000013997|Nit1	935	834	992	812	906	196	1202	1600	551	62	506	52	6	1149	734	0	521	658	653	8	436	509	447	698	1178	1617	850	619	14	915	368	1033	110	82	930	141	0	0	200	0	841	545	610	1047	0	276	843	670	579
ENSMUSG00000014030|Pax5	0	0	0	0	0	0	0	0	0	0	0	0	0	0	0	0	0	0	0	0	0	0	0	0	0	0	0	0	0	0	0	8	0	0	0	0	0	0	32	0	0	0	0	0	0	0	0	0	0
ENSMUSG00000014039|Prdm15	348	0	239	90	14	12	1307	359	671	203	4	80	111	388	151	0	0	0	27	0	483	586	494	383	0	478	154	374	0	28	176	904	115	216	0	209	0	0	173	0	24	899	501	42	6	1210	238	210	422
ENSMUSG00000014074|Rnf168	656	811	1037	762	1087	411	1187	1164	1677	1861	1917	1247	815	1991	1309	4	1890	1209	1652	0	1568	2743	970	1699	1037	1404	1515	673	801	1160	1203	1122	657	530	1101	471	31	0	734	4	1157	376	1913	350	0	1212	1400	1709	983
ENSMUSG00000014075|Tctex1d2	0	128	74	108	92	0	4	31	38	0	109	0	44	65	180	0	140	113	24	0	238	175	114	0	149	55	0	35	0	90	55	88	0	122	16	0	0	0	73	0	0	4	52	81	0	261	176	0	131
ENSMUSG00000014077|Chp1	1961	1632	2685	2532	3015	1449	2972	1688	1674	1440	1843	1623	639	2195	2464	0	3210	1806	437	0	1079	1559	1567	503	841	1547	2324	753	726	927	1108	1976	653	751	230	230	0	6	593	3	659	695	961	721	8	1062	1523	1919	1652
ENSMUSG00000014104|Sval2	0	0	0	0	0	0	0	0	0	0	0	0	0	0	0	0	0	0	0	0	0	0	0	0	0	0	0	0	0	0	5	0	0	0	0	0	0	0	0	0	0	0	0	0	0	0	0	0	0
ENSMUSG00000014158|Trpv4	0	0	130	0	0	0	0	0	0	0	0	0	0	0	0	0	0	0	0	0	0	0	121	0	0	0	0	0	0	0	0	0	0	0	0	0	0	0	0	0	0	0	0	0	0	0	0	0	0
ENSMUSG00000014164|Klhl3	0	0	0	0	0	0	253	0	0	0	0	0	73	0	132	0	35	0	59	4	0	29	0	0	0	132	0	42	0	0	0	85	0	0	0	0	0	0	0	0	151	0	0	13	0	0	435	7	0
ENSMUSG00000014177|Tvp23b	5	148	100	0	44	0	0	0	365	499	79	133	169	453	196	0	325	343	113	0	671	452	59	341	165	53	350	243	21	420	358	73	194	292	77	188	0	0	209	0	237	105	184	363	0	170	557	25	146
ENSMUSG00000014195|Dnajc7	5073	3529	4581	3690	3851	3177	3253	4345	2814	4791	2590	1901	3016	3068	3441	0	4554	3746	3109	10	3166	4103	2831	2682	2204	3341	2854	1902	1595	2519	2145	2065	956	840	1415	520	4	32	2388	8	2827	865	2968	1715	0	2437	1949	2479	2808
ENSMUSG00000014198|Zfp385c	0	0	0	0	0	0	2	0	0	0	0	0	161	0	0	0	0	155	0	0	154	0	341	0	0	0	0	9	0	0	0	0	0	0	0	0	0	0	0	0	0	0	0	0	0	0	0	0	0
ENSMUSG00000014226|Cacybp	2036	2385	1460	1082	3374	2122	2057	1357	1754	1670	1607	1402	1151	1730	1813	11	1831	2602	2083	15	2054	1270	3250	2728	1777	2379	2505	949	765	1503	1946	2477	242	1040	1101	712	0	0	1166	0	3302	550	2110	1861	7	3014	2649	1979	5344
ENSMUSG00000014232|Cluap1	315	27	150	60	91	3	27	0	273	0	134	72	129	4	56	0	129	68	89	0	169	56	190	474	308	0	96	106	2	43	158	23	0	70	122	144	0	0	0	0	104	8	0	132	0	352	36	289	197
ENSMUSG00000014243|Zswim7	113	0	4	88	111	0	99	0	40	82	442	59	246	607	77	0	0	0	129	0	0	0	0	248	0	106	0	0	0	0	0	144	0	0	4	0	0	0	0	0	0	0	33	38	0	8	88	242	37
ENSMUSG00000014245|Pigl	0	446	363	451	715	0	1218	15	37	0	0	221	273	660	741	0	30	9	344	9	145	396	154	527	50	459	0	150	168	279	122	0	515	320	132	410	0	0	374	0	4	0	157	661	0	191	342	214	223
ENSMUSG00000014294|Ndufa2	1772	1605	2063	1124	1150	755	1532	1591	524	431	660	237	1071	1192	1298	0	820	1997	715	0	900	526	734	534	1785	1215	1141	327	4	192	967	948	336	543	476	156	0	0	83	0	1264	344	1547	894	0	568	698	1133	959
ENSMUSG00000014301|Pam16	1797	1742	2359	1486	1420	1808	1265	2780	1253	1205	1221	967	1255	1339	1864	0	1708	615	1109	0	1144	1720	1261	1364	702	1527	1450	751	167	685	207	1602	243	955	1589	976	650	49	700	0	638	1222	1464	1435	32	1355	956	914	1455
ENSMUSG00000014303|Glis2	172	48	159	4	144	0	98	270	728	449	747	1199	1664	2164	245	0	1634	437	1711	0	752	304	403	364	93	253	457	24	2	674	128	371	130	319	27	947	3	0	0	0	0	643	488	81	0	108	748	543	26
ENSMUSG00000014313|Cox6c	5054	6081	13580	9186	7374	4414	8632	12463	4035	4612	5427	4890	5852	5624	4687	18	5886	6542	5141	15	4794	4567	5965	6666	8308	9917	6309	5055	1580	5879	5515	8090	3878	2317	1870	1690	216	1091	2029	35	6601	3444	10885	8216	671	7576	7022	7980	7042
ENSMUSG00000014329|Bicc1	342	342	0	0	0	0	269	222	334	86	404	0	321	538	1102	0	0	83	0	0	0	480	0	0	0	0	91	0	0	380	0	0	13	0	0	118	0	0	97	0	0	0	3	0	0	288	29	0	642
ENSMUSG00000014349|Ube2z	953	835	805	749	550	165	297	722	453	456	1420	1042	764	1432	618	0	1231	330	875	0	577	1052	1220	959	606	1027	399	626	0	147	222	1351	709	570	706	174	0	0	158	0	518	439	984	172	0	488	303	664	933
ENSMUSG00000014351|Gip	0	0	18	0	0	0	0	171	152	47	0	0	0	83	0	0	0	0	96	0	0	0	29	0	0	0	0	0	0	0	0	0	0	0	0	17	0	0	0	0	0	0	0	0	0	0	0	0	0
ENSMUSG00000014353|Tmem87b	683	1001	1607	348	1436	845	1054	372	610	1039	640	1703	1930	2295	2092	0	925	2017	712	0	1021	690	757	518	560	496	1986	972	755	1099	653	1385	521	365	965	293	0	10	510	0	624	398	1286	1440	9	583	1493	504	567
ENSMUSG00000014355|Anapc1	437	1749	1485	1135	1855	682	2102	1707	820	387	1035	1505	1700	3532	993	0	1002	1019	2094	0	1326	1498	1623	1881	1645	2144	2278	1341	2640	2423	1260	1304	61	713	637	429	0	834	1163	0	1048	225	1603	1066	0	1915	2313	1346	765
ENSMUSG00000014361|Mertk	0	147	423	294	578	440	240	0	226	505	198	527	895	241	1034	0	870	941	317	4	452	733	258	258	119	563	565	3	2	239	43	879	254	118	48	534	0	0	124	0	475	174	666	0	47	409	514	3692	35
ENSMUSG00000014402|Tsg101	210	203	328	536	496	216	520	548	250	106	517	1192	29	795	403	0	625	1166	341	0	286	452	267	509	620	559	531	351	16	628	489	478	226	72	198	153	0	30	126	0	284	197	970	369	0	114	314	697	547
ENSMUSG00000014418|Hps5	0	164	165	421	182	255	26	6	355	40	69	711	101	0	538	0	6	891	33	0	203	371	233	30	106	120	560	305	25	286	289	342	526	45	148	8	0	0	156	0	0	0	23	0	0	0	633	0	0
ENSMUSG00000014426|Map3k4	0	0	229	343	190	0	58	110	364	0	0	17	186	180	146	0	0	92	433	0	80	80	586	110	0	562	86	57	1430	225	94	60	194	18	0	4	0	0	58	0	0	37	1503	104	0	421	72	153	0
ENSMUSG00000014444|Piezo1	1530	924	1916	1522	2314	3198	990	1313	515	488	652	1078	1555	1116	1323	2	137	1308	1013	0	1884	1034	40	1827	1395	2263	3351	1806	1233	3399	4240	4289	570	208	21	289	7	4	0	0	372	415	5160	4482	17	7796	2228	684	1963
ENSMUSG00000014453|Blk	0	0	0	0	0	0	0	0	0	0	0	0	0	0	0	0	0	0	0	0	0	0	0	0	0	0	0	0	0	0	0	0	0	0	0	0	0	0	0	0	0	0	0	0	0	0	0	0	0
ENSMUSG00000014470|Rnf166	747	281	53	904	164	357	32	63	386	436	1023	1131	128	446	235	0	422	30	186	0	487	954	183	450	7	953	1328	833	252	1360	870	174	0	69	0	3	5	0	0	0	101	0	784	0	0	248	181	899	1058
ENSMUSG00000014496|Ankrd28	507	56	24	136	145	194	508	267	110	578	252	122	249	227	214	0	376	38	329	0	532	519	154	393	269	145	97	204	28	513	226	168	242	16	26	122	0	4	497	4	300	7	39	11	11	227	378	582	260
ENSMUSG00000014498|Ankrd52	933	588	1991	194	936	332	3223	623	781	1922	1623	2177	2808	3969	2208	16	1654	2266	4359	10	2479	3158	2532	2762	1044	206	577	121	686	12	616	191	1561	1223	189	676	2	0	1242	3	981	1525	14	578	6	2379	2852	239	351
ENSMUSG00000014503|Pkd2l2	0	45	18	46	43	0	9	0	0	0	48	183	0	0	11	0	0	7	34	0	11	52	30	9	0	0	140	0	31	0	0	20	7	13	142	42	0	0	25	0	0	0	0	182	0	0	0	20	0
ENSMUSG00000014504|Srp19	869	731	782	245	629	427	619	728	204	255	318	258	521	801	684	0	572	503	128	0	239	439	876	792	324	1050	701	361	0	556	207	703	371	263	372	178	88	0	386	4	712	134	335	535	8	475	290	323	486
ENSMUSG00000014529|Tmbim7	0	0	0	0	0	0	0	0	0	0	0	0	0	0	0	0	0	0	0	0	0	0	0	0	0	0	0	0	0	0	0	0	0	0	0	0	0	0	0	0	0	0	0	0	0	0	0	0	0
ENSMUSG00000014542|Clec4f	0	0	0	0	0	0	0	0	0	0	0	0	0	0	0	0	0	0	0	0	0	0	0	0	0	0	0	0	0	0	0	0	0	0	0	0	0	0	0	0	0	0	0	0	0	0	0	0	0
ENSMUSG00000014543|Klra17	0	0	0	0	0	0	0	0	0	0	0	0	0	0	0	0	0	0	0	0	0	0	0	0	0	0	0	0	0	0	0	0	0	0	0	0	0	0	0	0	0	0	0	0	0	0	0	0	0
ENSMUSG00000014547|Wdfy2	261	211	112	400	16	96	5	324	423	134	429	352	392	775	25	0	0	360	198	0	109	190	210	28	650	315	426	120	1317	93	0	103	0	265	353	188	0	4	200	0	79	293	15	348	321	169	227	111	0
ENSMUSG00000014550|Rbsn	856	2811	3839	672	6193	171	3284	2717	1829	3755	3030	3982	4301	5910	11674	9	4920	7437	7514	7	5863	5917	9323	11846	1633	2175	1367	1355	3169	2267	5013	2372	8465	2741	8666	1550	98	23	6853	0	368	36	263	508	281	2233	1099	742	1241
ENSMUSG00000014551|Mrps25	1122	467	101	342	147	301	530	522	0	4	113	97	494	299	167	0	287	455	254	4	267	443	550	459	727	421	177	262	4	208	126	602	208	0	0	0	0	0	4	0	408	0	630	19	0	355	639	685	446
ENSMUSG00000014554|Dguok	111	36	17	0	0	0	139	0	214	43	189	33	0	260	161	0	134	121	0	0	0	261	0	7	147	115	292	124	0	77	38	105	0	0	75	65	0	0	0	0	288	204	234	86	0	37	58	78	128
ENSMUSG00000014592|Camta1	113	22	10	41	42	49	131	32	0	0	7	11	157	45	237	0	0	34	0	0	14	45	0	52	197	0	57	30	1	0	2	41	4	8	0	56	0	0	46	0	140	88	98	57	0	69	43	98	16
ENSMUSG00000014599|Csf1	0	0	0	0	0	0	0	0	0	0	0	0	0	0	0	0	0	0	0	0	0	0	0	0	0	346	0	0	0	0	0	0	38	92	73	0	0	0	0	0	0	0	0	0	0	0	0	0	0
ENSMUSG00000014601|Strip1	952	722	1385	1148	917	1433	788	27	1116	420	1295	195	488	507	462	3	266	1355	635	8	945	310	283	4	622	1391	929	665	0	1050	1437	188	16	469	1168	372	0	4	328	0	302	17	268	931	0	1450	1211	1705	522
ENSMUSG00000014602|Kif1a	0	0	118	0	0	0	0	0	88	0	0	0	0	0	0	0	0	0	0	0	0	0	30	0	0	0	0	0	0	0	0	0	0	0	0	0	0	0	0	0	0	125	8	0	0	0	176	0	0
ENSMUSG00000014603|Alx3	0	0	0	0	0	0	0	0	0	0	0	0	0	0	0	0	0	0	0	0	0	0	0	0	0	0	0	0	0	0	0	0	0	0	0	0	0	0	0	0	0	0	0	0	0	0	0	0	0
ENSMUSG00000014606|Slc25a11	1556	1333	946	466	8	1264	813	0	652	301	307	1212	2519	2985	1999	5	378	301	1099	0	724	338	1132	383	518	361	1305	431	0	1872	949	968	460	528	300	25	0	1049	1157	0	530	153	1548	214	0	1215	1301	654	1615
ENSMUSG00000014609|Chrne	0	0	0	24	0	0	5	0	0	0	123	0	0	0	87	0	0	0	0	0	84	0	79	0	0	0	0	0	0	109	8	0	0	54	0	0	0	0	0	0	0	189	197	6	0	0	0	0	0
ENSMUSG00000014633|Cmc2	367	297	869	498	413	350	399	266	47	621	371	195	311	357	209	3	299	709	591	6	393	310	132	940	313	268	344	289	0	629	244	441	488	232	405	8	2	0	55	0	735	86	423	571	14	74	545	508	420
ENSMUSG00000014668|Chfr	249	160	532	604	1100	38	638	692	331	43	363	497	197	1312	598	0	43	371	79	0	125	420	0	96	830	0	71	91	0	264	205	87	54	602	60	136	0	39	154	5	49	16	508	1408	0	82	22	1142	502
ENSMUSG00000014686|Ceacam16	0	0	0	0	0	0	0	0	0	0	1	0	0	0	0	0	0	23	0	0	0	0	0	0	0	0	0	0	0	0	0	0	0	0	2	0	0	0	0	0	0	0	0	0	0	0	0	0	0
ENSMUSG00000014704|Hoxa2	0	0	0	0	0	0	0	0	0	0	0	0	0	0	0	0	0	0	0	0	0	0	0	0	0	0	0	0	0	0	0	0	0	0	0	0	0	0	0	0	46	0	0	0	0	0	0	0	0
ENSMUSG00000014725|Adam28	0	0	0	0	0	0	0	0	0	0	0	0	0	0	0	0	0	0	0	0	0	0	0	0	0	0	0	0	0	0	0	0	0	0	0	0	0	0	0	0	0	0	0	0	0	0	0	0	0
ENSMUSG00000014747|Ankrd53	0	0	0	0	0	0	0	0	28	19	0	0	0	0	0	0	0	0	0	0	0	0	0	0	0	0	0	0	0	0	0	0	0	0	0	0	0	0	0	0	0	0	0	0	0	0	0	0	0
ENSMUSG00000014748|Tex261	914	743	645	648	1282	743	404	284	298	692	224	793	1633	666	282	0	1023	1025	837	0	563	773	512	527	1211	1687	1193	442	142	368	868	1256	520	916	944	249	5	0	418	0	935	197	1392	235	0	1559	1142	686	1600
ENSMUSG00000014763|Fam120b	75	24	104	147	37	0	290	0	0	0	0	59	178	0	0	0	0	0	0	0	64	0	0	0	240	13	249	11	0	0	16	0	0	113	144	216	0	0	18	91	114	0	0	109	0	0	0	0	89
ENSMUSG00000014767|Tbp	803	801	1573	944	1625	1411	1772	1072	1833	767	1855	1174	401	488	785	0	1326	1393	1674	0	2054	2334	1391	1383	1429	1959	1467	437	328	1219	1073	1804	697	401	756	263	5	0	689	0	856	456	1185	872	0	1467	653	1091	1434
ENSMUSG00000014769|Psmb1	6352	7184	7209	5631	7284	4126	10232	8751	5195	4987	6659	4721	1830	2568	1874	5	7452	7370	4249	11	5050	4853	4687	6432	7788	7783	9863	4752	638	4694	4320	7636	3759	2684	3727	1547	909	10	3046	16	5621	1637	4450	3737	272	4316	3796	5953	4598
ENSMUSG00000014771|Pdcd2	0	0	0	0	0	0	0	0	0	0	0	0	0	0	0	0	0	0	0	0	0	0	0	0	0	0	0	0	0	0	0	0	0	0	0	0	0	0	0	0	0	0	0	0	0	0	0	0	0
ENSMUSG00000014773|Dll1	0	0	0	0	0	0	0	0	0	0	0	0	0	0	0	0	0	0	0	0	0	0	0	0	0	0	0	0	0	0	0	0	0	0	0	0	0	0	0	0	0	0	0	0	0	250	0	0	0
ENSMUSG00000014776|Nol3	0	0	36	0	313	0	0	0	0	0	116	0	0	0	0	0	0	0	0	0	10	205	0	32	0	0	0	128	0	0	0	0	216	0	78	0	0	0	0	0	0	0	0	0	0	0	0	0	0
ENSMUSG00000014778|Fhod1	0	0	0	0	0	0	0	0	0	0	0	0	0	0	0	0	90	0	0	0	0	0	0	0	0	0	0	0	0	0	0	98	0	10	46	0	0	0	0	0	0	0	0	0	0	0	0	0	22
ENSMUSG00000014782|Plekhg4	0	0	0	0	0	0	0	0	0	0	0	0	0	0	145	0	0	0	0	0	0	0	0	0	0	0	0	0	0	0	0	0	0	0	0	0	0	0	0	0	0	0	0	0	0	0	0	0	0
ENSMUSG00000014786|Slc9a5	0	0	0	0	0	0	0	0	0	0	0	0	0	0	0	0	0	0	0	0	0	0	0	0	102	0	0	0	0	0	0	0	0	0	0	0	0	0	0	0	0	0	0	0	0	0	0	0	0
ENSMUSG00000014791|Elmo3	0	0	0	676	269	0	15	0	0	0	0	0	0	0	0	0	195	93	0	0	0	52	0	0	0	6	254	232	0	0	0	0	0	187	0	0	0	0	0	0	221	0	0	84	0	0	0	0	52
ENSMUSG00000014813|Stc1	0	0	0	0	0	0	0	0	0	0	0	0	0	0	0	0	0	0	0	0	0	0	0	0	0	0	0	0	0	0	0	0	0	0	0	0	0	0	0	0	0	0	0	0	0	0	0	0	0
ENSMUSG00000014837|4931428F04Rik	0	0	0	0	0	0	0	0	0	0	0	6	179	4	207	0	0	351	0	0	0	141	0	0	0	20	0	199	0	0	0	50	0	0	13	0	0	0	0	0	12	0	0	0	0	77	0	0	0
ENSMUSG00000014846|Tppp3	461	1347	335	1547	935	458	817	511	1426	634	1477	397	455	787	122	0	787	553	187	4	519	1153	732	764	255	67	209	321	4	0	18	541	294	203	0	155	0	0	71	0	0	223	196	574	4	243	444	185	1190
ENSMUSG00000014850|Msh3	100	256	867	217	187	184	162	186	192	39	356	0	174	197	295	0	368	171	390	4	245	306	364	490	149	243	324	208	272	4	242	11	28	187	388	85	0	0	183	0	236	371	0	14	0	152	251	58	364
ENSMUSG00000014852|Adamts13	0	0	4	0	0	0	0	0	5	0	0	0	18	12	363	0	13	0	0	0	0	61	0	674	0	3	0	0	0	0	0	0	0	0	11	12	0	0	2	0	0	0	0	0	0	2	31	13	0
ENSMUSG00000014856|Tmem208	3147	2471	1679	1709	2939	2323	1916	2267	2002	760	965	806	1944	1348	1638	0	1365	2085	1489	0	1289	1626	737	2341	3587	2689	2091	1123	675	1132	1252	2114	1215	714	2503	708	0	285	1251	15	1674	8	2464	1286	0	1996	1396	2511	3983
ENSMUSG00000014859|E2f4	1239	588	296	555	680	397	1996	997	1178	779	758	849	1314	585	992	0	702	743	518	0	1187	1332	896	1524	490	1527	2120	1225	360	1244	1797	1806	535	422	402	111	63	0	564	0	808	0	1631	885	4	1799	1770	1852	861
ENSMUSG00000014867|Surf4	381	1293	1949	1377	1057	664	2921	1182	1304	1288	2029	1864	1033	1759	1386	0	1685	2304	1153	7	1606	1945	915	918	1504	1593	469	419	2652	848	2655	1408	322	1355	961	620	0	6	1196	0	1527	599	2058	1142	15	1885	1637	955	1303
ENSMUSG00000014873|Surf2	1103	2169	2305	2082	1455	1470	2148	3375	1599	1728	2791	876	2005	2574	1619	5	1555	1182	787	4	1430	1414	971	1097	2678	1209	835	432	245	2562	1158	1256	1272	1214	740	613	0	0	1290	0	1021	621	1203	1319	0	830	1642	305	1047
ENSMUSG00000014905|Dnajb9	2796	1187	2562	2138	1758	1336	1255	969	1334	2131	1350	1667	804	893	1098	4	2092	2820	1667	7	1572	1311	1373	2136	1042	714	963	725	1544	1612	1147	721	3858	2591	3249	756	84	0	2961	27	1543	106	784	630	34	874	1285	260	490
ENSMUSG00000014907|Naf1	1661	743	233	499	871	990	787	313	772	816	1374	1335	1573	2031	1105	0	538	1077	852	0	1161	1448	1192	1178	361	495	1189	637	511	1010	368	951	133	947	1048	580	0	0	1187	4	446	130	728	1335	6	1173	1118	1166	402
ENSMUSG00000014932|Yes1	165	164	485	357	171	15	327	11	535	224	267	502	95	30	198	0	391	113	406	0	148	18	385	218	6	588	676	205	366	63	52	471	9	117	514	7	0	0	119	0	422	4	429	300	2	302	418	119	13
ENSMUSG00000014956|Ppp1cb	112	461	137	419	60	124	239	142	129	273	199	215	260	3	98	0	273	169	373	4	202	128	51	71	155	421	227	330	66	355	202	470	82	214	136	7	7	0	234	8	259	27	209	204	0	317	239	190	113
ENSMUSG00000014959|Gorasp2	770	381	914	166	487	621	1597	809	839	627	900	289	689	1601	437	0	1165	2638	678	20	772	1452	1099	1075	749	1909	1223	826	38	1123	335	500	1535	299	611	609	0	0	516	9	755	0	1158	1013	0	664	320	2303	811
ENSMUSG00000014980|Tsen15	198	206	175	179	706	0	1159	605	115	519	178	263	411	655	825	5	473	132	311	6	386	251	326	396	452	638	339	478	79	217	314	437	366	65	342	34	0	0	120	0	98	3	10	56	0	158	315	179	212
ENSMUSG00000015001|Oc90	0	14	0	0	0	0	355	0	0	0	0	0	0	0	0	0	0	0	0	0	0	0	0	158	0	0	0	224	0	0	0	0	0	0	0	0	0	0	0	0	0	0	0	0	0	0	0	0	0
ENSMUSG00000015002|Efr3a	283	311	1177	524	529	0	723	356	369	111	18	140	815	321	1521	0	922	505	9	0	419	186	181	308	344	169	571	226	784	43	239	82	299	226	65	433	10	0	479	0	318	68	1118	267	0	703	1232	611	551
ENSMUSG00000015013|Trappc2l	937	751	1172	486	692	895	985	1222	372	102	784	197	286	782	392	0	578	889	212	0	647	615	519	354	351	328	245	87	249	641	548	167	396	64	335	111	0	549	143	0	564	19	656	238	1	366	584	727	304
ENSMUSG00000015016|Acsf3	446	177	0	197	129	0	42	3	3	0	0	342	122	51	530	0	0	0	13	0	111	201	0	1	39	397	181	60	820	527	679	0	0	58	0	0	0	0	0	0	119	0	452	0	1	0	49	0	295
ENSMUSG00000015023|Ddx19a	236	611	281	604	761	131	657	317	361	712	730	492	183	887	506	0	582	467	193	0	539	308	547	142	569	653	595	583	91	396	418	622	372	84	195	494	0	8	597	0	244	71	574	329	0	507	426	725	130
ENSMUSG00000015027|Galns	3	106	0	0	0	0	0	7	0	209	0	275	703	4	226	0	709	0	0	0	22	0	46	23	86	74	18	163	0	122	108	542	0	0	273	0	0	0	18	0	0	0	13	0	0	343	0	0	57
ENSMUSG00000015053|Gata2	0	0	0	0	0	0	0	0	0	0	0	0	1	0	0	0	0	0	0	0	0	0	0	0	0	0	0	0	0	0	0	0	0	0	0	0	0	0	0	0	0	0	0	0	0	0	8	0	0
ENSMUSG00000015083|C8g	0	0	0	0	0	0	0	0	0	0	0	0	13	0	0	0	0	0	0	0	0	0	0	0	0	0	0	0	0	0	0	0	0	0	0	0	0	0	0	0	0	0	0	0	0	0	0	0	0
ENSMUSG00000015085|Entpd2	1007	1318	778	1104	1718	768	2640	3936	165	770	1987	1895	630	78	825	0	1563	1381	338	0	496	95	685	448	103	813	1529	1098	0	339	907	756	283	222	0	12	612	17	567	0	592	222	916	1919	0	747	1571	0	839
ENSMUSG00000015087|Rabl6	228	70	0	11	0	0	0	314	105	75	0	136	265	275	82	0	0	34	0	0	105	0	37	0	10	0	158	360	787	464	372	0	134	168	4	266	8	0	0	0	179	0	0	21	0	826	262	72	374
ENSMUSG00000015090|Ptgds	0	0	0	0	0	0	0	0	0	0	0	0	0	0	0	0	0	0	0	0	0	0	0	0	0	0	0	0	0	0	0	0	0	0	0	0	0	0	0	0	0	0	0	0	0	0	0	0	0
ENSMUSG00000015092|Edf1	6942	5436	5323	5077	5608	3821	4720	6229	4174	2937	3950	3170	3397	3059	3383	7	4802	3726	3173	14	3201	4886	3708	4490	6023	6295	6299	4553	1300	4429	4255	5745	3043	1447	3036	1427	12	753	1744	9	3809	2361	4777	3311	26	3174	3066	3384	5364
ENSMUSG00000015093|Clic3	70	102	0	203	31	198	46	0	10	432	544	168	0	118	84	0	678	155	0	4	0	0	23	15	0	0	136	87	0	0	0	314	0	0	0	0	0	0	0	0	308	0	577	0	0	0	397	0	910
ENSMUSG00000015094|Npdc1	176	14	60	222	0	641	0	523	377	0	0	551	16	300	471	0	318	389	28	4	433	356	80	242	1388	356	0	420	0	277	127	607	292	12	89	0	0	0	0	5	634	0	482	735	67	620	1450	352	717
ENSMUSG00000015095|Fbxw5	0	0	0	0	0	0	0	0	0	0	0	0	199	0	91	0	0	0	0	0	44	0	0	0	0	0	399	0	0	0	0	122	0	106	0	44	0	0	0	0	0	3	425	263	7	0	0	524	270
ENSMUSG00000015112|Slc25a13	0	170	4	72	229	29	96	0	105	18	203	0	4	297	308	0	149	293	0	0	80	48	200	38	45	0	416	62	0	184	33	119	0	26	0	0	0	0	0	0	280	0	650	0	0	18	0	64	10
ENSMUSG00000015120|Ube2i	5778	2881	3359	3965	3429	3161	5439	4791	2858	3445	3784	2714	2188	1307	2207	4	4325	5953	2327	12	3108	3788	3347	3625	5243	5123	5434	3316	1976	3240	3127	5176	2863	3073	2450	1967	109	913	2177	5	2564	2907	3307	2346	45	2954	2841	4671	4187
ENSMUSG00000015126|Tsr3	928	1608	633	682	1016	900	1144	687	812	1275	1192	534	898	530	286	0	982	917	453	0	1699	1575	1383	1108	296	1142	916	626	0	1203	125	499	291	1215	414	526	3	0	581	0	549	94	572	289	109	1066	789	1544	1035
ENSMUSG00000015127|Unkl	0	458	226	93	415	525	1140	332	386	42	320	103	528	1054	1000	0	585	186	136	3	856	1099	300	544	40	298	244	425	1471	310	84	438	0	310	263	9	0	0	145	2	395	93	397	255	0	553	98	109	267
ENSMUSG00000015133|Lrrk1	0	8	0	167	0	0	0	0	0	0	123	85	0	0	38	0	90	0	0	0	0	0	0	4	169	20	70	0	0	243	171	263	0	0	0	0	0	0	0	0	189	0	0	0	0	0	0	0	48
ENSMUSG00000015134|Aldh1a3	0	0	0	0	0	0	0	0	0	0	0	0	0	0	0	0	0	0	0	0	0	0	0	0	0	0	0	0	0	0	0	0	0	0	0	0	0	0	0	0	0	0	0	0	0	0	0	0	0
ENSMUSG00000015143|Actn1	478	617	1495	475	1339	414	300	491	137	48	347	819	271	20	287	0	721	1265	220	0	774	1094	955	281	582	1071	670	1170	323	572	467	328	68	663	378	214	0	0	188	0	973	212	940	183	0	1029	931	55	379
ENSMUSG00000015149|Sirt2	157	301	818	219	89	0	386	0	0	72	0	0	418	559	196	0	459	247	65	0	68	59	202	0	107	175	191	0	0	0	273	227	0	134	355	392	0	5	363	5	243	0	104	730	0	5	124	226	337
ENSMUSG00000015165|Hnrnpl	2436	1558	1368	1478	2948	1007	2388	2665	1088	824	1207	1099	2072	1365	1346	0	1525	1609	1166	8	1185	2230	1665	1208	730	1172	1446	1273	786	1122	1146	2241	1000	695	1217	724	0	13	710	0	1074	367	1178	1586	57	2259	2041	2067	1247
ENSMUSG00000015176|Nolc1	23144	19443	24364	21045	22640	13151	22677	21881	20168	23297	18744	18346	10168	10429	20640	56	25322	25245	15628	63	20750	22585	20914	25362	24008	23461	22849	15207	5168	15026	9912	20350	14640	10672	13976	7398	34	152	17566	22	18755	6203	20582	17374	611	21220	18584	18336	18185
ENSMUSG00000015189|Casd1	0	0	0	233	35	0	0	0	0	0	0	0	0	0	65	0	0	0	0	0	0	0	0	0	0	0	0	0	11	0	5	0	0	0	0	0	0	0	0	0	0	0	0	0	0	311	0	70	63
ENSMUSG00000015202|Cnksr3	147	46	23	0	4	0	0	20	0	4	7	0	0	0	266	0	369	541	0	0	73	325	133	359	140	512	0	0	377	100	327	95	183	42	415	286	0	0	0	0	0	180	0	0	0	0	582	186	0
ENSMUSG00000015214|Mtmr1	0	5	0	23	4	5	49	0	95	50	50	129	40	127	24	0	123	30	34	0	109	45	0	0	83	0	86	8	120	10	0	116	8	7	142	0	0	0	0	0	151	0	185	574	0	0	206	22	53
ENSMUSG00000015217|Hmgb3	1494	1343	1418	1036	2002	1121	1234	1486	1617	1656	1571	2109	1574	1140	1348	2	4933	5003	2765	11	3156	4249	3003	3062	1978	1270	1268	601	26	618	1068	967	1934	1800	2154	1149	5	71	1807	6	1529	551	971	510	10	1669	1726	998	2557
ENSMUSG00000015222|Map2	0	0	0	0	0	0	0	0	0	0	0	0	0	0	4	0	0	0	0	0	45	154	11	0	0	0	0	65	0	0	0	0	0	0	0	0	0	0	0	0	0	0	0	3	0	0	0	17	0
ENSMUSG00000015224|Cyp2j9	0	0	0	0	0	0	0	0	0	0	0	0	0	0	0	0	0	0	0	0	0	0	0	0	0	0	0	0	0	0	0	0	0	0	0	0	0	0	0	0	0	0	0	0	0	0	0	0	0
ENSMUSG00000015242|Nipsnap3a	0	0	0	0	0	0	0	0	0	0	0	0	0	0	0	0	0	0	0	0	0	0	0	0	0	0	0	0	0	0	0	0	0	0	0	0	0	0	0	0	0	0	0	0	0	0	0	0	0
ENSMUSG00000015243|Abca1	27	4	91	0	302	0	888	0	476	8	1405	1097	852	707	292	0	0	168	415	0	506	385	225	190	542	422	222	405	325	203	0	0	0	0	0	0	0	0	0	0	45	0	237	13	0	577	142	728	169
ENSMUSG00000015247|Nipsnap3b	0	38	461	0	216	0	93	162	81	401	284	0	595	400	175	0	319	0	0	0	300	161	255	0	0	0	0	62	0	23	201	27	314	0	236	0	0	0	55	0	0	0	481	119	0	163	0	0	210
ENSMUSG00000015289|Lage3	139	499	380	359	471	0	350	737	81	48	198	160	192	138	207	0	957	452	1063	0	574	488	862	471	482	343	530	380	215	192	244	368	481	25	899	119	0	0	438	0	570	196	384	151	91	682	240	879	586
ENSMUSG00000015290|Ubl4a	521	625	578	910	506	487	821	407	629	454	640	1423	920	233	453	4	1260	1616	1656	4	1476	1085	1679	1508	1286	863	1007	618	486	499	374	1194	1052	442	856	395	0	4	1171	0	595	456	1021	582	0	561	242	797	1374
ENSMUSG00000015291|Gdi1	0	35	0	0	45	0	0	0	0	0	57	0	121	92	0	0	0	274	0	0	110	9	0	0	0	0	0	0	0	78	0	0	0	212	0	118	0	0	0	0	67	0	21	0	0	0	92	0	0
ENSMUSG00000015305|Sash1	30	6	28	87	107	0	147	4	312	31	1455	170	377	0	266	0	174	5	349	0	0	0	108	167	0	36	684	100	0	0	0	171	0	70	9	121	0	0	0	0	4	0	37	178	0	540	1118	654	71
ENSMUSG00000015312|Gadd45b	978	332	1373	526	312	854	634	0	602	2063	1608	206	1556	1000	1891	0	427	108	577	0	345	98	296	184	808	1398	676	309	0	273	328	0	441	457	0	1050	0	0	303	0	899	0	1439	222	9	225	150	668	280
ENSMUSG00000015314|Slamf6	0	0	0	0	0	0	0	0	0	0	0	0	0	0	0	0	0	0	0	0	0	0	0	0	0	0	0	0	0	0	0	0	0	0	0	0	0	0	0	0	1	0	0	0	0	0	0	0	6
ENSMUSG00000015316|Slamf1	0	18	0	0	0	0	0	83	0	0	0	0	0	0	0	0	0	4	0	0	0	0	0	0	0	8	0	0	0	0	0	0	0	94	32	6	0	0	58	0	0	0	30	0	0	37	38	0	0
ENSMUSG00000015335|Zdhhc12	0	264	324	0	418	4	889	28	0	461	289	5	794	172	1060	0	27	151	1275	0	780	240	861	1104	706	428	162	227	631	338	454	108	460	620	318	471	11	0	121	0	73	344	38	25	0	40	349	47	344
ENSMUSG00000015337|Endog	1214	1805	5182	2377	2910	1963	3773	1715	1631	770	1548	1512	2488	2281	3593	0	936	1199	4689	0	3458	1104	3004	5483	2352	2857	3092	2838	0	726	1545	1838	938	1292	2640	321	3	0	1258	461	406	3651	2247	1814	0	3044	2671	6076	2462
ENSMUSG00000015340|Cybb	0	0	0	0	42	0	0	0	0	0	0	30	55	0	0	0	0	0	0	0	0	0	0	0	0	0	0	0	0	0	59	0	0	0	0	21	0	0	0	0	0	0	0	0	0	32	0	0	0
ENSMUSG00000015341|Golga7	888	878	710	862	874	411	1291	721	839	617	1417	466	636	290	321	0	586	1543	632	0	442	304	1083	486	2125	1244	1394	377	170	799	576	1106	460	654	515	163	0	3	154	4	1118	231	978	570	0	1305	1436	1062	570
ENSMUSG00000015342|Xk	0	0	0	0	0	0	0	0	0	0	0	0	0	0	0	0	0	0	0	0	0	0	0	0	0	0	0	0	0	0	0	0	0	0	0	0	0	0	0	0	0	0	0	0	0	0	0	0	0
ENSMUSG00000015354|Pcolce2	280	63	698	313	76	10	15	0	600	0	306	73	0	0	71	3	0	0	432	0	565	601	0	0	163	671	288	46	0	0	0	787	0	0	4	115	0	0	211	0	456	7	776	0	4	395	458	0	4
ENSMUSG00000015355|Cd48	0	7	0	0	0	0	0	0	0	0	0	0	0	0	16	0	0	0	0	0	0	0	0	0	0	0	0	0	0	0	0	0	0	0	36	24	0	0	0	0	0	0	2	0	0	0	0	0	0
ENSMUSG00000015357|Clpx	7415	4509	6575	5466	8415	5604	5906	4226	5226	6793	7554	6076	2709	3494	4629	10	8537	6373	6360	19	7160	7957	7261	9217	7413	8282	4543	6711	3867	5968	8566	5223	3733	1704	4211	1210	16	0	3411	11	4585	1020	4786	3311	98	6206	6238	7245	4210
ENSMUSG00000015363|Trabd	292	468	1270	308	198	0	481	368	430	6	0	509	448	0	174	0	291	0	354	4	85	21	0	241	0	586	520	327	0	0	46	45	0	0	344	0	0	0	0	0	244	135	0	277	0	513	417	215	1935
ENSMUSG00000015365|Mov10l1	0	253	443	11	0	0	883	316	251	235	26	93	0	0	128	4	216	0	201	0	78	252	92	0	0	0	278	41	21	344	127	0	0	387	17	173	0	0	121	0	0	0	235	41	0	6	145	0	0
ENSMUSG00000015377|Dennd6b	0	136	14	0	773	0	0	982	0	97	70	0	7	3	613	5	242	0	0	0	65	73	37	0	394	533	1083	63	1215	276	515	1118	331	108	0	410	4	0	0	0	341	2	1619	0	0	288	89	580	169
ENSMUSG00000015396|Cd83	0	0	0	0	0	0	0	0	0	0	0	0	0	0	0	0	0	0	0	0	0	0	0	0	0	0	0	0	0	0	0	0	0	0	0	0	0	0	0	0	0	0	0	0	0	0	0	0	0
ENSMUSG00000015401|Cltrn	0	0	0	0	0	0	0	0	0	0	0	0	0	0	0	0	0	0	0	0	0	0	0	0	0	0	0	0	0	0	2	0	0	0	0	0	0	0	0	0	0	0	0	0	0	0	0	0	0
ENSMUSG00000015405|Ace2	0	0	0	0	0	0	0	0	0	0	0	0	0	0	0	0	0	0	0	0	0	0	0	0	109	0	0	0	0	0	0	0	0	0	0	0	0	0	0	0	0	0	0	20	0	36	0	0	0
ENSMUSG00000015437|Gzmb	0	0	0	0	0	0	0	0	0	0	0	0	0	0	0	0	0	0	0	0	0	0	0	0	0	0	0	0	0	0	0	0	0	0	0	0	0	0	0	0	0	0	0	0	0	0	0	0	0
ENSMUSG00000015441|Gzmf	0	0	0	0	0	0	0	0	0	0	0	0	0	0	0	0	0	0	0	0	0	0	0	0	0	0	0	0	0	0	0	0	0	0	0	0	0	0	0	0	0	0	0	0	0	0	0	0	0
ENSMUSG00000015443|Gzmn	0	0	0	0	0	0	0	0	0	0	0	0	0	0	0	0	0	0	0	0	0	0	0	0	0	0	0	0	0	0	0	0	0	0	0	0	0	0	0	0	0	0	0	0	0	0	0	0	0
ENSMUSG00000015451|C4a	0	0	0	0	0	0	0	0	0	0	0	0	0	0	0	0	0	0	0	0	0	0	0	0	0	149	56	0	0	0	0	0	0	0	0	0	0	0	0	0	0	0	0	0	0	0	0	0	0
ENSMUSG00000015452|Ager	0	0	0	0	0	0	0	0	0	0	0	0	6	0	0	0	0	0	0	0	0	0	0	0	0	0	0	0	0	0	0	0	0	0	0	0	0	0	0	0	0	0	0	0	0	0	0	0	0
ENSMUSG00000015461|Atf6b	350	223	393	189	293	169	608	421	684	208	226	396	0	0	276	0	760	739	92	0	486	768	1039	377	499	135	1800	573	200	618	743	534	1352	298	123	113	47	0	10	0	411	0	750	0	3	512	32	830	732
ENSMUSG00000015467|Egfl8	0	4	77	29	7	0	0	454	151	0	0	0	0	343	0	0	45	40	0	0	23	60	0	16	0	249	0	125	0	177	238	5	0	0	0	0	0	0	0	0	6	0	0	0	0	0	0	86	24
ENSMUSG00000015468|Notch4	0	0	0	27	546	5	670	5	0	368	0	0	365	0	325	0	0	88	503	0	14	60	247	193	0	0	67	743	0	35	0	313	0	0	0	0	0	0	0	0	0	0	0	0	0	18	0	0	25
ENSMUSG00000015474|Ppt2	5146	6082	5877	7385	5188	6304	6295	5172	3462	3507	5753	3710	3768	4137	4030	0	3115	6387	4429	16	5949	7523	6593	5305	2325	4514	2554	2292	2109	2395	3209	4678	2013	815	860	443	16	207	995	5	2718	1227	4480	3345	114	3886	4314	5570	5830
ENSMUSG00000015476|Prrt1	10	0	0	0	18	0	0	11	0	9	0	0	0	0	0	0	0	97	0	0	11	66	15	38	0	0	0	0	0	6	0	0	101	59	0	0	0	0	27	0	0	0	0	0	0	14	7	0	0
ENSMUSG00000015478|Rnf5	580	826	317	38	737	1570	1371	769	131	0	580	379	11	398	0	0	177	276	346	0	229	721	107	209	359	520	228	685	5	520	441	891	4	0	380	10	0	0	0	0	408	0	461	1193	0	205	592	651	1341
ENSMUSG00000015484|Fam163a	0	0	0	0	0	0	0	0	0	0	0	0	0	0	0	0	0	0	0	0	0	0	0	0	0	0	0	0	0	0	0	0	0	0	0	0	0	0	0	0	0	0	0	0	0	62	0	0	0
ENSMUSG00000015488|Cacfd1	287	145	913	244	0	56	468	0	381	0	0	13	0	510	0	0	0	4	466	0	0	0	0	0	298	391	0	0	1	0	164	2	0	0	0	45	0	0	0	0	0	0	0	0	0	256	85	701	453
ENSMUSG00000015501|Hivep2	193	132	619	324	34	100	90	0	17	2	0	0	701	571	1179	0	87	747	60	7	287	356	430	233	167	152	299	168	0	26	0	69	0	319	580	221	0	0	649	0	24	111	845	198	0	11	603	179	42
ENSMUSG00000015519|2310057J18Rik	0	0	0	0	0	0	0	0	0	0	0	0	0	0	0	0	0	0	0	0	0	0	0	0	0	0	0	0	0	0	0	0	0	0	0	0	0	0	0	0	0	0	0	0	0	0	0	0	0
ENSMUSG00000015522|Arnt	56	170	75	363	540	232	809	249	102	393	59	227	304	600	418	0	119	773	331	0	1009	865	1269	607	329	1380	56	25	340	46	371	108	1290	456	900	86	13	4	331	8	453	13	1877	781	2	666	788	368	859
ENSMUSG00000015533|Itga2	0	0	0	0	0	0	0	0	0	0	0	0	0	0	75	0	0	0	0	0	0	0	0	0	0	0	0	0	0	0	0	0	0	0	0	0	0	0	0	0	0	0	0	0	0	32	0	0	0
ENSMUSG00000015536|Mocs2	5	83	0	0	41	0	153	0	0	0	0	0	48	168	0	0	23	216	0	6	0	0	17	0	91	0	0	44	0	0	5	94	90	12	112	0	0	0	82	0	22	0	143	0	0	9	46	0	196
ENSMUSG00000015542|Nat9	110	264	594	405	191	345	579	168	279	84	60	0	788	847	408	0	266	168	195	0	156	689	0	571	400	747	938	378	0	31	182	607	532	0	0	152	0	0	0	4	136	106	280	166	0	222	221	374	521
ENSMUSG00000015568|Lpl	0	571	0	0	0	0	103	0	0	206	0	592	9	0	0	0	0	0	0	0	0	0	1	0	0	0	0	0	0	0	0	0	0	0	0	3	0	0	80	0	0	0	1	0	0	0	0	0	0
ENSMUSG00000015575|Atp6v0e	2690	2778	4427	4796	4882	2300	5688	5133	3161	2518	5422	4103	1468	1840	2191	7	3882	3235	2718	14	3297	3376	1892	3891	4890	2504	3188	2250	163	1643	2080	2878	1989	966	3512	655	0	0	1613	0	2204	1556	5367	1835	5	2948	1955	5168	2198
ENSMUSG00000015579|Nkx2-5	0	0	94	0	0	0	0	0	0	0	0	0	0	0	0	0	0	0	0	0	0	0	0	0	0	0	0	0	0	0	0	0	0	0	0	0	0	0	0	0	0	0	0	0	0	0	0	0	0
ENSMUSG00000015597|Zfp318	119	131	0	2	277	13	0	45	110	245	241	9	41	771	4	0	232	120	95	0	139	353	25	159	416	2	220	89	1	124	50	1	1	251	302	166	0	0	0	0	99	4	4	0	21	191	560	242	121
ENSMUSG00000015599|Ttbk1	0	0	0	0	0	0	0	0	0	0	0	0	122	0	0	0	0	0	0	0	40	0	0	0	164	80	8	0	0	0	0	31	0	0	288	222	0	0	0	0	0	0	0	0	0	0	48	0	0
ENSMUSG00000015605|Srf	603	479	507	699	663	75	591	155	179	211	539	1352	178	184	86	0	895	1317	75	0	354	123	405	1030	585	838	427	480	36	112	20	205	92	435	385	337	0	0	313	0	51	1132	58	231	3	437	602	220	256
ENSMUSG00000015619|Gata3	569	434	97	204	389	1636	251	28	4	622	945	121	413	6	200	4	641	1166	26	5	308	1257	7	5	781	1584	117	409	0	165	0	0	0	23	0	0	5	0	83	0	1279	4	37	775	131	912	1129	0	184
ENSMUSG00000015627|Gata5	0	0	0	0	0	0	0	0	0	0	0	0	0	0	0	0	0	0	0	0	0	0	0	0	0	0	0	0	0	0	0	0	0	0	0	0	0	0	0	0	0	0	0	0	0	0	0	0	0
ENSMUSG00000015647|Lama5	1298	1644	1721	1984	2886	751	6386	3184	480	179	491	611	670	1256	31	3	948	1938	1377	5	1521	3849	801	250	1335	1886	8513	2353	4271	4213	12256	7389	5	94	225	134	5	1	55	10	682	1190	7868	9407	40	6053	4697	6024	4696
ENSMUSG00000015652|Steap1	0	104	70	80	0	167	0	220	0	0	51	67	19	0	88	0	0	125	0	0	0	0	0	32	0	134	80	0	0	0	0	0	215	0	0	31	0	0	0	0	0	0	0	62	0	0	0	0	0
ENSMUSG00000015653|Steap2	0	39	6	0	0	0	0	0	0	0	0	0	76	0	5	0	0	0	0	0	0	0	1	0	0	132	0	0	0	0	0	0	0	0	0	5	0	0	0	0	0	0	0	0	0	0	0	0	0
ENSMUSG00000015656|Hspa8	83000	78324	130830	104107	80004	57730	98206	69197	69038	56780	71507	61354	57187	66564	84351	95	50354	51284	54578	147	59181	55996	68522	55863	85478	77379	75942	63469	37537	87264	69436	65119	44788	26128	50241	21485	1435	2887	41448	143	68108	23849	105533	65000	1251	59190	72992	76365	102981
ENSMUSG00000015659|Serac1	0	0	0	245	197	361	238	0	484	370	207	105	188	0	222	0	91	182	199	0	448	256	28	90	443	4	0	115	0	43	122	0	20	291	0	0	0	0	8	0	354	0	179	213	0	0	0	442	12
ENSMUSG00000015665|Awat1	0	0	0	0	0	0	0	0	0	0	0	0	0	0	0	0	0	0	0	0	0	29	0	0	0	0	0	0	0	0	0	0	0	0	0	14	0	0	0	0	0	0	0	0	0	0	0	0	0
ENSMUSG00000015668|Pdzd11	391	337	526	191	1478	831	1437	652	899	877	1822	851	1156	1426	1468	0	1239	2727	1513	10	1702	1884	1924	3020	1415	1241	1295	872	0	882	1074	1048	396	346	1605	261	4	0	900	0	815	89	413	773	25	1552	800	676	1890
ENSMUSG00000015671|Psma2	6588	4610	5466	4538	7931	3310	7209	7919	3860	4862	5594	4044	3148	3941	3761	0	5725	6021	3977	0	3726	5170	2744	4218	6467	7112	4023	2154	1128	2781	2398	5569	1963	2056	3132	953	41	5	3036	19	4613	407	5447	3938	27	4503	3403	3178	3524
ENSMUSG00000015672|Mrpl32	1131	960	775	341	448	318	737	924	839	706	544	394	414	423	604	5	461	552	819	0	236	716	114	455	591	470	670	140	15	387	447	675	549	682	418	404	14	13	458	0	272	457	572	531	1	658	385	585	422
ENSMUSG00000015697|Setdb1	1152	536	1530	721	925	493	582	1102	690	1032	336	672	901	505	618	0	1897	859	246	8	647	708	691	767	724	1019	378	859	1394	602	1032	395	276	572	317	205	6	0	557	0	402	0	1797	292	23	538	487	819	234
ENSMUSG00000015702|Anxa9	192	155	0	0	0	0	0	0	0	0	0	0	383	66	0	4	0	815	0	0	82	290	111	0	0	0	34	0	0	146	66	0	61	0	0	0	0	0	241	0	2	0	0	371	0	0	140	0	329
ENSMUSG00000015709|Arnt2	0	0	0	0	0	0	0	0	0	0	0	0	0	0	0	0	0	0	0	0	21	0	0	0	0	0	0	0	0	0	0	0	0	0	0	0	0	0	0	0	0	0	0	0	0	0	0	0	0
ENSMUSG00000015711|Prune1	962	564	1110	1765	1358	956	1157	1174	1378	607	834	1072	1677	1474	1370	0	1205	1084	2008	0	670	1422	1675	1857	846	1169	1649	408	235	317	545	957	725	281	497	81	0	4	709	0	1514	606	455	1250	8	1279	516	301	780
ENSMUSG00000015714|Cers2	1841	2132	2635	3172	2722	1591	2870	1208	975	1010	2448	1501	764	1912	2299	7	2548	3791	2065	10	2809	1588	2005	2602	2055	1465	2634	1344	771	2014	2825	2882	545	1105	1001	711	0	9	1668	6	1240	360	2591	1901	30	3378	2569	1387	2467
ENSMUSG00000015721|Nlrp5	0	89	0	153	23	0	27	24	53	0	0	98	13	59	20	0	25	110	194	0	78	108	89	1	2	291	62	0	0	0	1	54	0	77	76	3	0	2	70	1	404	77	0	66	0	0	55	0	199
ENSMUSG00000015733|Capza2	481	1134	731	518	548	974	1078	929	837	1240	1098	690	650	1544	1032	0	1352	1533	1085	3	1209	803	986	1160	903	1730	760	941	341	817	917	434	1091	574	305	285	0	36	250	0	931	397	702	868	0	819	843	721	530
ENSMUSG00000015745|Plekho1	0	0	0	75	0	0	0	0	0	24	0	0	0	0	0	0	0	0	0	0	0	85	0	0	0	65	0	0	0	0	0	0	0	0	0	0	0	0	79	0	0	0	10	0	0	0	0	0	0
ENSMUSG00000015747|Vps45	118	10	3	0	0	0	8	0	37	0	0	5	179	13	0	0	0	15	0	0	0	0	0	0	19	391	22	148	9	186	148	49	11	0	21	0	0	0	14	0	28	0	212	0	47	0	0	104	107
ENSMUSG00000015748|Prpf3	599	749	928	867	1484	1138	1000	382	438	922	1029	889	508	546	305	0	839	1192	891	3	596	429	816	689	551	279	1112	1028	0	255	666	1360	300	0	1010	141	9	0	1029	0	1402	4	711	563	0	464	753	1344	1477
ENSMUSG00000015749|Anp32e	1626	1522	1739	1850	1445	1505	1512	1563	1211	1399	1546	1627	1009	2027	1019	0	1594	1764	1335	0	1078	1492	1180	1543	1361	1164	783	822	700	275	796	1075	331	402	566	162	0	4	496	10	843	49	677	1332	24	1494	897	639	617
ENSMUSG00000015750|Aph1a	1293	1209	1034	2305	1384	1214	1692	1275	935	910	2492	551	1566	592	729	0	701	1783	535	4	912	550	1924	1327	1259	2334	884	1011	2259	1094	751	1637	0	570	442	206	3	0	39	4	761	482	2671	868	10	2134	2726	2143	1139
ENSMUSG00000015755|Tab2	2105	517	1258	1027	940	925	1777	1092	636	575	984	679	641	541	162	0	364	824	282	0	311	410	525	759	682	1516	274	347	500	258	246	62	532	500	273	163	0	7	413	10	553	20	354	1117	0	1145	360	126	294
ENSMUSG00000015757|Ppil4	409	422	406	378	107	484	335	231	540	234	353	429	473	87	390	0	383	522	390	4	525	722	479	316	402	682	501	190	1054	651	276	310	155	71	332	80	0	0	372	130	400	97	291	688	31	6	230	538	250
ENSMUSG00000015759|Cnih1	527	771	548	410	629	417	898	1089	345	353	871	418	436	697	205	0	825	464	1632	0	672	852	174	1245	584	917	942	154	0	514	303	541	617	509	63	127	7	88	111	0	368	13	379	208	0	173	208	165	393
ENSMUSG00000015766|Eps8	0	0	0	0	125	49	1	0	0	0	15	0	0	289	8	0	0	0	0	0	0	0	0	0	0	61	0	0	1	5	0	0	204	222	240	0	0	0	0	1	7	0	135	0	0	0	0	72	156
ENSMUSG00000015776|Med22	8237	1996	3615	5138	3566	3524	4053	3693	5824	3913	5004	5975	3231	3065	1864	12	2404	1950	1600	0	1967	3253	2809	1894	4014	3533	1130	2810	340	2479	1579	2861	1608	811	2255	272	15	441	2106	0	3118	604	2356	2543	0	3601	1174	2895	2041
ENSMUSG00000015787|Abo	0	98	0	0	95	0	0	0	0	0	0	0	365	324	3	0	182	0	0	0	7	0	487	0	0	0	0	216	0	812	340	0	526	36	0	0	0	81	0	0	0	0	0	290	0	0	699	161	0
ENSMUSG00000015790|Surf1	639	552	1044	501	1854	360	801	716	406	0	317	183	110	662	518	0	452	1075	340	0	682	876	52	294	750	723	268	592	17	373	941	982	0	224	539	51	0	5	299	0	375	217	1052	170	0	356	181	735	997
ENSMUSG00000015804|Med28	2588	2442	1844	1621	2421	751	1993	2476	1568	1551	971	1525	1508	901	1552	0	969	877	1676	8	1098	1773	995	1988	1191	1289	967	649	17	659	734	890	644	853	1687	532	14	13	737	0	1012	198	1088	1647	86	2186	2008	1606	1836
ENSMUSG00000015806|Qdpr	0	342	244	46	788	0	259	205	126	25	689	62	632	60	128	4	389	213	296	0	55	185	383	96	423	22	0	36	0	0	901	54	74	32	596	0	0	0	467	0	6	0	728	0	0	47	166	544	264
ENSMUSG00000015812|Gnrh1	0	0	0	0	0	0	0	0	0	0	0	0	0	0	0	0	0	0	0	0	0	0	58	0	0	0	0	0	0	0	0	0	0	0	0	0	0	0	0	0	0	0	0	0	0	0	0	0	0
ENSMUSG00000015829|Tnr	0	0	0	0	0	0	0	0	0	0	0	0	0	0	0	0	0	0	0	0	0	0	0	0	0	0	0	0	0	0	0	0	0	0	0	0	0	0	0	0	0	0	0	1	0	0	0	0	0
ENSMUSG00000015837|Sqstm1	4325	2264	1814	1961	2269	2093	4845	1996	2143	3268	3274	1733	866	2014	393	0	4026	4165	2037	6	2382	4384	2047	1706	979	2914	4070	1327	0	530	552	819	341	1670	1410	1452	0	6	2394	18	2194	434	2115	1301	44	958	1265	2197	1360
ENSMUSG00000015839|Nfe2l2	2	17	84	0	155	332	162	23	85	338	301	1409	0	432	176	0	238	572	254	0	322	285	71	336	537	817	179	88	8	697	146	1611	704	224	357	257	0	0	0	0	1243	638	852	352	3	1206	1864	368	406
ENSMUSG00000015843|Rxrg	0	0	0	0	0	0	0	0	0	0	0	0	0	0	0	0	0	0	0	0	0	0	0	0	0	0	0	0	0	0	0	0	0	0	0	0	0	0	0	0	0	0	0	0	0	0	0	0	0
ENSMUSG00000015846|Rxra	160	428	2968	809	1399	357	1075	557	81	263	215	636	0	78	705	0	981	315	653	0	355	742	191	211	848	953	750	621	38	506	2642	1535	920	113	0	336	4	0	484	0	419	233	1881	1776	18	308	451	2356	243
ENSMUSG00000015850|Adamtsl4	73	175	138	5	113	102	13	0	239	312	178	24	108	223	654	0	264	478	33	0	176	93	452	280	203	111	29	139	0	0	54	287	0	31	124	32	0	0	0	0	174	546	0	469	0	221	186	25	225
ENSMUSG00000015852|Fcrls	0	0	0	0	4	0	0	322	217	0	0	0	0	0	0	0	0	0	0	0	0	0	0	0	0	0	0	0	0	0	0	0	0	0	0	0	0	0	0	0	0	0	0	0	0	0	0	0	0
ENSMUSG00000015854|Cd5l	0	0	0	0	0	0	0	0	0	0	0	0	0	0	0	0	0	0	0	0	0	0	0	0	0	0	0	0	0	0	0	0	0	0	0	0	0	0	0	0	0	0	0	0	0	0	0	0	0
ENSMUSG00000015869|Prpsap1	6056	3181	4050	4766	3496	4868	3719	3931	2804	3301	1918	4555	2917	4074	2672	0	3392	4721	3895	13	2686	5218	3859	3947	2588	5709	4658	1069	820	737	2586	2675	3102	2982	6266	2239	9	20	4847	0	2487	1840	4618	956	45	2281	2330	3185	4003
ENSMUSG00000015879|Fam184b	0	0	0	0	0	0	0	0	0	0	0	0	0	0	0	0	0	0	0	0	0	0	0	0	0	0	0	0	0	0	0	0	0	0	0	0	0	0	0	0	0	0	0	0	0	0	0	52	0
ENSMUSG00000015880|Ncapg	0	179	589	169	48	34	568	142	293	23	347	0	534	143	206	0	35	275	173	0	16	344	13	327	471	199	872	220	280	18	0	0	0	52	121	439	0	0	487	0	8	21	310	37	0	38	143	267	111
ENSMUSG00000015882|Lcorl	106	2	69	14	23	360	11	6	81	4	14	66	89	139	89	0	30	125	4	0	0	0	0	7	25	0	36	27	0	89	19	0	196	0	33	71	9	0	201	0	110	263	69	35	0	149	0	50	41
ENSMUSG00000015889|Lta4h	0	318	0	275	349	249	600	97	106	0	389	10	156	82	190	0	265	0	280	0	51	0	79	0	94	72	553	16	35	62	230	188	0	11	0	0	0	0	250	0	11	0	229	0	0	37	0	0	124
ENSMUSG00000015890|Amdhd1	0	0	0	0	0	0	0	0	0	0	0	0	0	0	0	0	0	0	0	0	0	0	0	0	0	0	0	0	0	0	0	248	0	0	0	0	0	0	0	0	0	0	0	0	0	0	0	0	0
ENSMUSG00000015932|Dstn	2073	1003	1599	1483	1745	764	2446	2602	828	779	1777	1069	1616	1166	555	0	1129	1550	1295	6	1134	1410	1143	2228	1518	1473	2889	535	76	915	1080	2279	653	309	271	313	3	9	998	0	1303	683	1707	1439	124	2081	1765	2310	1311
ENSMUSG00000015937|Macroh2a1	260	181	210	360	516	161	1204	1086	545	87	261	257	57	208	187	0	22	24	366	0	280	98	10	3	401	567	676	405	9	483	408	1752	8	12	6	57	0	5	94	0	211	175	219	431	0	948	264	382	181
ENSMUSG00000015942|Gtf2ird2	0	0	5	0	0	0	0	0	5	0	105	19	372	656	46	0	0	63	164	0	11	0	99	24	54	0	0	0	0	44	170	0	0	202	76	0	0	0	305	0	100	0	0	20	0	0	0	0	0
ENSMUSG00000015943|Bola1	716	4042	3597	1040	5927	1419	5415	6537	2063	1328	1851	1586	1499	2845	4112	4	1957	2866	1734	12	3062	3029	1181	2267	792	668	2664	3573	1052	7210	2779	2808	9343	2779	5274	1626	0	311	11172	149	995	624	1250	2202	13	1381	3956	733	2731
ENSMUSG00000015944|Castor2	159	117	3	0	17	931	0	0	0	249	250	0	0	0	160	0	0	0	57	0	0	0	0	0	0	0	0	277	0	0	0	38	244	0	149	93	0	0	0	0	138	0	0	31	0	0	0	0	0
ENSMUSG00000015947|Fcgr1	0	0	0	0	0	0	0	0	0	65	18	23	0	0	0	0	0	0	0	0	0	0	0	0	0	0	0	0	0	0	0	0	6	0	0	0	0	0	0	0	0	0	0	8	0	0	0	0	0
ENSMUSG00000015950|Ncf1	0	0	368	245	0	0	345	0	104	209	134	0	40	112	82	0	144	0	425	0	194	265	304	201	0	0	0	0	0	0	0	0	0	0	97	302	0	0	45	0	0	0	77	370	0	241	0	90	158
ENSMUSG00000015957|Wnt11	0	0	0	0	0	0	0	0	0	0	0	0	0	0	296	0	0	0	0	0	0	0	0	0	0	0	0	0	0	0	0	0	0	0	0	0	0	0	0	0	0	0	48	8	0	29	0	0	0
ENSMUSG00000015961|Adss	541	446	378	597	753	234	359	565	171	342	376	487	1225	1368	931	0	1408	986	442	0	399	467	230	727	1091	593	361	587	0	273	190	868	489	418	1099	667	0	0	1095	0	1003	246	395	974	24	703	833	295	568
ENSMUSG00000015962|1700016C15Rik	0	0	0	0	0	0	0	0	0	0	0	0	0	0	13	0	0	0	0	0	0	0	0	0	0	0	0	0	0	0	0	0	0	0	0	0	0	0	0	0	0	0	0	0	0	0	0	0	0
ENSMUSG00000015966|Il17rb	0	0	0	0	0	0	0	0	0	0	0	0	0	0	0	0	0	0	0	0	24	0	199	0	0	0	13	0	0	0	0	0	0	0	12	0	0	0	0	0	294	0	0	0	0	0	0	0	0
ENSMUSG00000015968|Cacna1d	0	0	0	76	0	0	0	0	0	0	0	0	266	0	0	0	0	2	0	0	0	0	0	0	0	0	0	0	0	0	20	0	0	0	0	0	0	0	0	0	0	42	0	52	0	0	0	0	0
ENSMUSG00000015970|Chdh	5	113	0	3	480	107	180	0	0	115	857	576	374	0	65	0	483	0	1295	0	254	30	0	0	103	0	209	0	0	12	172	0	0	0	5	141	0	0	0	0	21	0	0	48	18	465	0	0	166
ENSMUSG00000015971|Actr8	486	777	365	36	447	353	423	379	111	230	513	222	245	195	203	0	24	317	278	0	587	457	293	119	145	356	210	204	30	205	152	162	7	31	0	166	0	0	207	0	337	0	118	158	0	42	475	669	237
ENSMUSG00000015980|Lrrc27	0	0	0	0	0	0	0	0	0	0	0	0	0	0	0	0	0	0	0	0	0	0	0	0	0	0	0	0	0	0	0	0	0	0	0	0	0	0	0	0	0	0	0	0	0	0	128	0	0
ENSMUSG00000015981|Stk32c	278	29	0	75	180	50	0	0	0	79	0	233	65	241	410	0	78	100	83	0	246	0	65	181	52	0	244	39	75	67	0	6	391	219	224	90	2	4	570	0	215	291	314	269	0	418	0	45	97
ENSMUSG00000015994|Fnta	872	900	1582	682	521	620	892	471	421	865	813	818	1200	1134	1149	0	1138	955	704	0	941	1363	349	577	780	710	1115	326	0	2000	637	800	307	199	37	61	0	85	195	0	1214	59	559	583	0	1201	882	830	479
ENSMUSG00000016018|Mtrex	2223	2168	2441	2256	1531	1323	1664	1673	1893	1333	1781	2209	1915	2069	1695	0	2267	4177	1650	6	2128	3203	1809	2226	1399	1925	1703	753	348	853	1514	1370	146	452	800	226	5	0	835	0	1113	580	1851	1736	6	2163	935	2070	709
ENSMUSG00000016024|Lbp	0	0	0	0	748	0	409	0	0	0	0	0	200	38	117	0	31	0	0	0	18	0	0	44	0	0	0	0	0	0	53	0	781	197	120	0	0	0	1152	0	0	0	0	0	0	0	0	0	217
ENSMUSG00000016028|Celsr1	0	0	84	0	131	0	44	0	0	227	1066	0	58	964	243	0	595	501	20	0	0	0	119	171	838	0	537	0	130	0	0	75	0	293	7	26	168	0	0	0	0	0	485	177	0	18	601	45	0
ENSMUSG00000016087|Fli1	0	0	0	0	0	0	0	0	0	0	0	0	0	0	0	0	0	0	0	0	0	0	0	0	0	0	0	0	0	0	0	0	0	0	0	0	0	0	0	0	0	0	0	0	0	0	0	0	0
ENSMUSG00000016128|Stard13	0	0	0	0	0	0	0	0	0	0	0	0	0	0	0	0	0	0	0	0	0	0	0	0	0	0	0	0	30	30	0	11	0	0	0	0	0	0	0	0	0	0	0	0	0	0	0	0	0
ENSMUSG00000016150|Tenm1	0	0	0	0	0	0	0	0	0	0	0	0	0	0	0	0	0	0	0	0	0	0	0	0	0	0	0	0	0	0	0	0	0	0	0	0	0	0	0	0	0	0	0	0	0	0	0	0	0
ENSMUSG00000016179|Camk1g	0	0	0	0	0	0	0	0	0	0	0	0	0	0	0	0	0	0	0	0	0	0	0	0	0	0	0	0	0	0	0	0	0	0	0	0	0	0	0	0	0	0	0	0	0	0	0	0	0
ENSMUSG00000016181|Utp25	651	322	118	395	737	490	504	1337	180	262	623	481	452	971	759	0	173	1175	181	0	197	464	312	1122	947	513	570	148	4	797	124	51	27	577	548	645	0	0	365	0	69	90	65	206	0	293	264	220	175
ENSMUSG00000016194|Hsd11b1	0	0	0	0	0	0	0	0	0	0	0	0	0	0	0	0	0	0	0	0	0	0	0	0	0	0	0	0	0	0	0	0	0	0	0	0	0	0	0	0	0	0	0	0	0	0	0	0	0
ENSMUSG00000016200|Syt14	0	0	0	0	0	0	0	0	0	0	0	0	0	0	4	0	0	0	0	0	0	0	0	0	47	99	0	0	0	0	0	0	0	3	18	0	0	0	127	0	0	0	0	0	0	0	0	225	0
ENSMUSG00000016206|H2-M3	0	0	0	0	0	0	0	0	0	0	0	0	0	0	0	0	0	0	0	0	0	0	0	0	0	0	0	0	0	0	0	0	0	0	0	0	0	0	0	0	0	0	0	0	0	0	0	0	0
ENSMUSG00000016239|Lonrf3	1144	262	0	392	578	0	212	333	224	474	880	746	742	700	188	0	1979	998	1013	0	665	329	1318	308	243	149	0	128	0	251	166	6	142	2772	120	1002	0	14	1933	0	7	422	679	0	0	265	636	414	1272
ENSMUSG00000016252|Atp5e	1827	1510	2027	1621	1549	1444	1791	1531	771	682	1141	876	1328	1136	945	0	993	1168	1231	6	824	835	915	1089	1653	2068	1309	523	567	703	1283	1191	468	189	546	352	417	0	140	0	1177	837	1614	1366	12	631	1059	881	1432
ENSMUSG00000016253|Nelfcd	4002	2827	1474	3487	4205	2567	2395	2395	1197	1170	1178	883	3064	2615	2858	5	2117	2857	3749	3	2602	4558	2393	2119	2072	1525	971	885	306	2476	1101	1174	1130	34	2081	191	0	0	1086	7	2187	301	1262	912	23	3067	1540	1546	1242
ENSMUSG00000016255|Tubb1	0	0	0	0	0	0	0	0	0	0	0	0	0	0	0	0	0	0	0	0	0	0	0	0	0	0	0	0	0	0	0	0	141	0	0	0	0	0	0	0	0	0	0	0	0	0	0	0	0
ENSMUSG00000016256|Ctsz	11369	13662	14683	10709	18543	11490	22140	19892	15390	12655	8923	12565	7121	8945	10092	18	13917	15161	9542	34	8319	12042	12454	15320	10892	10910	16458	10402	4727	12515	11956	14723	17874	10756	11687	4311	36	373	13231	22	12458	6522	16343	14990	572	14644	16971	16348	17226
ENSMUSG00000016257|Prelid3b	346	274	571	129	440	108	274	108	181	42	250	174	96	160	210	0	23	324	187	0	127	305	180	471	199	180	283	209	192	153	133	393	111	207	0	32	0	0	84	4	301	0	410	452	19	274	455	104	228
ENSMUSG00000016262|Sertad4	0	0	0	0	0	0	0	0	3	0	0	0	0	0	0	0	0	0	0	0	0	0	0	0	0	0	0	0	0	0	0	0	0	0	0	0	0	0	0	0	0	0	0	0	0	0	0	0	0
ENSMUSG00000016283|H2-M2	0	0	0	0	0	0	0	0	0	0	0	0	0	0	0	0	0	0	0	0	0	0	0	0	0	0	0	0	0	0	0	0	0	0	0	0	0	0	0	0	0	0	0	0	0	0	0	0	0
ENSMUSG00000016308|Ube2a	981	989	1565	2085	982	1029	1233	1247	388	360	760	1458	434	381	1762	0	4009	3929	4512	7	3455	2798	3178	5679	2684	2679	1454	432	266	658	295	1986	208	858	867	564	6	161	939	0	424	588	2131	763	0	1401	1164	1306	3049
ENSMUSG00000016319|Slc25a5	9544	3866	5361	3783	4600	6293	8050	5771	3125	595	3118	1126	267	975	1375	13	5828	6309	6159	17	4857	3747	3772	4599	4431	3971	4598	1201	110	2847	3335	2715	1110	3140	3341	1141	0	47	1698	15	2492	1853	2341	3342	13	3846	11179	1438	9228
ENSMUSG00000016327|Atp1b4	0	0	0	0	0	0	0	0	0	0	0	0	0	0	0	0	0	0	0	0	0	0	0	0	0	0	0	0	0	0	0	0	0	0	0	0	0	0	0	0	0	0	0	0	0	0	0	0	0
ENSMUSG00000016344|Ppdpf	2577	1591	3484	2896	1153	1605	2596	785	3434	806	3888	1513	2622	1598	2663	0	777	2099	1539	4	1464	2324	1451	1840	2546	1714	837	842	0	770	2082	1561	554	1337	932	532	3	489	343	0	1218	2426	922	295	8	2071	1149	1987	1193
ENSMUSG00000016346|Kcnq2	0	0	0	0	0	0	0	0	0	0	0	0	0	0	0	0	0	0	0	0	0	0	0	0	0	0	0	0	0	0	0	0	0	0	0	0	0	0	0	0	0	0	0	0	0	0	0	0	270
ENSMUSG00000016349|Eef1a2	0	0	0	0	0	0	0	0	0	61	0	0	0	0	0	0	0	0	0	0	0	0	0	0	0	0	0	0	0	0	0	0	0	0	0	0	0	0	0	0	0	0	0	0	0	0	0	0	0
ENSMUSG00000016356|Col20a1	0	0	0	0	109	52	410	14	0	0	0	0	49	0	0	0	0	52	0	0	0	0	0	0	0	0	0	0	0	0	0	42	0	0	0	23	0	0	58	0	0	49	0	0	0	0	0	0	0
ENSMUSG00000016382|Pls3	0	0	114	576	0	0	90	99	180	0	183	30	0	118	185	0	0	0	87	0	189	0	4	14	0	224	94	29	0	181	236	111	0	573	80	75	0	0	196	0	91	0	461	171	0	117	298	0	394
ENSMUSG00000016386|Mpped2	26	0	0	348	185	0	0	0	0	0	68	0	0	0	29	0	0	0	0	0	6	0	0	28	0	6	180	0	0	0	0	57	0	0	0	0	0	0	0	0	388	6	103	153	0	0	37	0	48
ENSMUSG00000016409|Nkap	937	538	580	403	376	250	744	992	1203	547	1454	475	1385	535	1130	0	1821	2128	1886	10	1592	2418	1338	1428	324	771	862	555	85	222	995	502	1411	519	1423	599	56	0	934	0	878	610	912	233	0	970	221	136	868
ENSMUSG00000016427|Ndufa1	485	298	386	183	530	702	1381	256	347	307	325	223	715	480	259	0	791	1062	853	0	816	1105	745	952	490	378	218	109	16	306	301	170	767	642	238	164	0	0	390	0	532	0	493	142	272	318	197	133	867
ENSMUSG00000016458|Wt1	0	0	0	3	0	0	0	0	0	0	0	0	0	0	0	0	0	0	0	0	0	0	0	0	0	0	0	0	0	0	0	0	0	0	0	0	0	0	0	0	0	46	0	0	0	0	0	0	0
ENSMUSG00000016477|E2f3	0	53	0	37	290	55	35	9	0	0	0	15	0	0	33	0	0	0	19	0	79	74	0	130	0	229	118	7	107	4	232	36	0	0	0	0	0	0	0	0	0	0	109	27	0	43	66	166	154
ENSMUSG00000016481|Cr1l	219	143	11	0	240	0	115	0	0	0	13	0	13	62	255	0	14	99	112	4	116	107	4	99	250	135	402	105	0	81	0	150	290	58	10	2	0	3	169	0	0	0	5	0	0	245	128	0	89
ENSMUSG00000016487|Ppfibp1	183	26	298	35	1	158	0	84	35	0	360	117	399	450	411	0	677	138	160	0	309	108	23	160	0	453	30	186	0	0	1	0	48	0	0	1	0	0	27	0	173	0	93	66	0	181	140	158	310
ENSMUSG00000016493|Cd46	0	0	0	0	0	0	0	0	0	0	0	0	0	0	0	0	0	0	3	0	0	83	0	0	0	0	0	0	0	0	0	0	0	4	0	0	0	0	0	0	0	0	0	0	0	5	0	0	0
ENSMUSG00000016494|Cd34	0	0	0	0	0	0	0	0	0	0	0	0	0	0	0	0	0	0	0	0	0	0	0	0	0	0	0	0	0	0	0	0	0	0	0	0	0	0	0	0	0	0	0	0	0	0	0	0	0
ENSMUSG00000016495|Plgrkt	0	0	0	0	0	85	0	0	0	0	0	4	0	0	0	0	0	0	0	0	47	54	0	0	0	0	0	0	0	95	0	0	0	0	0	0	0	0	0	0	0	0	0	0	0	12	47	131	0
ENSMUSG00000016496|Cd274	0	0	0	0	0	0	0	0	0	0	0	0	0	0	0	0	0	0	0	0	0	0	0	0	0	0	3	0	0	0	0	0	0	0	0	0	0	0	0	0	0	0	0	0	0	0	0	0	0
ENSMUSG00000016498|Pdcd1lg2	0	0	0	0	0	0	0	0	0	0	0	0	0	0	0	0	0	0	0	0	0	0	0	0	0	0	0	0	0	0	0	0	0	0	0	0	0	0	0	0	0	0	0	0	0	0	0	0	0
ENSMUSG00000016503|Gtf3a	293	355	751	777	589	461	721	772	1187	723	847	616	1227	1189	1574	0	717	1021	832	0	365	906	627	1205	892	518	357	566	0	473	415	793	0	963	568	560	0	0	392	0	464	171	1618	661	0	550	323	1796	259
ENSMUSG00000016510|Mtif3	927	1221	3307	1952	333	703	1653	2395	1081	1155	1769	852	787	2191	1207	5	692	597	1322	3	621	909	1285	1407	1586	366	948	668	938	692	1590	2123	0	736	603	461	0	0	520	0	958	361	757	1716	249	797	455	1129	1093
ENSMUSG00000016520|Lnx2	725	130	107	0	12	0	0	31	0	146	0	1093	4	0	65	0	0	0	31	0	41	219	11	24	232	202	254	15	0	0	84	63	0	145	0	126	0	0	51	0	0	574	0	0	0	18	31	0	3
ENSMUSG00000016524|Il19	0	0	0	0	0	0	0	0	0	0	0	0	0	0	0	0	0	0	0	0	0	0	0	0	0	0	0	0	0	0	0	0	0	0	0	0	0	0	0	0	0	0	0	0	0	0	0	0	0
ENSMUSG00000016526|Dyrk3	0	634	819	469	506	11	1599	386	0	0	8	453	608	915	280	0	47	908	1284	0	630	23	803	11	1085	810	1307	137	3	730	506	446	798	342	558	412	0	0	399	207	906	362	1077	434	4	691	321	1013	808
ENSMUSG00000016528|Mapkapk2	414	78	44	0	0	3	201	383	0	214	19	0	128	329	166	0	530	280	248	0	55	163	0	0	190	155	189	0	0	66	170	50	37	0	0	66	0	0	119	0	151	0	300	0	0	0	73	256	367
ENSMUSG00000016529|Il10	0	0	0	0	0	0	0	0	0	0	0	0	0	0	0	0	0	0	0	0	0	0	0	0	0	0	0	0	0	0	0	0	0	0	0	0	0	0	0	0	0	0	0	0	0	0	0	0	0
ENSMUSG00000016534|Lamp2	4143	3821	4009	4845	3941	1828	4811	2498	5754	4994	6948	5894	5284	3315	3979	12	8073	7102	10351	28	8885	9716	7459	9094	3639	3473	3634	2624	4635	3459	2552	4914	7761	5329	4727	2323	14	300	7335	41	3269	655	4078	2013	78	4424	3612	3295	4117
ENSMUSG00000016541|Atxn10	102	563	2053	452	1233	0	2239	1633	912	539	477	1137	607	392	194	6	635	604	835	0	185	307	1497	973	1276	866	1288	677	0	299	1690	2026	107	0	5	138	0	0	295	4	1295	564	1762	736	0	220	1132	753	1106
ENSMUSG00000016552|Foxred2	0	616	1693	49	20	0	2067	0	0	632	714	44	435	794	115	0	0	175	932	0	701	0	925	682	53	267	586	614	1827	1776	2426	727	0	269	4	0	0	0	1197	0	1241	1026	2450	1688	14	3079	2164	452	1319
ENSMUSG00000016554|Eif3d	4036	6517	12055	8632	7196	3021	5378	10640	3613	2874	7559	2620	5171	4998	4138	9	6727	6232	3476	18	4101	8351	4187	6139	5982	6483	4937	4759	259	6666	6534	6153	2242	1772	3843	1792	0	9	2539	20	7296	3045	7029	5414	151	3969	5636	9753	6786
ENSMUSG00000016559|H3f3b	19347	19734	14779	17613	17490	10166	16257	20148	13953	10784	14964	14831	15871	17003	24453	19	19847	25963	15741	45	18486	24066	13731	15231	13601	18973	15752	10082	4907	9419	14543	13443	19114	14988	18434	8164	82	1552	18157	101	10325	7121	10207	7034	163	11012	9998	10816	12802
ENSMUSG00000016619|Nup50	644	1232	4221	1156	1610	92	1410	1231	1230	1712	1070	1283	811	1018	591	7	762	1966	2415	14	1179	1217	1594	1594	1089	2391	888	535	92	914	1512	1907	148	844	1305	386	6	161	1571	6	1259	39	1284	2261	4	1570	954	1936	1757
ENSMUSG00000016624|Phf21b	0	0	0	0	0	0	0	6	0	0	0	0	0	57	0	0	0	0	0	0	0	60	0	15	227	0	135	0	0	0	0	0	3	0	0	0	0	0	0	0	0	0	0	0	0	0	0	0	5
ENSMUSG00000016626|Nlrp14	12	18	0	90	99	73	468	0	38	83	175	0	0	348	0	4	27	242	284	0	162	264	255	475	0	4	18	0	0	155	0	0	0	169	86	154	0	0	190	0	39	205	22	290	0	12	11	0	12
ENSMUSG00000016637|Ift27	0	0	0	0	0	0	9	0	0	0	0	0	0	271	0	0	0	0	0	0	0	0	0	0	57	0	0	0	0	0	0	257	0	0	0	0	0	0	0	0	6	0	303	0	0	0	0	125	0
ENSMUSG00000016664|Pacsin2	537	303	565	490	641	181	483	4	437	338	782	491	389	293	400	0	1451	709	419	0	449	287	651	1121	621	488	247	23	0	1257	284	297	223	430	133	227	0	0	359	0	694	354	511	284	4	737	91	128	438
ENSMUSG00000016756|Cmah	0	0	0	0	0	0	0	0	0	0	28	0	0	0	0	0	0	0	0	0	0	0	0	0	0	0	0	0	0	15	0	0	0	0	0	0	0	3	0	0	0	0	0	0	0	0	0	3	2
ENSMUSG00000016757|Ttll12	609	250	4574	1180	1176	194	1180	778	0	511	0	137	692	718	104	0	787	727	583	0	555	2001	826	1453	140	2116	514	884	0	671	652	477	502	330	462	451	4	0	991	0	577	5	1387	996	0	260	297	1883	1023
ENSMUSG00000016758|Bik	0	0	0	0	0	0	0	0	0	0	0	0	0	0	0	0	0	0	0	0	0	0	0	0	0	0	0	0	0	60	0	0	0	0	0	0	0	0	0	0	0	0	0	0	0	0	0	0	0
ENSMUSG00000016763|Scube1	0	0	0	0	13	0	0	23	0	0	0	0	43	0	0	0	0	0	0	0	0	0	0	0	0	12	0	0	0	0	0	0	0	69	0	0	109	0	0	0	0	0	0	0	0	7	0	0	0
ENSMUSG00000016831|Tox4	2361	1965	2451	3060	3145	1626	1102	930	1811	2429	1291	1712	1871	1283	1019	0	1821	3158	2364	0	1259	1014	1340	1170	802	897	2263	1103	261	1278	1020	2111	1033	717	3023	327	0	5	1323	7	1167	557	2161	230	161	3260	777	833	2153
ENSMUSG00000016833|Mrps18c	1063	782	904	991	1130	592	972	1266	659	724	1028	558	533	501	745	0	704	1232	943	7	607	723	663	603	633	529	571	428	0	623	349	312	466	64	298	240	0	37	248	0	1325	855	933	626	4	842	541	543	791
ENSMUSG00000016918|Sulf1	0	0	0	0	0	0	0	0	0	0	0	0	0	0	0	0	0	0	0	0	0	0	42	0	0	0	0	0	0	0	0	0	0	206	42	0	0	0	0	0	0	0	0	0	0	0	0	0	0
ENSMUSG00000016921|Srsf6	3483	5286	5306	4090	4020	4872	5187	4841	4105	2337	2865	1750	4345	4916	4839	12	4303	4747	5792	0	3683	3809	4041	6804	4943	2933	2849	2427	942	2772	2622	3286	2460	3145	4557	2296	15	6	1520	12	3385	1947	4800	3359	17	3317	3774	4935	3574
ENSMUSG00000016933|Plcg1	281	395	1133	222	1171	301	1025	1010	1831	190	1438	716	1483	1042	629	0	1319	717	754	0	793	864	2038	0	974	1134	1053	1497	296	58	1576	1032	0	712	192	772	3	0	1787	0	1146	60	1366	638	0	1102	787	1158	602
ENSMUSG00000016940|Kctd2	0	2	0	0	0	0	0	0	0	0	0	0	88	0	102	0	0	0	0	0	0	0	0	0	0	0	266	0	0	0	0	0	0	0	0	0	0	0	0	0	0	0	0	0	0	0	0	0	0
ENSMUSG00000016942|Tmprss6	0	0	0	0	0	0	0	0	0	0	0	0	0	0	0	0	0	0	0	0	0	0	0	0	0	0	0	0	0	0	0	14	0	0	0	0	0	0	0	0	0	0	0	0	0	0	0	0	0
ENSMUSG00000016946|Kctd5	543	892	456	817	190	486	745	140	747	612	1194	15	307	501	291	0	473	432	794	4	708	419	209	841	699	623	1502	862	519	1205	385	575	151	1019	766	23	0	3	274	0	712	192	932	303	0	713	651	1584	879
ENSMUSG00000016982|Pom121l2	0	28	17	0	0	0	0	0	0	0	0	0	0	0	0	0	0	0	0	0	0	0	0	0	0	0	0	0	0	0	3	0	0	0	0	0	0	0	4	0	0	0	0	0	0	0	0	0	1
ENSMUSG00000016984|Etaa1	801	886	349	172	544	252	210	201	553	259	332	1025	522	843	704	0	589	656	979	4	795	434	291	385	273	251	382	236	19	310	130	253	336	875	445	281	0	0	774	0	333	614	492	108	0	484	389	570	168
ENSMUSG00000016995|Matn4	0	0	0	0	0	0	0	0	0	0	0	0	0	0	0	0	0	0	0	0	0	0	0	0	0	1	0	0	0	0	0	244	0	0	0	0	0	0	0	0	0	0	0	0	0	0	0	0	0
ENSMUSG00000016998|Svs4	0	0	0	0	0	0	0	0	0	0	0	0	0	0	0	0	0	0	0	0	0	49	0	0	0	0	0	0	0	0	0	0	0	0	0	0	0	0	0	0	0	0	0	0	0	0	0	0	0
ENSMUSG00000017000|Svs6	0	0	0	0	0	0	0	0	0	0	0	0	0	0	0	0	0	0	0	0	0	0	0	0	0	0	0	0	0	0	0	0	0	0	0	0	0	0	0	0	0	0	0	0	0	0	0	0	0
ENSMUSG00000017002|Slpi	0	0	0	0	0	0	197	0	0	0	0	0	0	0	0	0	0	0	0	0	0	0	0	0	0	0	0	40	0	0	0	0	0	0	0	0	0	0	0	0	0	0	0	0	0	0	0	0	0
ENSMUSG00000017003|Svs3a	0	0	0	0	0	0	0	0	0	0	0	0	0	0	0	0	0	0	0	0	0	0	0	0	0	0	0	0	0	0	0	0	0	0	0	0	0	0	0	0	0	0	0	0	0	0	0	0	0
ENSMUSG00000017004|Svs5	0	0	0	0	0	0	0	0	0	0	0	0	0	0	0	0	0	0	0	0	0	0	0	0	0	0	0	0	0	0	0	0	0	0	0	0	0	0	0	0	0	0	0	0	0	0	0	0	0
ENSMUSG00000017007|Rbpjl	0	0	0	0	0	0	0	0	0	0	0	0	0	0	0	0	0	0	0	0	0	0	0	0	0	0	0	0	0	0	0	49	0	0	0	0	0	0	0	0	26	0	0	0	0	0	0	0	0
ENSMUSG00000017009|Sdc4	3336	384	4615	5925	1213	551	951	3051	575	15	2276	343	7	303	130	4	367	388	414	20	110	15	22	191	13372	13722	11736	6192	5784	7772	3667	16056	13	14	121	21	3	9	0	0	3272	3093	9625	3258	12	9669	6530	9575	3951
ENSMUSG00000017049|Ccdc70	0	0	0	0	0	0	0	0	0	0	16	0	0	0	0	0	0	0	0	0	0	0	0	0	0	0	0	0	0	0	0	0	0	0	0	0	0	0	0	0	0	0	0	0	0	0	0	0	0
ENSMUSG00000017057|Il13ra1	0	52	0	0	75	0	0	0	0	0	0	0	191	0	221	0	139	0	0	0	0	0	10	0	0	0	0	0	0	0	0	0	0	0	0	0	0	0	0	0	0	0	0	0	0	0	151	0	0
ENSMUSG00000017064|Prl5a1	0	0	0	25	0	0	0	0	0	0	0	0	0	0	0	0	0	0	0	0	0	0	0	0	0	0	0	0	0	0	0	0	0	0	0	0	0	0	0	0	0	0	0	0	0	0	0	0	0
ENSMUSG00000017119|Nbr1	1007	1596	1049	872	872	700	1355	1439	883	581	694	1404	803	552	1111	0	728	448	640	5	745	450	575	398	835	631	1019	1009	115	147	610	1552	611	161	1293	612	1	5	199	10	572	108	1142	233	0	599	435	2106	1092
ENSMUSG00000017132|Cyth1	274	105	0	0	0	0	0	0	31	0	0	0	165	189	183	0	0	443	49	0	0	59	93	14	0	0	94	0	0	0	0	14	188	277	32	16	0	0	354	0	30	0	827	0	30	5	79	251	100
ENSMUSG00000017144|Rnd3	0	151	0	0	0	0	7	0	700	138	265	122	312	80	230	0	80	524	0	0	25	21	107	218	75	178	0	23	0	0	107	0	0	0	0	0	0	0	0	0	60	0	0	0	0	389	138	0	0
ENSMUSG00000017146|Brca1	448	376	528	237	265	339	370	926	209	464	361	203	122	493	10	0	37	17	74	0	382	457	207	435	0	53	513	150	125	286	97	341	556	78	433	159	0	0	181	0	221	10	630	103	0	67	38	678	0
ENSMUSG00000017165|Gast	0	0	0	0	0	0	0	0	0	0	0	0	0	0	0	0	0	0	0	0	0	0	0	0	0	0	0	0	0	0	0	3	0	0	0	0	0	0	0	0	0	0	0	0	0	0	0	0	0
ENSMUSG00000017167|Cntnap1	0	0	0	0	0	0	101	0	0	0	14	0	0	0	192	0	0	207	0	0	0	0	97	0	0	0	0	0	0	0	0	0	189	41	0	0	0	0	51	0	0	0	0	0	0	0	0	0	0
ENSMUSG00000017176|Nt5c3b	4657	3821	2963	3764	3710	1721	2620	3869	2499	2016	3163	2843	1830	2389	2557	8	2833	2696	2849	12	2604	3566	1835	3401	1640	4560	1971	1651	242	1608	2402	2763	1304	630	3022	1013	0	269	758	331	2810	2057	3523	1284	11	3784	2938	5448	2488
ENSMUSG00000017188|Coa3	509	727	798	803	754	406	1022	485	1033	985	334	511	564	898	362	0	262	58	161	0	503	357	621	629	704	684	644	583	142	731	849	340	0	69	275	222	0	0	0	0	410	1094	917	488	4	549	893	768	1280
ENSMUSG00000017195|Zpbp2	0	0	0	0	0	0	0	0	0	0	5	72	0	0	0	0	0	0	0	0	0	0	0	0	0	0	0	0	0	0	0	0	0	0	0	0	0	0	0	0	0	0	0	0	0	0	0	0	0
ENSMUSG00000017204|Gsdma	0	207	0	0	0	0	65	0	95	0	0	0	317	88	0	0	0	47	0	0	0	0	0	0	0	345	0	151	0	0	0	282	0	0	0	0	0	0	0	0	0	0	0	0	0	635	43	0	4
ENSMUSG00000017210|Med24	1545	1970	1841	3310	2180	816	4274	1938	888	1899	1589	2621	2393	4095	1831	0	1737	1789	1050	8	1795	2122	2289	2858	1680	1104	2692	3053	289	1231	2398	941	1028	674	669	946	2	0	344	4	1519	841	5119	2190	113	2081	1683	1520	906
ENSMUSG00000017211|Gsdma2	0	0	0	0	0	0	0	0	0	0	0	0	0	0	0	0	0	0	0	0	0	0	0	0	0	0	0	0	0	0	0	0	0	0	0	0	0	0	0	0	0	0	0	0	0	0	0	0	0
ENSMUSG00000017221|Psmd3	8470	7316	9751	7453	9585	5300	14830	9230	6813	5392	12281	5849	7397	7599	7088	6	7431	4239	5982	27	5976	6668	6087	6000	5347	6889	8696	5242	5244	5356	5297	6969	2588	5005	5385	2838	121	7	5752	7	7242	3460	4875	5973	53	6373	6004	7750	4471
ENSMUSG00000017264|Exosc10	3117	2435	5404	4762	4200	1884	4589	3525	4241	3751	3570	3523	3495	3985	3535	7	3820	4425	2730	0	4348	5467	3411	2032	1675	3440	2349	1575	134	2475	1057	4624	417	1472	1970	1089	0	182	1228	0	2479	1415	1560	2992	39	3035	2239	3579	2096
ENSMUSG00000017286|Glod4	2130	526	605	1505	2181	695	2979	414	119	821	2092	292	1691	164	2168	0	208	1035	399	9	396	707	73	2458	997	871	693	274	101	3881	1273	1489	58	234	0	5	0	0	1758	0	1417	720	1652	2932	0	46	287	531	202
ENSMUSG00000017288|Vps53	414	727	123	281	305	716	722	156	562	364	752	203	139	249	348	4	152	300	614	0	119	268	37	177	722	1169	712	315	17	447	340	741	56	51	64	96	0	0	340	0	116	124	564	115	65	386	659	428	791
ENSMUSG00000017291|Taok1	2120	2311	4320	4068	3287	2848	3572	2027	2130	2881	4478	3753	3358	3378	4958	10	2985	3469	3112	9	2630	2746	2540	4060	2726	2432	3350	1850	6368	4028	3236	3799	1690	1465	1526	672	5	38	1400	0	2030	881	4627	4683	25	3275	4371	1787	1499
ENSMUSG00000017299|Dnttip1	156	331	223	416	1090	84	677	50	348	337	561	657	535	639	579	0	419	752	561	0	289	10	248	80	75	150	650	536	2	386	457	641	381	49	357	38	0	2	428	0	143	25	622	167	4	161	139	633	72
ENSMUSG00000017300|Tnnc2	0	0	0	0	0	0	0	0	0	0	2	18	0	0	0	0	0	0	27	0	0	0	0	0	0	0	0	0	0	0	0	0	0	0	0	0	0	0	0	0	0	0	0	0	0	0	0	0	0
ENSMUSG00000017307|Acot8	1703	1188	2549	1878	786	236	2241	1169	1337	998	1753	901	1478	1360	1590	6	727	2164	1386	15	1007	1445	677	1000	2048	1851	1728	1167	246	1383	856	874	971	275	2126	172	0	4	724	0	2054	632	2362	2181	17	2842	1993	3469	2089
ENSMUSG00000017309|Cd300lg	0	0	0	0	0	0	0	30	0	0	0	0	0	0	0	0	0	0	0	0	0	0	0	0	0	0	300	0	0	0	0	0	0	0	0	0	0	0	0	0	0	0	0	0	0	0	0	0	0
ENSMUSG00000017310|Spint4	0	0	0	0	0	0	0	0	0	4	0	0	0	0	0	0	0	0	0	0	0	0	0	0	0	0	0	0	0	0	0	0	0	0	0	0	0	0	0	0	0	0	0	0	0	0	0	0	0
ENSMUSG00000017311|Pyy	0	0	0	0	66	0	0	0	0	0	0	0	62	0	0	0	0	0	0	0	0	0	0	0	0	0	0	0	0	0	0	0	0	0	0	0	0	0	0	0	0	0	0	0	0	0	0	0	0
ENSMUSG00000017314|Mpp2	0	0	0	0	13	299	0	0	65	0	131	0	0	0	0	0	0	0	0	0	0	0	0	0	0	0	0	0	0	0	0	0	0	0	0	0	0	0	0	0	0	0	72	0	0	0	0	0	0
ENSMUSG00000017316|Ppy	0	0	0	0	0	0	0	0	0	0	0	0	0	0	0	0	0	0	0	0	0	0	0	0	0	0	0	0	0	0	0	0	0	0	0	0	0	0	0	0	0	0	0	0	0	0	0	0	0
ENSMUSG00000017344|Vtn	0	0	0	0	0	0	0	0	0	0	0	0	0	0	0	0	0	0	18	0	0	0	0	0	0	0	0	0	0	0	0	0	0	0	0	0	0	0	0	0	0	69	0	0	0	0	0	0	0
ENSMUSG00000017376|Nlk	390	248	443	389	154	621	762	403	11	332	38	169	713	58	312	0	0	78	228	0	142	26	408	67	21	643	89	251	176	432	87	36	84	153	0	136	0	0	6	0	197	4	336	666	0	50	162	271	522
ENSMUSG00000017386|Traf4	2692	1287	960	1980	2282	1425	1500	1851	2883	215	861	1800	1427	1494	1636	2	39	4410	1105	7	1876	1113	1741	1388	680	3674	2928	3506	1024	5147	1852	5128	721	2006	640	1028	0	0	1142	5	1928	1340	6690	4028	73	5310	5058	2453	1345
ENSMUSG00000017390|Aldoc	0	0	0	0	0	0	26	0	0	0	0	0	0	0	32	0	0	0	0	0	0	0	0	0	0	107	0	0	0	0	0	18	0	58	0	0	0	0	0	0	0	0	0	0	0	0	0	0	0
ENSMUSG00000017400|Stac2	886	1032	1007	1420	4450	949	2419	1271	1280	259	1620	1547	852	904	1126	6	2203	681	1221	7	997	2083	1007	1042	1147	2685	2362	1965	3513	1808	2221	1149	1498	992	1071	854	4	159	1820	0	1126	842	4223	1346	36	1883	1766	1935	1357
ENSMUSG00000017404|Rpl19	35840	32259	37750	24188	32789	21224	43902	49872	23591	21407	22541	23642	22171	23128	19323	34	26214	24577	23459	73	19246	22095	20479	23495	26305	40118	27551	18627	9454	32495	24010	30868	15708	13579	16847	6708	813	3236	11530	266	29789	21058	36918	25849	4591	27723	24994	32516	24718
ENSMUSG00000017405|Nek8	233	174	590	411	353	0	501	0	0	299	208	16	112	639	50	4	89	270	374	0	57	0	264	0	0	0	367	230	0	268	285	220	0	463	31	141	0	0	842	0	119	662	0	0	0	27	107	0	10
ENSMUSG00000017412|Cacnb4	0	0	0	0	0	0	0	17	0	0	0	0	0	0	0	0	0	0	0	0	5	0	0	0	0	0	0	0	0	0	0	0	0	0	0	48	0	0	0	0	0	0	0	0	0	0	0	0	0
ENSMUSG00000017417|Plxdc1	0	0	0	0	0	0	0	0	0	0	0	0	0	0	0	0	0	0	0	0	0	0	0	0	0	0	0	0	0	0	0	0	0	0	0	0	0	0	0	0	0	0	0	0	0	0	0	0	0
ENSMUSG00000017418|Arl5b	89	183	20	7	31	88	31	4	192	306	0	524	250	466	278	0	0	394	300	0	151	60	455	162	77	161	0	116	119	313	181	59	371	71	140	79	0	0	0	0	0	361	0	194	0	34	83	322	0
ENSMUSG00000017421|Zfp207	4831	5048	7490	7097	7943	4550	4628	6298	4108	4414	4431	2753	5893	4114	4325	10	4315	6569	3267	20	4896	4113	5063	3848	3802	5840	3504	3314	547	5596	2500	4037	1396	1610	3322	841	0	5	2371	4	2797	1139	3909	2401	75	3578	2658	5366	3731
ENSMUSG00000017428|Psmd11	6369	6084	8707	7279	6535	3965	8959	5336	3366	5071	5601	5474	4840	6027	3484	9	8489	7803	4938	4	5511	7085	5197	6073	2784	4008	3514	2897	1706	3194	2693	2689	4916	1636	4387	1209	0	24	3515	54	5653	1811	4095	4959	51	6220	5976	7880	6231
ENSMUSG00000017446|C1qtnf1	0	0	0	0	0	0	0	0	0	0	0	0	0	0	0	0	0	0	0	0	0	0	0	0	0	0	0	0	0	0	0	0	0	0	0	0	0	0	0	0	0	0	0	0	0	0	0	0	0
ENSMUSG00000017453|Pipox	0	0	0	57	0	0	0	0	0	119	0	39	0	136	0	0	0	0	0	0	0	0	0	0	0	0	0	0	0	0	0	0	0	0	0	0	0	0	0	0	0	0	0	0	0	0	0	0	0
ENSMUSG00000017466|Timp2	0	5	0	422	167	0	0	71	0	0	0	0	0	245	0	0	0	0	0	0	0	456	0	0	0	0	0	0	0	0	0	0	0	0	0	0	0	0	0	0	0	0	0	0	0	0	0	0	0
ENSMUSG00000017478|Zc3h18	1262	1571	1125	1520	1388	983	1832	1634	587	1153	1102	1043	1730	1069	1464	0	1173	1620	1551	5	1175	1316	1864	1567	1524	1817	1713	1264	756	1510	684	2120	538	401	2095	605	24	0	850	3	485	122	1043	1570	1	867	990	31	2092
ENSMUSG00000017485|Top2b	0	51	0	107	0	50	0	361	0	0	0	105	39	0	0	0	0	0	0	0	26	0	36	0	16	169	0	24	0	38	78	166	0	0	0	0	0	0	0	0	0	0	18	0	0	7	0	62	0
ENSMUSG00000017491|Rarb	0	487	439	340	0	550	0	885	0	15	0	500	51	0	0	0	113	87	0	0	350	0	300	56	413	40	210	88	0	123	0	408	0	0	0	0	0	0	0	0	126	4	237	0	0	418	0	185	0
ENSMUSG00000017493|Igfbp4	0	0	0	0	0	0	0	385	0	0	0	0	0	0	0	0	0	0	0	0	0	0	0	0	0	0	0	0	0	0	0	0	214	0	131	0	0	0	117	0	0	0	0	0	0	0	0	0	0
ENSMUSG00000017499|Cdc6	6136	2291	4083	3446	4441	3225	2949	2441	4097	2825	6644	2756	1558	2783	3433	3	3374	4007	4016	11	2640	3235	4286	3234	3335	5212	7203	2509	1510	3956	2229	5284	1346	1229	1269	753	4	52	1675	12	5812	975	4721	3740	22	5010	2114	5031	1554
ENSMUSG00000017548|Suz12	2760	3243	3979	3351	3060	1680	2267	2745	2380	2101	2422	2003	1476	1079	2678	0	2384	4320	3686	22	2379	3098	2707	2799	969	3257	2018	2063	2319	3159	2940	2342	1419	607	1825	756	7	14	1098	3	3779	444	2315	2521	20	2583	1640	2028	1944
ENSMUSG00000017550|Atad5	259	163	861	776	200	304	409	758	781	642	771	523	961	303	512	0	447	992	406	0	325	684	547	626	482	97	144	342	26	522	310	314	256	169	636	474	0	0	187	0	208	0	379	385	0	0	12	19	387
ENSMUSG00000017561|Crlf3	985	1098	567	2143	1894	988	646	593	1899	1729	2070	655	951	1511	2994	0	1770	1883	1400	0	1485	1077	1707	1609	522	1665	758	712	56	933	369	89	129	263	573	309	0	4	243	0	888	169	1783	253	0	916	1920	1519	733
ENSMUSG00000017588|Krt27	0	0	0	0	0	0	0	0	0	161	0	0	0	0	0	0	0	0	0	0	0	0	0	0	0	0	0	0	0	0	0	0	0	0	0	0	0	0	0	0	0	0	0	0	0	0	0	0	0
ENSMUSG00000017607|Tns4	0	0	45	0	0	0	155	0	0	225	221	5	0	20	106	0	0	86	312	0	149	670	571	137	0	0	59	0	0	0	0	0	0	263	0	111	0	0	0	0	141	0	0	797	0	70	855	43	314
ENSMUSG00000017615|Tnfaip1	827	779	418	498	2785	194	1960	1015	1117	986	1601	810	1714	1140	434	0	580	64	1055	0	351	2193	320	420	882	1398	148	416	85	1663	600	669	177	240	999	6	4	0	385	0	1855	0	1338	1569	12	243	1449	1088	701
ENSMUSG00000017631|Abr	237	389	343	504	470	278	938	0	0	276	1116	57	559	939	531	0	455	186	22	0	261	1368	439	300	7	148	1009	408	83	848	644	1095	0	405	53	0	0	0	587	0	150	0	23	304	0	487	177	491	106
ENSMUSG00000017639|Rab11fip4	0	0	420	6	572	2	519	0	237	0	8	252	189	224	112	0	81	243	1069	0	182	287	0	17	0	738	37	198	0	0	0	45	107	340	302	91	0	0	81	24	0	0	241	45	0	109	0	189	53
ENSMUSG00000017652|Cd40	0	0	0	33	0	0	0	0	0	0	0	0	0	0	0	0	4	0	0	0	0	0	0	0	0	0	0	0	0	0	197	0	0	0	0	0	0	0	0	0	92	0	647	0	0	40	0	8	0
ENSMUSG00000017664|Slc35c2	1766	1299	2306	1661	1955	371	1498	1471	960	446	1650	1281	620	514	832	4	721	74	619	8	897	676	1670	1759	645	1815	1346	796	1637	1392	1100	1749	375	1366	32	244	8	4	279	0	444	167	2598	129	0	7	1297	91	857
ENSMUSG00000017667|Zfp334	0	193	0	0	0	0	0	0	0	0	0	0	0	0	0	0	0	0	0	0	0	498	0	0	0	39	0	23	0	73	0	0	0	0	0	0	0	0	0	0	0	0	0	0	0	0	0	0	0
ENSMUSG00000017670|Elmo2	0	160	0	0	0	0	0	0	218	0	0	0	243	806	86	0	593	0	0	0	37	0	0	0	271	0	695	217	0	310	0	472	0	0	11	0	702	0	428	0	0	0	961	211	0	177	472	129	453
ENSMUSG00000017677|Wsb1	4389	3353	4006	5824	3599	2019	2901	3020	1122	2437	990	801	1007	610	1653	8	2415	2630	1338	6	2134	2587	1051	1436	543	1480	1874	2144	1813	1674	2473	2524	836	1148	1889	778	0	233	3475	5	2302	855	3611	3035	27	2837	2936	5380	3305
ENSMUSG00000017679|Ttpal	0	71	0	0	669	0	188	586	5	114	740	10	63	912	131	0	704	0	59	0	159	33	0	38	408	474	414	343	296	199	423	173	48	20	334	71	0	0	202	0	0	0	1461	447	0	47	314	620	0
ENSMUSG00000017686|Rhot1	571	650	1037	414	1000	1150	714	275	949	926	1532	1232	1147	695	1345	0	1134	1164	646	0	1000	747	717	950	431	1145	1438	408	456	516	495	161	605	394	652	284	0	554	455	0	607	579	1170	533	0	696	758	1068	508
ENSMUSG00000017688|Hnf4g	0	0	0	0	0	0	0	18	0	0	0	0	0	0	0	0	0	0	0	0	0	0	0	0	0	0	0	0	0	0	0	0	0	0	0	0	0	0	0	0	0	0	0	0	0	0	0	0	0
ENSMUSG00000017692|Rhbdl3	74	38	0	0	192	0	0	94	66	192	0	0	49	102	432	0	61	359	0	0	182	66	0	0	77	11	0	0	0	0	0	0	4	0	98	43	0	0	0	0	0	0	28	266	0	102	77	0	0
ENSMUSG00000017697|Ada	0	105	587	0	220	0	0	0	0	0	0	0	213	12	0	0	421	278	0	0	54	0	0	0	0	0	123	129	0	0	0	122	0	0	0	0	0	0	0	0	24	84	98	44	0	90	604	288	202
ENSMUSG00000017707|Serinc3	2734	3166	2961	2171	3317	1199	4120	1263	2145	2943	3835	3054	4130	4451	2805	0	4036	4088	2333	11	2233	3430	3416	3118	2840	3111	2469	2122	1642	1581	1572	2049	1234	1800	1461	477	0	9	1194	9	1219	803	4024	3263	30	3581	2878	5242	3523
ENSMUSG00000017713|Tha1	0	0	0	0	0	0	0	0	0	0	0	0	0	100	0	0	0	0	0	0	0	0	0	0	0	0	0	0	0	0	0	0	0	0	0	0	0	0	0	0	0	0	0	0	0	67	0	162	0
ENSMUSG00000017715|Pgs1	2442	1042	1955	1433	2933	1700	1875	551	1191	284	831	1758	552	1802	1171	0	1783	767	1628	5	866	2091	1026	788	1388	1175	353	772	375	61	436	1335	161	841	561	743	0	2	482	0	827	253	1338	1547	21	1326	2457	1166	645
ENSMUSG00000017716|Birc5	5736	4203	4647	4986	6177	3653	4916	5464	3235	3005	4878	2603	3492	3987	4322	3	4464	4716	3684	9	4141	4510	2702	4560	3202	3378	3330	2358	434	2212	1928	4065	1563	655	1346	1066	8	1125	1204	7	2292	1093	3475	2776	19	3942	2440	3378	3231
ENSMUSG00000017718|Afmid	3184	1573	2901	2153	934	1254	2821	767	824	1174	697	1418	2464	2300	1204	0	827	428	1427	0	1359	467	969	636	482	1435	1700	635	1373	1600	1053	925	306	909	601	444	4	0	280	0	1173	18	2599	1866	84	1051	488	1580	995
ENSMUSG00000017720|Trp53tg5	0	0	0	0	0	0	0	0	0	0	0	0	0	0	0	0	0	0	0	0	0	0	0	0	0	0	0	0	144	0	0	0	0	0	0	0	0	0	0	0	0	0	0	0	0	0	0	0	0
ENSMUSG00000017721|Pigt	672	1330	2361	1658	1081	177	1419	2385	799	0	2672	1202	872	409	268	0	187	228	728	0	598	1283	374	59	623	1354	825	2163	141	1536	1597	2429	484	447	929	796	152	0	74	8	545	285	1939	2023	62	630	1236	1916	610
ENSMUSG00000017723|Wfdc2	0	0	0	215	183	0	114	0	150	0	0	41	0	0	0	0	0	0	232	0	15	179	34	26	251	78	0	0	0	0	0	0	176	0	0	0	0	0	0	0	332	5	0	135	136	320	702	81	223
ENSMUSG00000017724|Etv4	0	0	0	0	0	0	0	0	0	0	0	0	0	121	68	0	0	0	0	0	0	0	0	0	0	0	0	0	0	0	0	4	0	0	13	0	0	0	0	0	75	0	71	86	0	0	180	113	150
ENSMUSG00000017733|Eppin	0	0	0	0	0	0	0	0	0	0	0	0	0	0	0	0	0	0	0	0	0	0	0	0	0	0	0	0	0	0	0	0	0	0	0	0	0	0	0	0	0	0	0	0	0	0	0	0	0
ENSMUSG00000017734|Dbndd2	240	0	0	0	0	252	0	866	324	277	6	0	157	0	33	0	251	0	105	0	125	0	0	348	0	207	607	90	0	84	247	0	4	115	0	144	0	0	42	0	194	0	20	0	0	0	326	0	0
ENSMUSG00000017737|Mmp9	0	0	0	92	67	0	599	0	0	0	748	165	60	284	323	0	0	0	0	0	132	351	0	0	877	0	318	3	0	164	175	0	141	0	0	0	0	0	263	0	0	0	176	0	0	0	325	0	0
ENSMUSG00000017740|Slc12a5	0	0	0	211	0	0	27	385	0	244	40	9	0	5	0	0	0	0	0	0	0	0	0	0	0	5	0	0	0	0	265	1	0	0	0	0	0	0	0	0	0	21	0	0	0	0	0	0	0
ENSMUSG00000017747|Ghdc	384	368	931	4	520	8	350	506	266	101	56	294	776	1295	241	0	0	0	707	4	7	332	0	55	0	825	0	0	235	730	506	0	139	10	33	0	0	0	193	0	175	5	950	354	0	0	293	620	746
ENSMUSG00000017754|Pltp	0	96	0	0	0	0	155	0	0	64	29	0	345	1	222	0	31	68	17	0	20	0	1	13	0	200	66	0	0	4	0	0	151	0	60	8	0	0	0	0	368	0	338	0	0	0	291	77	408
ENSMUSG00000017756|Slc12a7	1769	182	1624	1766	1010	1341	30	1518	721	886	1086	472	1058	809	1698	0	1710	797	954	6	1247	750	2792	1854	2152	3896	1068	1381	1508	237	1746	3020	198	299	7	287	4	0	361	0	918	11	2507	929	8	1610	1250	3387	889
ENSMUSG00000017760|Ctsa	38454	30396	31828	27789	34673	22163	47139	31541	20619	13499	21257	20463	9935	17487	9582	39	36938	41311	34253	82	31135	34082	33284	34628	30223	30654	25795	15429	9769	16525	18838	31349	18956	10711	13707	7183	71	1683	9969	39	22708	14282	29924	19824	749	26853	16787	21529	29605
ENSMUSG00000017764|Zswim1	169	320	1455	1711	146	0	520	2613	992	1177	984	1581	1701	1524	1396	3	838	1307	564	0	1415	1507	1329	976	486	1204	1354	1267	1384	1068	944	1656	326	928	1621	528	5	5	230	0	403	946	1117	1122	0	323	1888	836	975
ENSMUSG00000017765|Slc12a4	1313	452	179	1123	750	341	1833	689	778	100	632	814	1107	1319	1105	0	843	601	1068	0	760	416	790	1633	111	408	596	1306	4	1172	658	179	0	0	49	626	5	0	659	9	142	647	803	517	0	2265	1226	253	1069
ENSMUSG00000017767|Spata25	0	18	0	0	0	0	0	0	0	0	0	0	79	0	0	0	0	146	43	0	13	0	4	0	0	0	0	0	0	0	0	0	26	0	0	0	0	0	0	0	26	0	0	0	0	0	0	0	43
ENSMUSG00000017774|Myo1c	1369	301	2307	988	423	480	39	181	868	1502	1227	1591	2292	422	1183	0	623	2118	1178	0	1347	3699	1427	1903	501	1323	866	1196	520	109	797	606	0	773	582	523	3	3	24	0	509	595	3126	893	0	1576	1185	2035	1160
ENSMUSG00000017776|Crk	79	801	508	707	580	740	1237	380	803	162	586	576	1487	1084	1601	0	650	1194	562	0	639	1039	1001	792	148	384	614	680	427	797	427	1238	488	656	497	368	0	0	361	0	544	98	165	194	4	652	881	1090	1180
ENSMUSG00000017778|Cox7c	4039	2754	3434	3278	3641	3000	3061	4285	1510	1779	1542	1586	1796	2057	3057	0	2257	1969	1825	6	1645	2504	1601	1833	1827	2680	1552	1636	211	1332	1533	1925	1590	1456	1387	565	19	544	1346	139	2270	2048	2535	1679	111	1853	2016	1835	2864
ENSMUSG00000017781|Pitpna	872	1292	707	1098	746	800	732	660	991	758	489	477	731	758	693	0	806	1288	675	0	651	581	663	919	209	461	570	380	138	648	561	424	795	288	764	135	0	0	619	0	191	162	865	449	0	292	816	801	646
ENSMUSG00000017801|Mlx	414	336	37	256	20	8	421	3	2	43	156	534	237	190	68	0	574	271	138	0	289	91	303	131	1071	517	1048	298	0	833	638	256	69	0	0	79	0	0	9	0	412	0	3	181	0	250	147	254	362
ENSMUSG00000017802|Retreg3	7124	4712	7641	5352	9210	2626	6257	5978	5798	4345	9352	4696	4572	6932	6133	4	4232	4653	6936	11	5090	4884	7574	7662	1876	4731	5906	4967	1688	8270	6837	9143	3100	1742	3664	1660	13	9	4002	0	3157	897	6580	4322	51	4697	9243	6556	4121
ENSMUSG00000017817|Jph2	0	0	0	0	0	0	0	0	0	0	0	0	0	0	0	0	155	0	0	0	0	0	0	0	0	0	0	0	0	0	0	0	0	0	0	0	2419	0	0	0	0	0	0	0	0	0	0	0	0
ENSMUSG00000017830|Dhx58	0	0	0	0	0	0	9	0	0	0	0	0	381	32	0	0	123	81	0	0	116	65	0	0	0	0	15	0	0	54	0	19	0	0	0	90	0	0	0	0	0	0	0	0	0	0	0	0	199
ENSMUSG00000017831|Rab5a	1853	1494	664	1002	1575	1259	1055	1059	746	1186	1280	1160	501	597	780	0	891	2070	958	1	1779	1923	2202	2430	1398	810	1940	1142	1146	1700	1882	2281	1259	594	440	405	153	79	1306	0	666	368	1032	663	29	1555	1833	1803	339
ENSMUSG00000017832|Hspb9	0	44	0	0	0	0	0	0	0	0	0	0	0	0	0	0	0	0	0	0	23	0	322	0	44	0	0	0	0	0	0	0	0	0	0	0	0	0	0	0	0	0	0	0	0	53	0	98	0
ENSMUSG00000017837|Nkiras2	924	905	992	1003	878	1361	674	951	401	958	232	1588	2295	325	1416	4	418	1604	1864	4	1073	1531	1006	1717	636	2213	2041	1643	438	1426	670	1002	324	757	634	6	0	0	365	0	461	114	1915	478	9	125	2003	1803	1028
ENSMUSG00000017843|Ppp2r5c	129	480	901	397	844	365	813	367	323	398	230	286	140	349	782	0	451	1219	593	3	556	805	193	498	816	620	292	842	941	401	1076	852	353	548	55	450	6	0	422	0	173	119	972	532	0	172	522	737	554
ENSMUSG00000017858|Ift52	160	5	0	0	350	0	0	79	0	0	42	7	8	528	146	0	369	0	422	0	88	420	0	58	19	202	282	0	0	0	5	19	0	0	0	0	0	0	133	0	0	0	117	74	0	0	8	0	0
ENSMUSG00000017861|Mybl2	4341	3338	6836	5437	4343	6318	4190	2915	5362	3915	6286	7977	3538	3852	4572	7	5005	4985	7684	13	6591	8904	6330	4653	4357	3217	7599	6730	1510	5570	5199	5628	1442	3352	3858	3348	83	29	2221	12	2848	2049	8146	6761	48	8267	7176	7515	2248
ENSMUSG00000017868|Sgk2	0	0	0	0	0	0	0	0	0	0	0	0	0	2	0	0	0	0	0	0	0	0	0	0	0	0	0	0	0	0	0	0	0	0	0	0	0	0	0	0	0	0	0	0	0	0	0	0	0
ENSMUSG00000017897|Eya2	0	0	0	0	0	0	0	0	0	0	0	0	0	0	0	0	10	0	0	0	75	70	0	106	210	0	0	0	0	0	0	0	0	0	0	0	0	0	0	0	58	0	18	0	0	0	0	62	120
ENSMUSG00000017922|Prl3c1	0	0	0	0	0	0	0	0	0	0	0	0	0	0	0	0	0	0	0	0	0	0	0	0	0	0	0	0	0	0	0	0	0	0	0	0	0	0	0	0	0	0	0	0	0	0	0	0	0
ENSMUSG00000017929|B4galt5	0	33	0	25	5	0	223	607	28	57	196	49	114	19	0	0	68	0	0	0	30	224	32	20	0	34	19	23	0	117	22	61	0	64	0	48	0	0	267	0	0	0	51	45	4	40	98	0	133
ENSMUSG00000017943|Gdap1l1	0	0	0	0	0	0	0	0	0	0	0	0	0	0	0	0	0	0	0	0	0	0	0	0	0	0	0	0	0	0	0	0	0	0	0	60	0	0	0	0	0	0	0	0	0	0	0	0	0
ENSMUSG00000017950|Hnf4a	0	0	0	0	0	0	0	0	0	0	0	0	0	0	0	0	0	0	0	0	0	0	0	0	0	0	0	0	0	0	0	0	0	0	0	0	0	0	0	0	0	0	0	0	0	0	0	0	0
ENSMUSG00000017969|Ptgis	306	2231	1991	1395	2395	758	3503	3465	1207	2806	1097	873	2084	2179	3094	0	957	660	1307	10	1054	1482	896	1445	3491	3830	1609	1337	730	3532	2150	2659	209	1061	486	189	6	6	281	0	1223	4147	4545	1644	0	4995	1587	2057	3578
ENSMUSG00000017978|Cadps2	0	0	0	0	0	0	0	0	0	0	0	30	0	0	0	0	0	0	0	0	0	0	0	0	0	0	0	0	5	0	0	0	20	0	0	0	0	0	0	0	0	0	0	0	0	0	0	0	0
ENSMUSG00000017999|Ddx27	4559	5274	6483	3734	7077	5288	4823	4118	5065	3008	4825	3113	2474	4777	4640	13	7747	5198	5300	13	4401	5130	5166	3698	7234	6746	5553	4664	2904	4442	4706	5595	924	649	2302	1617	13	0	1730	4	2336	558	7696	3424	0	3602	4151	4735	4618
ENSMUSG00000018001|Cyth3	39	357	372	255	88	131	406	935	420	68	681	551	1172	261	211	0	417	2399	658	4	105	2	422	241	23	841	368	5	61	619	48	119	0	105	273	542	0	0	457	0	198	6	866	283	13	1094	358	185	72
ENSMUSG00000018008|Cyth4	0	0	0	0	0	0	0	0	0	0	0	0	0	0	0	0	0	0	0	0	0	0	0	0	0	0	0	0	0	0	0	0	0	0	0	0	0	0	0	0	0	0	0	0	0	0	0	0	0
ENSMUSG00000018012|Rac3	602	212	0	119	171	227	78	880	141	267	432	588	949	878	380	0	465	1558	661	0	509	1330	1012	896	125	457	190	644	763	719	1096	522	175	211	0	221	0	0	110	0	415	1042	1021	923	11	925	621	633	781
ENSMUSG00000018040|Rrp7a	2182	3009	11622	7185	6363	1211	5461	3333	3759	2643	3182	4204	4869	3634	2844	8	6248	3767	3959	0	4598	4325	5226	5037	3271	1964	3179	3678	171	1479	1487	1737	1754	1615	2608	1305	31	1457	2643	8	2346	1722	5748	1809	58	2989	3759	2984	2674
ENSMUSG00000018042|Cyb5r3	125	154	790	143	106	8	0	421	0	540	75	8	57	381	3	0	82	127	390	0	279	105	0	0	237	1035	207	295	0	52	32	116	0	0	97	198	0	0	15	110	706	0	0	116	0	245	357	461	843
ENSMUSG00000018068|Ints2	963	992	1874	1398	1472	24	2174	270	1241	1564	3122	1550	1263	4282	2403	0	990	3003	1069	0	3241	3746	2227	3446	1421	3551	699	1674	1869	2282	469	1039	184	937	2211	893	11	488	2814	0	1856	510	1314	145	0	642	526	498	393
ENSMUSG00000018076|Med13l	1220	386	656	2433	907	1770	1757	1575	417	703	2575	1835	576	1389	347	4	2217	1832	1321	4	664	703	1237	428	790	1098	635	77	2164	912	1141	228	556	699	742	501	10	3	272	0	357	914	345	467	11	324	239	500	52
ENSMUSG00000018102|H2bc4	0	0	0	0	63	0	0	227	0	0	0	0	0	0	0	0	0	0	0	0	0	0	0	8	140	0	34	0	24	0	0	1	41	229	114	458	3	0	4	0	0	676	0	0	0	0	0	159	0
ENSMUSG00000018126|Baiap2l2	0	7	75	108	143	0	70	0	0	0	0	0	0	89	54	0	0	0	170	0	0	0	58	0	0	39	0	0	0	0	0	0	0	76	0	0	0	68	4	0	23	0	66	0	0	117	174	53	77
ENSMUSG00000018143|Mafk	4	133	488	371	348	73	0	82	309	145	328	0	0	43	44	0	684	633	175	0	279	0	17	278	345	943	332	269	0	4	0	367	0	38	406	5	0	0	220	0	182	255	415	124	0	701	546	659	82
ENSMUSG00000018160|Med1	1354	817	2279	3017	2081	653	2406	1304	1541	399	988	652	1481	2326	2100	9	636	1899	864	4	614	1040	1721	1681	1050	1024	968	565	839	1203	1070	1016	1125	486	1357	1208	9	0	455	5	1046	301	2640	2040	0	1558	1709	2986	1390
ENSMUSG00000018166|Erbb3	264	171	2499	2462	1830	1109	374	943	1581	884	1432	2733	996	1106	841	8	779	911	935	0	2206	889	327	866	1796	2388	1986	1457	5	624	747	2344	184	730	670	279	0	468	1008	0	2376	430	645	604	9	4066	4118	2006	467
ENSMUSG00000018167|Stard3	0	357	1469	1080	701	0	452	724	821	295	94	1030	86	1707	472	0	354	0	389	0	490	40	0	0	117	327	150	528	22	247	311	1139	336	303	560	256	0	610	460	0	409	0	52	142	0	0	4	795	0
ENSMUSG00000018168|Ikzf3	0	0	0	0	0	0	0	1	0	0	0	0	27	186	0	1	0	0	0	0	5	84	0	2	0	0	0	0	0	0	0	0	0	0	0	0	10	0	0	0	0	0	0	0	0	0	0	0	0
ENSMUSG00000018169|Mfng	0	0	0	0	0	0	0	395	197	0	0	309	0	215	166	0	0	0	0	0	124	0	0	0	0	364	0	4	0	0	32	0	0	0	184	0	0	0	0	0	0	0	706	5	0	0	0	0	385
ENSMUSG00000018171|Vmp1	3957	2965	4782	3743	4811	4451	6325	4612	3182	2611	3151	3538	4066	4291	4072	4	5585	5172	4302	9	4009	4821	5046	4654	1732	2677	3575	3144	2289	3498	4310	2210	2649	2021	1031	451	4	10	2169	2	1558	1228	3472	2900	4	4903	3260	4730	1937
ENSMUSG00000018189|Uchl5	410	568	692	542	540	570	463	643	76	396	377	197	891	1004	742	0	471	1504	1355	4	577	149	724	678	669	1353	1168	718	88	592	335	352	38	90	93	86	0	1	276	12	625	81	274	256	4	537	581	715	1068
ENSMUSG00000018196|Glrx2	60	336	162	259	231	594	674	253	37	16	38	33	190	155	102	0	253	91	357	4	190	208	347	391	71	173	173	33	0	279	128	35	11	132	196	0	0	0	5	0	161	4	60	487	4	389	136	300	332
ENSMUSG00000018199|Ro60	16	178	11	231	64	7	98	491	208	146	476	56	710	304	223	0	245	245	55	0	179	112	33	122	25	30	370	210	32	291	326	643	98	0	337	0	0	0	159	0	155	0	180	339	0	497	277	271	234
ENSMUSG00000018209|Stk4	1884	1950	1954	1250	1470	428	900	1208	665	1021	645	709	303	1309	733	0	675	893	422	0	1138	1053	461	490	971	695	1872	1279	1390	1328	2024	684	615	154	303	10	0	0	137	0	364	288	1467	1221	5	1407	722	624	1124
ENSMUSG00000018211|Wfdc15b	0	0	20	0	0	0	0	0	0	0	0	0	0	0	0	0	0	0	0	0	0	0	0	0	0	0	0	0	0	0	0	0	0	0	0	0	49	0	0	0	0	0	0	0	0	0	0	0	0
ENSMUSG00000018217|Pmp22	0	124	0	0	0	0	0	0	0	0	0	0	0	0	0	0	0	0	0	0	0	0	0	0	0	0	0	0	0	0	0	0	0	0	0	0	0	0	0	0	0	0	0	0	0	0	0	0	0
ENSMUSG00000018238|Gdf9	0	0	0	37	0	12	341	435	22	104	95	0	107	76	82	0	0	45	120	0	43	21	0	0	0	0	0	108	0	0	6	0	4	107	285	80	0	0	126	0	0	45	0	275	0	384	119	0	0
ENSMUSG00000018239|Zcchc10	246	245	360	288	348	268	839	256	310	272	135	146	330	187	355	0	269	285	188	9	434	444	130	20	306	417	269	192	0	198	342	130	402	282	60	11	0	0	184	0	664	27	439	276	0	273	317	126	410
ENSMUSG00000018259|Prl8a2	0	0	0	0	0	0	0	0	0	0	0	0	0	0	0	0	0	0	0	0	0	0	0	0	0	0	0	0	0	0	0	0	0	0	0	0	0	0	0	0	0	0	0	0	0	0	0	0	0
ENSMUSG00000018263|Tbx5	0	0	0	0	0	0	0	0	0	0	0	0	0	0	0	0	0	0	0	0	0	0	0	0	0	0	0	0	0	0	0	0	0	0	0	0	0	0	0	0	0	0	0	5	0	0	0	0	9
ENSMUSG00000018286|Psmb6	9589	8086	12327	12179	8703	7478	11865	8963	7325	5011	8453	6927	9852	9459	4429	24	10164	10281	6465	22	7895	7775	4541	4393	7382	9410	9608	8369	2114	8294	5330	8589	2541	3787	3185	2173	1223	0	2828	23	10306	3748	13262	9041	580	7694	9526	7578	10962
ENSMUSG00000018287|Spag7	1139	1035	2805	1137	754	1047	1800	1035	811	1034	1365	1118	1850	915	1801	0	337	856	862	0	845	665	1236	711	1198	1173	518	920	227	962	1134	640	260	86	196	157	7	7	319	4	982	21	1485	999	13	842	795	920	1085
ENSMUSG00000018293|Pfn1	10003	7462	9115	7617	9069	5815	6717	9493	5151	6518	5580	5421	3116	3847	3607	13	7013	9457	3347	10	6129	6380	5502	5940	4991	8361	4632	5008	1450	5534	6214	4933	3172	2646	2295	3047	19	450	3616	14	6715	4236	6510	5880	45	6659	6288	5708	7939
ENSMUSG00000018322|Tomm34	1331	681	1401	922	1406	66	557	550	833	691	1250	1677	1161	1703	1315	0	804	972	1516	0	1096	1142	1785	692	763	981	2077	1102	608	1182	843	559	415	527	415	244	3	0	1350	4	891	215	1556	221	0	1778	1793	475	249
ENSMUSG00000018326|Ywhab	3262	3300	3625	3563	4248	1478	3369	3363	3701	3221	4532	3942	2604	2046	1742	14	3571	2830	2521	4	3160	4197	2332	3119	3766	5108	4408	2703	624	1176	1310	4535	1110	1255	1857	1086	0	487	1005	0	2929	459	2709	2721	18	2391	3145	5250	6705
ENSMUSG00000018334|Ksr1	242	40	0	0	0	51	0	123	0	0	0	232	0	0	0	0	0	0	0	0	0	656	0	0	0	0	0	0	0	0	69	0	0	0	0	12	0	0	0	0	0	59	0	0	0	0	0	0	0
ENSMUSG00000018339|Gpx3	194	215	0	53	81	39	222	0	63	0	97	0	0	122	0	0	0	29	57	0	0	0	0	110	0	54	94	56	0	0	0	91	0	0	3	0	0	0	34	0	0	76	158	63	0	0	0	319	4
ENSMUSG00000018340|Anxa6	0	8	283	816	50	236	73	377	422	0	0	347	0	711	0	0	0	755	403	0	58	181	16	343	0	237	261	7	0	0	0	271	0	0	0	55	0	0	35	0	87	0	0	185	0	325	0	0	163
ENSMUSG00000018341|Il12rb2	0	0	0	0	0	0	0	0	0	0	26	0	0	0	0	0	0	0	0	0	0	0	0	0	0	0	3	0	0	0	0	0	0	0	0	0	0	0	0	0	0	59	0	0	0	0	0	0	0
ENSMUSG00000018347|Zkscan6	242	123	0	88	212	0	0	0	0	0	218	143	0	213	0	0	111	0	0	0	40	335	0	155	290	0	0	71	45	38	101	0	0	0	0	0	0	0	0	0	236	0	178	0	0	0	0	301	0
ENSMUSG00000018362|Kpna2	11199	10152	15045	14570	12946	9949	10687	11028	10746	11546	14417	12918	10544	11432	14603	11	15497	17955	17442	22	13067	16514	16589	19315	6204	11335	9403	7758	2158	6609	6812	5945	6933	5393	9395	2803	27	319	9840	12	9282	2541	18369	6976	50	11881	12747	8614	9404
ENSMUSG00000018363|Smurf2	470	245	376	428	385	491	1008	1068	446	721	903	255	26	712	337	4	1592	1503	904	4	394	791	352	1387	132	536	976	356	267	108	345	342	725	666	465	49	0	0	208	0	593	17	450	147	0	446	922	124	30
ENSMUSG00000018372|Cep95	218	88	354	135	129	261	211	55	0	156	154	308	4	34	212	0	175	109	172	0	102	183	47	70	31	475	120	0	206	0	136	7	129	106	119	83	8	0	0	0	116	0	149	97	0	18	13	24	28
ENSMUSG00000018377|Vezf1	401	0	12	30	57	5	51	0	3	387	0	116	91	326	32	0	36	282	24	0	39	36	58	0	101	391	0	68	0	284	225	806	21	97	18	46	0	0	250	0	3	0	485	28	3	275	0	85	17
ENSMUSG00000018378|Cuedc1	0	0	0	56	0	0	0	0	206	0	0	0	0	0	62	0	0	0	0	0	0	0	0	0	0	0	0	0	0	0	0	47	0	0	0	0	0	0	0	0	0	0	8	0	0	0	0	0	168
ENSMUSG00000018379|Srsf1	1231	1537	1109	1250	2745	879	1737	1549	896	1503	1538	1561	1167	1672	1262	3	1608	2728	1494	3	2311	3521	2119	1884	275	422	854	1061	619	1235	1368	575	719	697	560	572	23	0	1994	0	1773	382	2421	1763	0	2020	2817	2724	1228
ENSMUSG00000018381|Abi3	0	0	0	0	0	0	0	0	0	0	0	0	0	0	0	0	0	0	0	0	0	0	0	0	0	0	0	0	0	0	0	0	0	0	0	0	0	0	0	0	0	0	0	0	0	0	0	272	0
ENSMUSG00000018387|Shroom1	0	0	0	0	215	0	188	100	38	0	118	0	68	0	185	0	0	0	137	0	129	255	0	480	5	127	0	0	0	0	0	151	0	0	0	0	0	0	0	0	0	0	0	10	0	0	0	0	0
ENSMUSG00000018395|Kif3a	0	112	308	10	252	0	313	37	516	403	299	708	808	777	409	0	379	152	30	0	321	459	426	0	217	421	65	342	291	347	22	252	18	261	244	197	0	0	468	0	332	83	509	325	0	661	251	180	255
ENSMUSG00000018398|Septin8	909	406	708	919	814	217	588	453	299	596	1205	851	0	143	238	0	381	75	229	0	374	734	0	131	303	613	746	563	4	938	529	222	0	0	0	4	0	0	137	0	124	7	499	672	0	26	1022	1212	445
ENSMUSG00000018401|Mtmr4	1660	301	20	0	14	510	0	0	682	249	13	843	336	1022	147	0	0	20	0	0	362	0	0	95	114	439	0	242	0	343	0	736	4	308	428	60	0	0	498	0	276	22	0	507	0	0	226	382	39
ENSMUSG00000018405|Mrm1	227	699	257	924	195	710	20	0	68	218	209	443	2310	2036	2060	4	141	393	216	0	815	771	445	983	103	786	42	683	0	1397	158	246	729	407	0	558	0	5	734	0	465	124	0	263	0	712	25	137	626
ENSMUSG00000018411|Mapt	0	194	21	0	148	0	162	0	0	0	83	55	0	0	81	0	174	10	112	0	224	461	116	0	52	68	199	39	123	55	0	0	0	15	5	92	0	0	257	0	61	0	0	39	2	0	0	0	0
ENSMUSG00000018412|Kansl1	1294	1373	1640	1886	1533	468	1432	999	1426	1224	1643	1232	1799	1661	1112	4	425	950	418	6	1103	935	1080	698	872	1185	1136	652	2383	696	1695	1978	488	584	641	705	11	1	1055	2	982	672	2525	1613	5	1366	2192	1253	502
ENSMUSG00000018415|Gid4	548	798	325	728	889	92	785	805	1080	707	253	473	1079	1393	1224	0	295	747	624	0	691	194	629	634	401	613	1086	649	28	1319	729	611	431	746	348	179	0	0	475	1	376	13	639	825	0	929	1166	597	153
ENSMUSG00000018417|Myo1b	2309	1106	2231	2231	1401	1394	1312	2039	1854	2661	2182	1573	1868	2763	2463	0	3068	2706	3084	8	2442	3472	3066	2825	1662	2693	1216	535	926	437	1184	2448	1603	903	816	623	9	14	1360	0	1222	189	3238	2450	7	2306	1579	2300	1150
ENSMUSG00000018425|Dhx40	719	1112	639	993	1064	948	2590	1682	1377	310	959	690	1086	1244	1101	0	1111	1028	892	0	815	1015	1072	883	419	1338	1185	343	389	393	830	787	438	496	352	531	0	215	719	0	1851	94	1384	1068	0	1192	832	1142	876
ENSMUSG00000018427|Ypel2	13055	9427	9080	11891	8359	9387	11155	10099	2970	4699	6846	6745	3720	4093	6126	7	5697	7024	6568	9	6555	9251	4701	4253	1702	5944	6102	5636	10956	8655	7306	6336	4084	2644	4117	2245	10	28	4507	8	4685	2537	6719	7905	260	8252	7881	7384	6262
ENSMUSG00000018428|Akap1	3429	1468	2120	3047	3741	1764	3036	1848	4176	2708	2863	2455	4101	4706	3319	0	6972	5866	4840	6	4607	5785	3233	5142	990	4366	3591	2301	1541	2128	1827	4157	7890	3337	3805	2289	15	0	3509	11	1948	2100	4163	3914	8	5025	3627	2702	1750
ENSMUSG00000018433|Nol11	3114	2041	3273	3126	2525	2102	3790	2949	1897	1780	3248	1856	2680	2275	3077	6	1842	2457	3099	13	2515	3360	2129	2373	995	2313	2447	1973	1740	2502	2535	1519	1941	626	1814	400	0	12	1483	10	1870	616	4137	2046	0	3419	2829	3958	2775
ENSMUSG00000018442|Derl2	454	446	229	317	14	74	482	23	212	360	413	153	270	193	375	0	75	0	98	0	266	476	173	147	0	631	90	304	0	326	445	303	117	140	18	23	0	0	139	3	116	0	97	89	202	97	239	11	358
ENSMUSG00000018446|C1qbp	13653	11099	7374	9342	12629	7620	11852	15871	6918	8055	5431	9042	6807	8224	8466	27	9814	11765	9220	26	8299	13355	7396	8744	5119	12273	11711	5903	1486	8540	8349	12415	6163	4631	5186	2226	1109	1079	4875	20	6614	4881	7853	4144	71	8348	5959	7915	6127
ENSMUSG00000018449|Rpain	232	813	36	42	299	126	0	268	129	288	265	93	0	212	125	0	0	107	181	0	70	0	80	6	226	27	786	124	7	0	0	234	0	0	0	358	0	0	0	0	0	0	146	335	0	209	13	0	255
ENSMUSG00000018451|6330403K07Rik	0	0	0	0	0	0	0	0	0	0	0	0	0	0	0	0	0	0	0	0	0	0	0	0	0	0	0	0	0	0	0	0	0	0	0	0	0	0	0	0	1	0	0	0	0	0	8	0	0
ENSMUSG00000018459|Slc13a3	0	0	0	0	0	0	0	0	0	118	0	0	0	0	0	0	0	0	0	0	0	0	0	0	0	0	0	0	0	0	0	0	0	0	0	0	0	0	0	0	0	0	0	0	0	0	0	0	0
ENSMUSG00000018470|Kcnab3	0	0	0	0	0	0	12	0	0	0	0	0	0	0	0	0	0	0	0	0	0	0	0	0	0	0	0	0	0	0	0	0	0	0	0	0	0	0	0	0	0	0	0	0	0	0	0	0	17
ENSMUSG00000018474|Chd3	0	58	0	137	22	0	0	101	26	0	0	0	86	1	0	0	0	0	0	0	0	0	0	27	0	0	50	245	0	0	0	174	26	0	0	17	0	0	0	0	18	0	12	0	0	0	0	0	77
ENSMUSG00000018476|Kdm6b	1334	1339	2602	1227	1791	1976	1639	428	772	1797	1759	1692	486	1045	357	0	1286	134	1684	0	629	536	40	1011	811	3977	2084	2207	1937	834	2310	1708	333	922	206	608	42	10	1517	0	1206	1505	1389	903	40	1432	1903	1042	428
ENSMUSG00000018479|1700125H20Rik	29	0	45	10	0	0	0	0	0	0	0	0	64	0	0	0	0	0	0	0	0	0	0	0	0	0	0	0	0	0	12	0	0	0	0	0	0	0	0	0	12	0	0	0	0	0	21	0	0
ENSMUSG00000018481|Appbp2	5653	2872	4044	2978	2742	4218	4603	2597	2346	2750	3742	2363	2810	3339	3651	0	2767	6225	4246	16	4397	5915	3373	3703	2137	3465	4271	3679	1725	4113	2714	3204	1130	452	972	350	168	0	2266	7	3256	695	5812	3807	21	2904	4858	6076	1548
ENSMUSG00000018486|Wnt9b	0	0	0	0	0	0	424	0	0	0	0	0	4	0	0	0	0	0	0	0	0	367	0	0	0	0	0	0	0	0	0	0	0	0	0	0	0	0	0	0	0	0	0	0	0	0	0	0	0
ENSMUSG00000018500|Adora2b	0	0	0	0	139	0	0	0	0	0	0	0	549	0	0	0	0	0	0	0	0	0	0	0	0	156	0	91	0	215	0	0	0	0	0	0	0	0	0	0	325	0	0	0	0	0	0	0	0
ENSMUSG00000018501|Ncor1	716	1033	863	646	1176	1504	1806	1973	646	511	756	1191	1125	1665	2047	1	1122	780	1530	0	976	292	956	771	585	544	851	395	1579	844	1437	549	558	493	675	247	11	0	143	0	281	158	1197	136	0	982	274	603	214
ENSMUSG00000018507|Trpv2	0	0	0	0	0	0	0	621	0	0	365	0	1	0	0	0	0	9	0	0	0	0	0	0	0	0	0	0	0	0	0	126	0	0	0	0	0	0	0	4	16	0	0	0	0	0	0	0	0
ENSMUSG00000018509|Cenpv	0	0	80	142	0	303	0	318	112	0	0	112	0	26	0	0	0	0	0	0	0	0	0	83	40	107	0	4	0	127	0	0	0	0	0	11	0	0	19	0	85	0	0	5	0	275	0	0	90
ENSMUSG00000018537|Pcgf2	0	197	198	0	6	0	4	6	0	18	81	26	69	0	0	0	0	0	0	0	0	0	0	0	88	40	167	0	0	0	49	26	0	16	0	0	0	0	0	0	0	51	0	0	0	30	174	16	0
ENSMUSG00000018541|Cwc25	965	332	550	1098	463	87	127	808	498	698	1887	1355	1214	758	957	0	539	1059	695	0	452	320	542	379	401	979	946	184	658	201	429	232	195	221	467	147	7	0	322	0	1158	0	713	132	8	608	474	324	520
ENSMUSG00000018543|1700001P01Rik	0	24	0	16	0	0	0	0	0	0	11	0	0	0	0	0	0	34	0	0	0	0	0	0	0	0	0	0	0	0	0	0	0	0	0	0	0	0	0	0	0	0	0	0	0	0	46	0	0
ENSMUSG00000018547|Pip4k2b	0	74	0	54	132	0	268	0	54	0	221	40	0	151	0	0	9	42	264	0	37	0	0	0	0	169	309	0	8	75	0	247	18	125	0	29	0	0	0	0	13	0	33	39	0	69	0	60	28
ENSMUSG00000018548|Trim37	0	204	132	149	312	0	70	162	311	113	55	401	670	509	527	0	11	276	394	0	505	781	290	0	355	94	624	485	965	463	278	0	415	127	111	14	0	0	57	0	395	71	2273	327	0	618	165	774	537
ENSMUSG00000018554|Ybx2	19	38	6	12	0	0	0	0	0	24	41	17	21	55	15	0	144	24	2	0	72	23	162	36	0	0	0	74	0	129	3	51	19	0	37	113	0	0	22	0	3	4	30	9	0	11	24	0	20
ENSMUSG00000018559|Ctdnep1	6	277	173	33	475	0	545	326	42	60	92	136	200	114	18	0	302	101	171	0	74	311	101	105	8	374	172	337	352	110	108	172	23	63	163	0	0	0	137	0	147	33	197	0	43	66	54	69	178
ENSMUSG00000018565|Elp5	5027	3265	6441	3303	5493	2311	4376	6765	2857	5179	2894	5656	3317	4383	3172	8	4727	6334	2755	13	3437	5007	3082	3004	2997	8847	5477	3079	4812	3888	5140	6222	960	1255	1177	871	1	0	845	6	3603	866	5220	4085	146	1709	3906	3168	2925
ENSMUSG00000018566|Slc2a4	0	0	0	178	0	0	0	0	184	231	296	0	0	0	221	0	484	281	0	0	0	62	138	314	0	184	13	0	0	0	0	0	0	0	0	0	0	0	16	0	0	54	495	318	0	0	0	0	0
ENSMUSG00000018567|Gabarap	681	1280	1397	1132	851	635	1375	2059	752	1245	450	1066	255	340	230	0	987	377	640	0	326	778	97	614	555	1018	1005	297	264	184	568	381	85	145	236	13	0	0	4	4	960	104	1566	691	33	323	772	274	609
ENSMUSG00000018569|Cldn7	6357	2238	2089	3034	4773	3205	4717	5863	3241	2637	5564	5615	5818	6866	5428	5	3457	5787	7308	11	7198	3834	3700	5754	3627	2886	3344	2755	895	3155	3199	2908	6336	1708	2421	713	0	7	109	10	5519	2130	6598	3204	69	5884	5918	5860	7171
ENSMUSG00000018570|2810408A11Rik	0	0	0	0	0	0	0	0	0	0	0	0	53	0	220	0	0	0	0	0	35	0	0	0	0	3	0	27	0	0	0	0	0	0	0	0	0	0	0	0	0	0	0	0	0	0	0	0	0
ENSMUSG00000018572|Phf23	1698	789	1938	1469	4098	2419	169	1340	1903	1362	1473	989	642	1023	287	3	2537	1330	570	0	558	799	669	1268	964	2068	1754	1155	360	521	652	1080	231	904	313	635	0	18	942	0	1312	563	1264	1164	35	1777	1078	457	494
ENSMUSG00000018574|Acadvl	605	177	986	128	269	994	1026	276	113	555	494	65	1865	68	413	0	234	0	232	0	475	1182	24	0	618	540	778	474	98	802	341	339	365	0	0	0	0	0	0	0	1607	4	2349	701	0	108	241	1227	879
ENSMUSG00000018581|Dnah11	0	0	0	0	0	0	0	0	0	0	0	0	64	0	159	0	0	0	53	0	0	0	6	0	0	0	0	0	0	0	0	0	0	0	0	0	0	0	0	0	187	47	0	0	0	16	174	110	0
ENSMUSG00000018583|G3bp1	11017	10395	13811	11727	9696	7925	9676	6913	5926	5692	8348	7644	6419	5666	10554	13	7374	4747	6247	20	7863	8853	6435	6942	5100	5657	3643	5721	5078	5894	6760	3066	4928	1898	5829	1121	23	6	4530	5	6618	2993	8310	7214	41	6871	7614	5733	6097
ENSMUSG00000018585|Atox1	852	1464	1191	1415	1222	460	1946	760	1297	1774	1492	3584	1472	1660	1620	0	1950	2558	2207	11	993	1093	1796	641	3138	3775	3230	1798	97	1647	1130	2440	1498	2553	669	2072	10	1385	701	0	2189	1107	2314	2743	602	1611	2117	1353	3222
ENSMUSG00000018589|Glra2	0	0	0	0	0	0	0	0	0	0	0	0	0	0	0	0	0	0	0	0	0	0	0	0	0	0	0	0	0	0	0	0	0	0	0	0	0	0	0	0	0	0	0	0	0	0	0	0	0
ENSMUSG00000018593|Sparc	0	179	0	0	171	0	0	0	0	145	0	0	193	359	165	0	0	0	0	0	0	0	0	113	0	0	80	0	0	0	0	0	0	146	0	255	0	0	0	0	147	0	0	0	0	0	0	0	34
ENSMUSG00000018595|Glra4	0	0	0	0	0	0	0	0	0	0	0	0	0	0	0	0	0	0	0	0	0	0	0	0	0	0	0	0	0	0	0	0	0	0	0	15	0	0	0	0	0	0	0	0	0	0	0	0	0
ENSMUSG00000018599|Mief2	32	50	1	104	0	0	0	0	147	0	13	9	255	0	276	0	52	390	0	0	96	465	51	275	0	4	2	143	10	0	350	184	0	14	59	34	0	0	156	0	76	0	194	14	245	186	190	729	98
ENSMUSG00000018604|Tbx3	7624	15072	9924	10856	13568	5406	17869	5548	6551	3066	6726	7859	3046	5543	4654	10	6169	7964	8794	12	8610	13849	9721	6802	3127	4994	5260	8822	5906	14517	10821	4806	5127	849	1276	3622	9	0	218	11	3564	1553	7106	4929	249	10055	4604	7374	9993
ENSMUSG00000018620|Mmp20	0	0	0	0	0	0	0	0	0	0	0	0	0	0	0	0	0	0	0	0	0	0	0	0	0	0	0	0	0	0	0	0	0	0	0	0	0	0	0	0	0	0	0	0	0	0	0	0	0
ENSMUSG00000018623|Mmp7	0	0	0	0	0	0	0	0	0	0	0	0	0	0	0	0	0	0	0	0	0	0	0	0	0	0	0	0	0	0	0	0	0	0	0	0	0	0	0	0	0	0	0	0	0	0	0	0	0
ENSMUSG00000018634|Crhr1	0	0	0	0	0	0	0	0	0	0	0	0	0	0	0	0	0	0	0	0	0	0	0	0	0	0	0	0	0	0	0	0	0	0	0	4	0	0	0	0	0	0	0	0	0	132	0	35	0
ENSMUSG00000018648|Dusp14	628	488	150	1120	1568	432	1425	1560	1572	2952	2204	265	212	414	184	0	2607	1337	2505	9	1305	1708	769	389	903	2081	440	555	577	54	847	28	8	917	229	145	0	7	566	0	1131	0	524	1322	0	397	935	1781	387
ENSMUSG00000018651|Tada2a	1363	1009	1151	1430	1033	498	1420	1028	1106	879	1939	504	1788	2312	2135	0	503	451	1176	0	1378	2284	1403	1662	449	1078	1449	971	328	1663	667	1712	361	380	816	144	0	3	381	0	1188	359	715	1045	0	653	849	1040	1226
ENSMUSG00000018654|Ikzf1	0	61	0	0	0	0	0	0	0	0	0	64	0	0	0	0	0	0	0	0	0	0	0	0	0	0	0	90	0	0	0	0	0	0	0	0	0	0	0	0	0	0	4	0	0	0	0	0	0
ENSMUSG00000018656|Tcaf3	0	0	0	0	0	0	0	0	0	0	0	0	0	0	0	0	0	0	0	0	0	0	0	0	0	0	0	0	0	0	0	0	0	0	0	0	0	0	0	0	0	0	0	0	0	0	0	0	0
ENSMUSG00000018659|Pnpo	0	150	0	214	59	0	406	0	108	14	0	0	512	0	45	0	0	0	0	0	0	0	199	107	123	669	186	534	0	48	136	60	0	273	0	0	0	0	342	0	269	0	0	0	0	173	38	217	0
ENSMUSG00000018661|Cog1	0	162	180	248	501	255	292	1209	0	168	933	0	0	630	719	0	165	9	127	4	208	565	146	481	15	653	0	422	897	353	84	469	0	394	745	0	0	0	338	0	0	3	4	422	0	524	0	1373	363
ENSMUSG00000018666|Cbx1	325	689	763	482	605	818	988	1163	372	326	391	192	1198	1056	805	0	1083	2234	281	0	521	1399	214	382	272	1164	326	657	677	521	138	375	230	670	797	118	0	4	599	0	389	466	265	199	0	125	402	741	1714
ENSMUSG00000018669|Cdk5rap3	429	1070	949	1845	1407	172	2845	595	621	646	919	503	1490	1392	1783	4	473	405	461	0	741	0	924	310	1159	1890	1031	1956	0	917	763	2129	22	76	927	342	0	0	671	0	411	0	132	558	0	139	437	332	318
ENSMUSG00000018672|Copz2	0	0	0	0	107	0	4	0	0	3	0	0	0	0	0	0	0	0	0	0	0	0	0	0	0	0	0	0	0	0	0	0	0	0	0	0	0	0	0	0	59	0	172	0	0	3	0	58	8
ENSMUSG00000018677|Slc25a39	6281	3983	4954	5870	6061	5147	4878	7297	762	1197	1247	2483	1950	3312	2138	10	5633	6036	3157	14	2054	3006	2763	2714	3052	4442	2097	3986	934	3050	3891	3330	590	1315	1037	891	7	13	2614	6	3744	2199	7592	3677	40	7842	5628	8546	3616
ENSMUSG00000018678|Sp2	470	526	381	1017	619	289	365	2481	1089	977	697	1052	472	502	846	3	506	528	256	0	886	968	613	639	123	808	916	1081	50	983	212	1899	220	338	106	62	0	5	330	0	700	50	1041	516	0	787	548	359	133
ENSMUSG00000018697|Aatf	1298	1054	2229	2371	2402	662	1700	2327	1262	1091	2108	1812	1652	898	1414	0	1456	1500	1088	4	1734	2349	1492	2922	1408	2059	1275	1593	432	1522	2462	900	314	554	948	106	0	0	888	51	1784	363	1316	2234	0	1635	2155	1877	1927
ENSMUSG00000018698|Lhx1	0	0	0	0	0	0	0	0	0	0	0	0	0	0	0	0	0	0	0	0	0	0	0	0	0	0	0	0	0	0	0	0	0	0	0	0	0	0	0	0	0	0	0	0	0	0	0	0	0
ENSMUSG00000018707|Dync1h1	184	1009	1506	1636	814	1787	2511	144	160	280	521	1344	635	94	1141	0	385	1512	2320	0	1625	1784	1345	482	672	580	600	2191	369	141	934	2071	45	248	763	679	0	0	707	0	1040	45	1941	2599	0	904	1250	1802	714
ENSMUSG00000018727|Cpsf4l	0	0	0	0	64	0	0	0	0	48	219	0	0	221	149	0	0	449	0	0	59	0	0	12	15	33	0	0	0	0	0	0	153	101	0	302	0	0	371	0	0	0	0	301	0	0	0	0	0
ENSMUSG00000018733|Pex12	4	2	0	215	0	0	27	0	30	0	309	259	341	499	0	0	77	269	0	0	178	0	7	0	269	190	376	125	0	54	152	77	0	251	69	0	0	0	402	0	1014	0	138	0	0	20	27	219	330
ENSMUSG00000018736|Ndel1	276	373	87	656	597	113	1153	680	1434	1048	2329	1718	1025	1284	936	0	1495	2098	373	5	1162	1195	1168	481	482	1392	851	1185	81	1367	1633	369	368	21	217	37	5	448	854	0	566	236	527	564	0	689	1208	129	1362
ENSMUSG00000018740|Slc25a35	220	523	376	197	103	0	837	344	355	181	42	287	484	1236	271	0	347	459	607	0	563	271	401	79	207	428	139	404	0	92	482	246	0	0	41	0	0	0	5	0	357	290	769	154	0	865	939	784	866
ENSMUSG00000018750|Zbtb4	0	0	0	0	0	0	0	0	0	64	0	0	0	0	0	0	0	1	0	0	0	0	0	0	0	0	0	0	0	0	0	72	0	0	0	0	0	0	0	0	0	0	0	0	0	0	0	0	0
ENSMUSG00000018752|Tnfsfm13	45	75	0	52	10	469	227	0	1	120	0	99	293	380	175	0	0	0	0	0	228	0	113	0	215	390	327	333	0	384	0	177	174	0	281	37	0	0	0	0	260	8	122	399	0	16	0	87	159
ENSMUSG00000018761|Mpdu1	2466	1175	3324	2991	2816	2484	566	3186	416	1415	15	1375	350	363	201	0	2424	3204	138	0	586	1570	91	219	2130	2058	2721	2096	1219	2715	1657	2254	1469	910	1261	898	14	5	2214	9	2095	65	2969	1102	52	871	210	1698	3460
ENSMUSG00000018765|Fxr2	545	545	410	380	439	220	1020	674	251	248	299	454	399	838	677	0	114	158	551	0	510	382	537	919	270	314	715	220	266	549	503	912	85	106	423	118	0	0	221	0	344	166	511	480	0	596	299	592	184
ENSMUSG00000018770|Atp5g3	1787	1623	602	443	753	877	961	2005	725	484	606	592	491	1012	604	4	812	828	521	0	498	311	289	444	544	1044	588	563	128	595	462	949	669	208	416	169	0	0	285	0	1087	524	415	508	0	582	552	830	847
ENSMUSG00000018774|Cd68	166	103	0	791	164	0	0	167	169	268	490	62	296	216	0	0	0	297	0	0	60	0	209	339	0	1286	408	212	0	827	0	707	13	0	60	0	0	0	0	0	0	191	889	352	56	68	126	521	0
ENSMUSG00000018776|Slc35g3	0	0	0	0	0	0	0	0	0	0	0	0	0	0	0	0	0	0	0	0	0	0	0	0	0	0	0	0	0	0	0	0	0	0	0	0	0	0	0	0	0	0	0	169	0	0	0	0	0
ENSMUSG00000018796|Acsl1	35	0	252	11	0	2	2055	2	89	4	385	0	792	979	482	0	18	932	564	0	26	217	231	704	151	35	376	85	0	2	466	976	725	332	359	82	7	0	257	0	52	0	0	261	2	137	7	461	426
ENSMUSG00000018800|Abca5	0	26	157	0	49	0	0	0	0	0	0	0	131	80	310	0	0	78	0	0	0	79	0	52	0	92	0	0	0	140	11	0	0	0	171	31	0	0	20	0	35	0	0	0	0	161	12	0	0
ENSMUSG00000018809|Smyd4	0	0	0	0	0	0	18	0	0	0	59	0	0	362	0	0	0	0	0	0	0	0	0	0	0	0	0	0	0	305	0	0	0	7	23	0	0	0	0	0	0	0	0	0	0	0	0	37	0
[truncated: 53,584 more rows]
[truncated: 47 more columns]
