# Supplementary material for: ZNHIT3 Regulates Translation to Ensure Cell Lineage Differentiation in Mouse Preimplantation Development
Source: Adv Sci (Weinh). 2025 Apr 3;12(21):2413599. doi: 10.1002/advs.202413599 (PMC12140352; doi:10.1002/advs.202413599)
Supplement: Supplementary file 4 — Supplemental Table 3 [file ADVS-12-2413599-s003.xlsx]

## Sheet: Sheet1
Table S3. IP/MS results of possible ZNHIT3 binding proteins.
Ratio H/L normalized	Protein names	Gene names
4.19787	Nuclear fragile X mental retardation-interacting protein 1	Nufip1
0.620399	Importin subunit alpha-5;Importin subunit alpha-5, N-terminally processed	Kpna1
3.15069	Heat shock 70 kDa protein 1A;Heat shock 70 kDa protein 1B	Hspa1a;Hspa1b
1.44302	Nuclear pore complex protein Nup85	Nup85
4.1508	Actin-related protein 3	Actr3
1.92695	Mitochondrial carnitine/acylcarnitine carrier protein	Slc25a20
3.18032	Ribonuclease inhibitor	Rnh1
2.1233	Leucine-rich repeat-containing protein 47	Lrrc47
0.146264	Pumilio homolog 1	Pum1
-1.61923	Protein Red	Ik
2.39413	Pyrroline-5-carboxylate reductase 2	Pycr2
0.651132	E3 ubiquitin-protein ligase TRIM71	Trim71
1.99924	Polycomb protein EED	Eed
1.9185	N-alpha-acetyltransferase 50	Naa50
3.62866	40S ribosomal protein S20	Rps20
2.05269	Phosphoenolpyruvate carboxykinase [GTP], mitochondrial	Pck2
3.6495	Zinc finger HIT domain-containing protein 3	Znhit3
1.84996	Peroxiredoxin-6	Prdx6
0.223175	Mitotic checkpoint protein BUB3	Bub3
2.4275	Chromobox protein homolog 3	Cbx3
1.4654	Histone acetyltransferase type B catalytic subunit	Hat1
2.56008	Ubiquitin-40S ribosomal protein S27a;Ubiquitin;40S ribosomal protein S27a;Ubiquitin-60S ribosomal protein L40;Ubiquitin;60S ribosomal protein L40;Polyubiquitin-B;Ubiquitin;Polyubiquitin-C;Ubiquitin;Ubiquitin-related 1;Ubiquitin-related 2	Rps27a;Gm8797;Uba52;Kxd1;Ubc;Ubb
1.23462	DnaJ homolog subfamily B member 11	Dnajb11
4.75558	Cellular nucleic acid-binding protein	Cnbp
0.922502
3.52907	Protein LSM14 homolog B	Lsm14b
0.998195	Actin-related protein 2	Actr2
1.16234	Heat shock 70 kDa protein 4	Hspa4
2.51911	Ubiquitin-conjugating enzyme E2 D2;Ubiquitin-conjugating enzyme E2 D3	Ube2d2;Ube2d3
0.570171	Destrin	Dstn
-1.18203	THUMP domain-containing protein 3	Thumpd3
-2.61167	Serine/threonine-protein phosphatase PP1-alpha catalytic subunit;Serine/threonine-protein phosphatase PP1-gamma catalytic subunit;Serine/threonine-protein phosphatase PP1-beta catalytic subunit	Ppp1ca;Ppp1cc;Ppp1cb
3.06032	NADH-ubiquinone oxidoreductase 75 kDa subunit, mitochondrial	Ndufs1
2.03844	Heat shock cognate 71 kDa protein	Hspa8
1.77876	26S proteasome non-ATPase regulatory subunit 11	Psmd11
2.30635	Proteasome subunit alpha type-7	Psma7
2.46548	Transcription intermediary factor 1-beta	Trim28
3.76607	DnaJ homolog subfamily C member 10	Dnajc10
1.29719	Tryptophan--tRNA ligase, cytoplasmic;T1-TrpRS;T2-TrpRS	Wars
2.54181	Cytochrome b-c1 complex subunit 8	Uqcrq
2.73364	14-3-3 protein epsilon	Ywhae
1.81283	CCR4-NOT transcription complex subunit 8	Cnot8
1.56988	CCA tRNA nucleotidyltransferase 1, mitochondrial	Trnt1
0.136585	Transketolase	Tkt
1.70013	Transducin beta-like protein 3	Tbl3
1.73985	Developmental pluripotency-associated protein 5A	Dppa5a
0.452701	Actin-related protein 2/3 complex subunit 1B	Arpc1b
2.18425	Apoptosis-inducing factor 1, mitochondrial	Aifm1
0.906814	Staphylococcal nuclease domain-containing protein 1	Snd1
1.36295	Cofilin-1	Cfl1
1.31493	Glyceraldehyde-3-phosphate dehydrogenase	Gapdh
1.97015	Carbonyl reductase [NADPH] 1	Cbr1
0.76562	Succinyl-CoA ligase [ADP/GDP-forming] subunit alpha, mitochondrial	Suclg1
3.01881	60S ribosomal protein L38	Rpl38
3.34042	Ras-related protein Rab-1B	Rab1b
-1.11347	Farnesyl pyrophosphate synthase	Fdps
1.76443	Succinate dehydrogenase [ubiquinone] flavoprotein subunit, mitochondrial	Sdha
3.205	CAD protein;Glutamine-dependent carbamoyl-phosphate synthase;Aspartate carbamoyltransferase;Dihydroorotase	Cad
1.00992	La-related protein 4	Larp4
1.38322	Glycylpeptide N-tetradecanoyltransferase 1	Nmt1
1.71348	Kinesin-like protein KIF2C;Kinesin-like protein	Kif2c
3.39931	Tubulin alpha-4A chain	Tuba4a
1.4844	RuvB-like 1	Ruvbl1
2.82002	Probable ATP-dependent RNA helicase DDX27	Ddx27
1.12161	Ran-specific GTPase-activating protein	Ranbp1
2.63756	Inositol monophosphatase 2	Impa2
1.75839	Manganese-transporting ATPase 13A1	Atp13a1
0.659103
2.86859	MMS19 nucleotide excision repair protein homolog	Mms19
2.88178	UDP-glucose 6-dehydrogenase	Ugdh
1.39457	Isocitrate dehydrogenase [NAD] subunit gamma 1, mitochondrial	Idh3g
0.207018	Peroxiredoxin-4	Prdx4
3.33171	Protein IMPACT	Impact
2.22614	Lysine-specific demethylase 3A	Kdm3a
2.776	Protein MAK16 homolog	Mak16
2.05464	DNA topoisomerase 3-beta-1	Top3b
2.19956	Heat shock protein 105 kDa	Hsph1
1.41332	60S acidic ribosomal protein P2	Rplp2
1.36222	Enoyl-CoA delta isomerase 1, mitochondrial	Eci1
1.27471	Heterogeneous nuclear ribonucleoprotein L	Hnrnpl
1.47368	Pyruvate kinase PKM	Pkm
1.65801	26S proteasome non-ATPase regulatory subunit 14	Psmd14
2.57492	Ubiquitin thioesterase OTUB1	Otub1
2.15209	Thymidylate synthase	Tyms
1.0769	Peroxiredoxin-1	Prdx1
1.16234	SUMO-activating enzyme subunit 1;SUMO-activating enzyme subunit 1, N-terminally processed	Sae1
1.86037	Aldehyde dehydrogenase, mitochondrial	Aldh2
1.12413	Serine/threonine-protein phosphatase 2A 65 kDa regulatory subunit A alpha isoform	Ppp2r1a
3.62994	DnaJ homolog subfamily A member 2	Dnaja2
1.98932	DnaJ homolog subfamily C member 7	Dnajc7
2.35106	E3 ubiquitin-protein ligase UBR4	Ubr4
1.7137	T-complex protein 1 subunit delta	Cct4
1.44148	Mitochondrial import inner membrane translocase subunit TIM50	Timm50
1.23002	Ribosomal protein S6 kinase;Ribosomal protein S6 kinase alpha-1	Rps6ka1
1.5005	Regulator of nonsense transcripts 1	Upf1
2.36093	Amidophosphoribosyltransferase	Ppat
1.29883	Trifunctional enzyme subunit beta, mitochondrial;3-ketoacyl-CoA thiolase	Hadhb
1.63877	Translation initiation factor eIF-2B subunit delta	Eif2b4
1.74743
-0.428275	40S ribosomal protein S29	Rps29
3.27369	ADP-ribosylation factor 1;ADP-ribosylation factor 3;ADP-ribosylation factor 2	Arf1;Arf3;Arf2
2.38297	DNA repair protein RAD51 homolog 1	Rad51
2.62211	Transportin-3	Tnpo3
4.04832	E3 ubiquitin-protein ligase RNF126	Rnf126
2.58378	Nuclear valosin-containing protein-like	Nvl
2.21822	Translation initiation factor eIF-2B subunit alpha	Eif2b1
0.0274371	RuvB-like 2	Ruvbl2
2.18723	Uridine 5-monophosphate synthase;Orotate phosphoribosyltransferase;Orotidine 5-phosphate decarboxylase	Umps
0.660472	Exportin-T	Xpot
1.03005	Polycomb protein Suz12	Suz12
0.788853	ATP synthase subunit delta, mitochondrial	Atp5d
3.47132	Elongation factor 1-alpha 1	Eef1a1
1.21748	Eukaryotic translation elongation factor 1 epsilon-1	Eef1e1
0.864255	ADP-sugar pyrophosphatase	Nudt5
4.43849	Tubulin alpha-1A chain	Tuba1a
2.71061	Tubulin alpha-1C chain;Tubulin alpha-8 chain	Tuba1c;Tuba8
1.51506	Zinc finger CCCH domain-containing protein 14	Zc3h14
2.42597	ATP-dependent RNA helicase DDX3Y	Ddx3y
2.69138	WD and tetratricopeptide repeats protein 1	Wdtc1
1.42099	Mitogen-activated protein kinase kinase kinase kinase 4	Map4k4
1.50523	GMP synthase [glutamine-hydrolyzing]	Gmps
0.748976	Tubulin beta-6 chain	Tubb6
2.79338	Probable dimethyladenosine transferase	Dimt1
-0.383247	ATP-dependent RNA helicase DDX51	Ddx51
2.63888	ATP-binding cassette sub-family F member 2	Abcf2
1.81844	Protein transport protein Sec61 subunit alpha isoform 1	Sec61a1
3.11912	Protein phosphatase 1G	Ppm1g
1.39643	Cell division cycle 5-like protein	Cdc5l
2.4927	Sal-like protein 4	Sall4
0.376402	Methionine--tRNA ligase, cytoplasmic	Mars
0.922807	Uridine-cytidine kinase 2	Uck2
1.90381	ATP-dependent 6-phosphofructokinase, liver type	Pfkl
3.70111	ADP-ribosylation factor 5	Arf5
1.90454	Selenocysteine-specific elongation factor	Eefsec
0.638954	Stress-70 protein, mitochondrial	Hspa9
1.58506	Protein prune homolog	Prune
0.914718	T-complex protein 1 subunit epsilon	Cct5
2.71655	Tubulin-specific chaperone D	Tbcd
1.01657	Probable ATP-dependent RNA helicase DDX6	Ddx6
1.99617	Basigin	Bsg
1.07977	60S ribosomal protein L11	Rpl11
0.872395	Proteasome subunit beta type-1	Psmb1
1.75907	Luc7-like protein 3	Luc7l3
2.57466	Myosin-14	Myh14
3.49991	Pleckstrin homology domain-containing family A member 2	Plekha2
1.3625	4F2 cell-surface antigen heavy chain	Slc3a2
1.44042	Pyruvate dehydrogenase E1 component subunit alpha, somatic form, mitochondrial	Pdha1
1.6521	Tyrosine--tRNA ligase	Yars
2.52942	Replication factor C subunit 3	Rfc3
1.30223	RNA-binding protein with multiple splicing 2	Rbpms2
1.61819	Transcription factor CP2-like protein 1	Tfcp2l1
3.15079	Tubulin alpha-1B chain	Tuba1b
1.5005	Acyl-CoA synthetase family member 2, mitochondrial	Acsf2
3.61542	ATP-binding cassette sub-family E member 1	Abce1
-3.00787	ATP-dependent Clp protease proteolytic subunit, mitochondrial	Clpp
2.50833	DnaJ homolog subfamily A member 1	Dnaja1
0.992841	Fructose-2,6-bisphosphatase TIGAR	Tigar
0.833983	Nucleolar protein 56	Nop56
1.04264	40S ribosomal protein S25	Rps25
2.68026	60S acidic ribosomal protein P0	Rplp0
2.2475	Tensin-3	Tns3
2.26138	40S ribosomal protein S15a	Rps15a
3.3209	Mitochondrial import receptor subunit TOM22 homolog	Tomm22
2.82175	Poly(rC)-binding protein 2	Pcbp2
2.30419	Activator of 90 kDa heat shock protein ATPase homolog 1	Ahsa1
2.29734	Transcriptional repressor protein YY1	Yy1
1.18878	Zinc finger RNA-binding protein	Zfr
1.97614	T-complex protein 1 subunit zeta	Cct6a
2.7025	Target of EGR1 protein 1	Toe1
2.55724	Steroid hormone receptor ERR2	Esrrb
1.42412	Exportin-5	Xpo5
2.91025	Lymphocyte-specific helicase	Hells
1.60407	E3 ubiquitin-protein ligase KCMF1	Kcmf1
0.728051	Vesicle-trafficking protein SEC22b	Sec22b
2.39726	LanC-like protein 1	Lancl1
2.78956	Eukaryotic initiation factor 4A-III;Eukaryotic initiation factor 4A-III, N-terminally processed	Eif4a3;Gm8994
3.01719	Tubulin beta-3 chain	Tubb3
1.10239	ATP-dependent 6-phosphofructokinase;ATP-dependent 6-phosphofructokinase, platelet type	Pfkp
0.928655	Ribosomal biogenesis protein LAS1L	Las1l
1.0207	Poly(rC)-binding protein 1	Pcbp1
1.23407	Glutathione peroxidase;Phospholipid hydroperoxide glutathione peroxidase, mitochondrial	Gpx4
1.16787	tRNA (cytosine(34)-C(5))-methyltransferase	Nsun2
2.90587	Probable 28S rRNA (cytosine-C(5))-methyltransferase	Nop2
1.61932	Dystrophin	Dmd
1.16189	Peroxiredoxin-2	Prdx2
0.447632	RNA-binding protein with multiple splicing	Rbpms
4.78246		2410141K09Rik
0.226632	Transmembrane protein 263	Tmem263
1.98914	Trifunctional purine biosynthetic protein adenosine-3;Phosphoribosylamine--glycine ligase;Phosphoribosylformylglycinamidine cyclo-ligase;Phosphoribosylglycinamide formyltransferase	Gart
2.41984	Sodium/potassium-transporting ATPase subunit alpha-1	Atp1a1
0.94703	Dynactin subunit 5	Dctn5
2.91875	Elongation factor 2	Eef2
1.99012	T-complex protein 1 subunit theta	Cct8
2.38109		Dut
2.43755	Ras-related protein Rab-1A	Rab1;Rab1A
0.929109	40S ribosomal protein S27	Rps27
3.09532	26S proteasome non-ATPase regulatory subunit 4	Psmd4
2.17428	Vesicle-fusing ATPase	Nsf
1.03879	Argininosuccinate synthase	Ass1
1.10923	ATP synthase subunit alpha, mitochondrial;ATP synthase subunit alpha	Atp5a1
3.22723		Rex2;Zfp600
1.47928	Protein misato homolog 1	Msto1
1.97981	26S proteasome non-ATPase regulatory subunit 7	Psmd7
-0.75487	Hexokinase-2;Hexokinase	Hk2
1.65846	40S ribosomal protein SA	Rpsa
-0.425133	Protein CDV3	Cdv3
2.80874	LINE-1 type transposase domain-containing protein 1	L1td1
1.12895	SUMO-activating enzyme subunit 2	Uba2
0.556993	C-1-tetrahydrofolate synthase, cytoplasmic;Methylenetetrahydrofolate dehydrogenase;Methenyltetrahydrofolate cyclohydrolase;Formyltetrahydrofolate synthetase;C-1-tetrahydrofolate synthase, cytoplasmic, N-terminally processed	Mthfd1
2.56655	E3 ubiquitin-protein ligase NEDD4	Nedd4
1.95814	Leucine-rich repeat-containing protein 40	Lrrc40
1.3598	Something about silencing protein 10	Utp3
1.25701	Asparagine--tRNA ligase, cytoplasmic	Nars
1.85072	Phenylalanine--tRNA ligase alpha subunit	Farsa
2.04893	Voltage-dependent anion-selective channel protein 2	Vdac2
1.77286	Spermatogenesis-associated protein 5	Spata5
0.632734	78 kDa glucose-regulated protein	Hspa5
1.69153	Alpha-enolase	Eno1
1.97783	Protein FAM76B	Fam76b
2.67104	SCY1-like protein 2	Scyl2
1.73786	Tubulin beta-4B chain	Tubb4b
2.8519	L-threonine 3-dehydrogenase, mitochondrial	Tdh
2.17053	ATP-dependent RNA helicase DDX39A	Ddx39a
1.40779	Exportin-7	Xpo7
1.02878	Zinc finger protein ubi-d4	Dpf2
3.0314	Vesicle-associated membrane protein-associated protein A	Vapa
1.05818	Protein PML	Pml
-0.0993862	60S ribosomal protein L8	Rpl8
1.8826	28S ribosomal protein S29, mitochondrial	Dap3
2.27858	Protein FRG1	Frg1
0.635708	RNA-binding protein NOB1	Nob1
2.1477	Inorganic pyrophosphatase	Ppa1
1.22903	60S acidic ribosomal protein P1	Rplp1
-0.151394	60S ribosomal protein L30	Rpl30
1.08223
1.12644	D-3-phosphoglycerate dehydrogenase	Phgdh
3.91705		Gm10324
0.670931	DNA mismatch repair protein Msh6	Msh6
-0.258063	40S ribosomal protein S7	Rps7
2.52947	Guanine nucleotide-binding protein subunit beta-2-like 1;Guanine nucleotide-binding protein subunit beta-2-like 1, N-terminally processed	Gnb2l1
1.68181	Heat shock protein HSP 90-beta	Hsp90ab1
1.24434	60S ribosomal protein L36a	Rpl36a;Gm6525
0.864731	Aminoacyl tRNA synthase complex-interacting multifunctional protein 2	Aimp2
0.923111	14-3-3 protein zeta/delta	Ywhaz
1.56939	CTP synthase 1	Ctps1
2.64554	Importin-5	Ipo5
2.23967	Coatomer subunit beta	Copb1
-1.82772	Myosin-11	Myh11
1.9428	Ubiquitin carboxyl-terminal hydrolase 48	Usp48
-0.406465	Adenylate kinase 4, mitochondrial	Ak4
1.98277	DNA mismatch repair protein Msh2	Msh2
1.94699	ATP-dependent RNA helicase DDX54	Ddx54
1.86057	L-lactate dehydrogenase A chain;L-lactate dehydrogenase	Ldha
1.04565	T-complex protein 1 subunit gamma	Cct3
1.25338	Ribosomal protein;60S ribosomal protein L10a	Rpl10a
3.41806	Thioredoxin	Txn
2.95222	ADP-ribosylation factor-like protein 1	Arl1
0.116098	60S ribosomal protein L22-like 1	Rpl22l1
0.564134	Nicotinamide phosphoribosyltransferase	Nampt
2.44544	T-complex protein 1 subunit alpha	Tcp1
2.28205	Transforming protein RhoA;Rho-related GTP-binding protein RhoC	Rhoa;Rhoc;4930544G11Rik
-1.20796	60S ribosomal protein L23	Rpl23
0.749749	Large subunit GTPase 1 homolog	Lsg1
1.95379	Suppressor of G2 allele of SKP1 homolog	Sugt1
2.98756	DNA-directed RNA polymerases I, II, and III subunit RPABC3	Polr2h
0.0947765	Nuclear migration protein nudC	Nudc
2.10792	Phosphate carrier protein, mitochondrial	Slc25a3
2.67064	Nuclear-interacting partner of ALK	Zc3hc1
0.619929	U2 small nuclear ribonucleoprotein A	Snrpa1
-0.635495	Serine/threonine-protein kinase PAK 2;PAK-2p27;PAK-2p34	Pak2
3.19278	ADP/ATP translocase 1	Slc25a4
2.1914	Replication factor C subunit 2	Rfc2
1.59307	WASH complex subunit strumpellin	Kiaa0196
0.986666	Methylthioribose-1-phosphate isomerase	Mri1
1.58535	Transferrin receptor protein 1	Tfrc
-0.00414652	60S ribosomal protein L37a	Rpl37a
1.98163	2-oxoisovalerate dehydrogenase subunit alpha, mitochondrial	Bckdha
1.46832	Eukaryotic initiation factor 4A-I	Eif4a1
2.42347	Probable RNA-binding protein 19	Rbm19
1.27387	Proteasome subunit beta type-7	Psmb7
1.98375	Cytoplasmic FMR1-interacting protein 1	Cyfip1
2.18237	C-terminal-binding protein 2	Ctbp2
1.89763	Aspartate--tRNA ligase, cytoplasmic	Dars
0.0211954	40S ribosomal protein S3a	Rps3a
1.17709	Interleukin enhancer-binding factor 3	Ilf3
1.90508	NADH dehydrogenase [ubiquinone] 1 alpha subcomplex subunit 10, mitochondrial	Ndufa10
1.27965	Filamin-B	Flnb
0.821384	Sister chromatid cohesion protein PDS5 homolog A	Pds5a
3.33728	Eukaryotic translation initiation factor 3 subunit K	Eif3k
0.252537	Proteasome subunit beta type-5	Psmb5
2.14802	Phenylalanine--tRNA ligase beta subunit	Farsb
2.77993	Solute carrier family 2, facilitated glucose transporter member 3	Slc2a3
1.67771	Eukaryotic peptide chain release factor subunit 1	Etf1
1.20433	mRNA export factor	Rae1
0.786596	T-complex protein 1 subunit beta	Cct2
1.34375	MOB kinase activator 2	Mob2
1.8354	Nuclear pore complex protein Nup50	Nup50
0.635244	Cyclin-dependent kinase 9	Cdk9
2.68208	Eukaryotic translation initiation factor 2 subunit 2	Eif2s2
0.802483	Serpin H1	Serpinh1
1.53152	NADH dehydrogenase [ubiquinone] iron-sulfur protein 3, mitochondrial	Ndufs3
1.2356	Hypoxia up-regulated protein 1	Hyou1
2.66989	Galactokinase	Galk1
2.18647	3-hydroxyacyl-CoA dehydrogenase type-2	Hsd17b10
-0.764395	Alanine--tRNA ligase, cytoplasmic	Aars
1.77349	Elongation factor 1-gamma	Eef1g
1.95903	SWI/SNF-related matrix-associated actin-dependent regulator of chromatin subfamily A member 5	Smarca5
0.942233	40S ribosomal protein S4, X isoform	Rps4x
2.56443	Cytoplasmic dynein 1 light intermediate chain 1	Dync1li1
0.838911	ATP-dependent RNA helicase DDX50	Ddx50
2.18704	60S ribosomal protein L10	Rpl10
1.76316	Proliferating cell nuclear antigen	Pcna
0.669118	Insulin-like growth factor 2 mRNA-binding protein 3	Igf2bp3
1.06198	RNA-binding protein PNO1	Pno1
3.69343	Coatomer subunit delta	Arcn1
1.40855	GTP-binding nuclear protein Ran	Ran;1700009N14Rik
4.73839	Transportin-2	Tnpo2
2.25281	Cleavage and polyadenylation specificity factor subunit 4	Cpsf4
3.81219	Importin-9	Ipo9
2.17351	60S ribosomal protein L35a	Rpl35a
0.828956	Ras-related protein Rab-7a	Rab7a
0.790105	Histone acetyltransferase KAT7	Kat7
1.39303	Exosome complex exonuclease RRP44	Dis3
1.50029	TAR DNA-binding protein 43	Tardbp
1.24007	Electron transfer flavoprotein subunit alpha, mitochondrial	Etfa
1.54582	Leucine--tRNA ligase, cytoplasmic	Lars
3.17924	Nuclear pore complex protein Nup160	Nup160
1.76799	WD repeat-containing protein 5	Wdr5
0.721766	Guanine nucleotide-binding protein-like 3	Gnl3
1.72779	Putative ATP-dependent RNA helicase Pl10	D1Pas1
1.47545	Serine/threonine-protein kinase PAK 4	Pak4
3.69655	60S ribosomal protein L13a	Rpl13a
0.625925	40S ribosomal protein S5;40S ribosomal protein S5, N-terminally processed	Rps5
1.11317	Polypyrimidine tract-binding protein 1	Ptbp1
2.42148	Probable ATP-dependent RNA helicase DDX5	Ddx5
2.95204	Sec1 family domain-containing protein 1	Scfd1
0.44159	Cytochrome b-c1 complex subunit 2, mitochondrial	Uqcrc2
1.28983	Isocitrate dehydrogenase [NAD] subunit, mitochondrial	Idh3b
2.9677	Heat shock protein HSP 90-alpha	Hsp90aa1
3.37198	Ras-related protein Rab-5C	Rab5c
2.90728		Nup205
2.09035	60S ribosomal protein L7a	Rpl7a
1.15691	ADP/ATP translocase 2;ADP/ATP translocase 2, N-terminally processed	Slc25a5
2.2186	Asparagine synthetase [glutamine-hydrolyzing]	Asns
0.839718	Delta-1-pyrroline-5-carboxylate synthase;Glutamate 5-kinase;Gamma-glutamyl phosphate reductase	Aldh18a1
2.90032	26S proteasome non-ATPase regulatory subunit 3	Psmd3
1.43397	DNA replication licensing factor MCM7	Mcm7
1.23616	Elongation factor Tu, mitochondrial	Tufm
1.10131	ATP-dependent RNA helicase DDX19A	Ddx19a
0.463309	Eukaryotic translation initiation factor 2 subunit 3, X-linked	Eif2s3x
1.61164	Cytoplasmic dynein 1 heavy chain 1	Dync1h1
2.21385	Integrin alpha-6;Integrin alpha-6 heavy chain;Integrin alpha-6 light chain	Itga6
-0.669602	60S ribosomal protein L22	Rpl22
1.01635	DnaJ homolog subfamily A member 3, mitochondrial	Dnaja3
0.438825	Fructose-bisphosphate aldolase;Fructose-bisphosphate aldolase A	Aldoa;Aldoart1
1.53749	Deleted in azoospermia-like	Dazl
1.83443	ATP-dependent RNA helicase DDX1	Ddx1
1.45375	V-type proton ATPase subunit F	Atp6v1f
0.623773	SHC-transforming protein 1	Shc1
2.15682	Tubulin beta-5 chain	Tubb5
1.75634	14-3-3 protein theta	Ywhaq
2.32524	Signal recognition particle subunit SRP68	Srp68
2.85382	Mitochondrial carrier homolog 2	Mtch2
3.00861	26S proteasome non-ATPase regulatory subunit 6	Psmd6
2.21829	Replication factor C subunit 1	Rfc1
1.5099	Exportin-1	Xpo1
0.19711	Proteasome subunit alpha type-1	Psma1
1.92482	Sarcoplasmic/endoplasmic reticulum calcium ATPase 2	Atp2a2
3.03203	DNA polymerase delta catalytic subunit;DNA polymerase	Pold1
0.578214	40S ribosomal protein S12	Rps12
-0.0683169	Protein dpy-30 homolog	Dpy30
2.83859	Tubulin beta-2B chain	Tubb2b
-0.252398	Fumarate hydratase, mitochondrial	Fh
0.593402	Procollagen galactosyltransferase 1	Colgalt1
2.60784	Calcium-binding mitochondrial carrier protein Aralar2	Slc25a13
-6.45191	DNA polymerase delta subunit 3	Pold3
2.77431	Exocyst complex component 4	Exoc4
1.71695	Ran GTPase-activating protein 1	Rangap1
1.90678	Structural maintenance of chromosomes protein 4;Structural maintenance of chromosomes protein	Smc4
2.02807	Up-regulated during skeletal muscle growth protein 5	Usmg5
1.17127	26S protease regulatory subunit 4	Psmc1
0.700617	Pescadillo homolog	Pes1
2.05963	Dihydrofolate reductase	Dhfr
-0.258201	U3 small nucleolar ribonucleoprotein protein IMP4	Imp4
2.32657		Heatr1
0.208517	ATP-dependent RNA helicase DDX18	Ddx18
2.0664	Programmed cell death 6-interacting protein	Pdcd6ip
0.751207	ATP-dependent RNA helicase DDX24	Ddx24
0.53973	Nucleolar RNA helicase 2	Ddx21
1.58414	DNA replication licensing factor MCM3	Mcm3
2.59648	26S proteasome non-ATPase regulatory subunit 12	Psmd12
1.73864	Isocitrate dehydrogenase [NADP], mitochondrial	Idh2
0.948377	Ribosome biogenesis protein WDR12	Wdr12
1.72474	Kinesin-like protein KIF22	Kif22
1.78626	60S ribosomal protein L3	Rpl3
1.76009	ATP synthase subunit beta, mitochondrial	Atp5b
1.42169	3-ketoacyl-CoA thiolase, mitochondrial	Acaa2
1.34931	Ubiquitin conjugation factor E4 B	Ube4b
0.809908	28S ribosomal protein S5, mitochondrial	Mrps5
1.1586	Brain acid soluble protein 1	Basp1
1.57734	Pyruvate carboxylase;Pyruvate carboxylase, mitochondrial	Pcx;Pc
2.11163	Wings apart-like protein homolog	Wapal
2.98681	Ribonucleoprotein PTB-binding 1	Raver1
2.46375	DNA replication licensing factor MCM4	Mcm4
1.4253	EH domain-containing protein 4	Ehd4
0.560813	Kinesin-like protein;Kinesin-like protein KIFC1	Kifc5b;Kifc1
3.04501	Origin recognition complex subunit 1	Orc1
1.9634	T-complex protein 1 subunit eta	Cct7
1.6548	Phospholipase A-2-activating protein	Plaa
-0.15996	40S ribosomal protein S17	Rps17
-1.34223		Tpm1
1.6063	BAG family molecular chaperone regulator 3	Bag3
-0.423159	RING1 and YY1-binding protein	Rybp
1.48285	DNA replication licensing factor MCM6;DNA helicase	Mcm6
3.29006	60S ribosomal protein L34	Rpl34
0.0851526	Leucine-rich repeat flightless-interacting protein 2	Lrrfip2
1.89836	40S ribosomal protein S11	Rps11
0.797594	26S protease regulatory subunit 8	Psmc5
1.32048	Inactive peptidyl-prolyl cis-trans isomerase FKBP6	Fkbp6
1.37951	Bifunctional methylenetetrahydrofolate dehydrogenase/cyclohydrolase, mitochondrial;NAD-dependent methylenetetrahydrofolate dehydrogenase;Methenyltetrahydrofolate cyclohydrolase	Mthfd2
1.07977	Zinc finger protein 593	Znf593
1.53077	Glycine--tRNA ligase	Gars
1.56116	ATP synthase subunit O, mitochondrial	Atp5o
0.678342	Large neutral amino acids transporter small subunit 1	Slc7a5
2.33517	Serine/threonine-protein kinase 38-like	Stk38l
3.35445	Lactadherin	Mfge8
-0.00856613	40S ribosomal protein S16	Rps16
1.59359	X-ray repair cross-complementing protein 6	Xrcc6
0.489851	Nucleophosmin	Npm1
0.459117	Myosin light chain 3;Myosin light chain 1/3, skeletal muscle isoform	Myl3;Myl1
2.45741	Histone-lysine N-methyltransferase EZH2	Ezh2
2.54409	Cullin-associated NEDD8-dissociated protein 1	Cand1
0.504468	DNA ligase 1;DNA ligase	Lig1
1.57163	60S ribosomal protein L14	Rpl14
-0.02116	Armadillo repeat protein deleted in velo-cardio-facial syndrome homolog	Arvcf
0.809661	26S protease regulatory subunit 6A	Psmc3
0.406319	Prohibitin	Phb
0.829931	40S ribosomal protein S10	Rps10
0.373954
1.81069	Transportin-1	Tnpo1
4.01534	Voltage-dependent anion-selective channel protein 1	Vdac1
-1.12913	Tropomyosin alpha-4 chain	Tpm4
1.6451	Poly [ADP-ribose] polymerase 1	Parp1
2.80948	Cytochrome c oxidase subunit 5B, mitochondrial	Cox5b
0.829687	Cytochrome c1, heme protein, mitochondrial	Cyc1
-0.1938	Heat shock protein beta-1	Hspb1
-2.87716
2.192	Proteasome subunit alpha type-5	Psma5
-0.608056	Heterogeneous nuclear ribonucleoprotein M	Hnrnpm
1.70752	Pre-mRNA-processing factor 19	Prpf19
1.51561	60S ribosomal protein L9	Rpl9
1.56355	26S protease regulatory subunit 6B	Psmc4
-2.86512	40S ribosomal protein S26	Rps26
3.37142	AP-1 complex subunit sigma-1A	Ap1s1
2.07399	Integrin alpha-3;Integrin alpha-3 heavy chain;Integrin alpha-3 light chain	Itga3
0.325156	Eukaryotic translation initiation factor 2 subunit 1	Eif2s1
1.07183	MICOS complex subunit Mic27	Apool
3.80921	60S ribosomal protein L18a	Rpl18a
-0.0685136	SNW domain-containing protein 1	Snw1
3.09096	Dolichyl-diphosphooligosaccharide--protein glycosyltransferase subunit STT3A	Stt3a
0.450802		Pank2
1.64432	60S ribosomal protein L7	Rpl7
2.2512	RNA 3-terminal phosphate cyclase-like protein	Rcl1
1.92721	DNA damage-binding protein 1	Ddb1
1.27322	Catenin alpha-1	Ctnna1
2.42667	V-type proton ATPase subunit H	Atp6v1h
0.0492126	Centromere protein V	Cenpv
3.80663	Ras-related protein Rab-6A;Ras-related protein Rab-6B	Rab6a;Rab6b
0.836571	60S ribosomal protein L6	Rpl6
2.53933	Bifunctional glutamate/proline--tRNA ligase;Glutamate--tRNA ligase;Proline--tRNA ligase	Eprs
1.27077	U3 small nucleolar RNA-associated protein 14 homolog A	Utp14a
1.5675	D-beta-hydroxybutyrate dehydrogenase, mitochondrial	Bdh1
1.70106		Bms1
0.478506	60S ribosomal protein L36	Rpl36
2.66189		Ncapg
-0.217961	Aminoacyl tRNA synthase complex-interacting multifunctional protein 1;Endothelial monocyte-activating polypeptide 2	Aimp1
2.16395	DNA topoisomerase 2-alpha	Top2a
2.53814		Qars
0.231801	60 kDa heat shock protein, mitochondrial	Hspd1
2.42932		Gcn1l1
0.253021	40S ribosomal protein S13	Rps13
2.03083	Ubiquitin carboxyl-terminal hydrolase;Probable ubiquitin carboxyl-terminal hydrolase FAF-X	Usp9x
1.29713	Cell growth-regulating nucleolar protein	Lyar
0.368713		Ddx23
1.2679	AP-2 complex subunit beta;AP complex subunit beta	Ap2b1
1.50777	Histone deacetylase 1	Hdac1
2.15192	Protein disulfide-isomerase A6	Pdia6
2.05259	Heterogeneous nuclear ribonucleoproteins C1/C2	Hnrnpc
1.53735	40S ribosomal protein S19	Rps19
1.34381	E3 ubiquitin-protein ligase ARIH2	Arih2
1.04019	40S ribosomal protein S24	Rps24
1.2005	26S protease regulatory subunit 10B	Psmc6
2.44039	CDKN2A-interacting protein	Cdkn2aip
1.99389	RNA binding motif protein, X-linked-like-1;RNA-binding motif protein, X chromosome;RNA-binding motif protein, X chromosome, N-terminally processed	Rbmxl1;Rbmx
1.58909	Protein Jumonji	Jarid2
1.68576	Coatomer subunit epsilon	Cope
2.02754	Cytochrome c oxidase subunit 5A, mitochondrial	Cox5a
1.33142	Nuclear pore complex protein Nup98-Nup96;Nuclear pore complex protein Nup98;Nuclear pore complex protein Nup96	Nup98
2.58159	LIM domain and actin-binding protein 1	Lima1
-0.57934	Monocarboxylate transporter 1	Slc16a1
1.68181	Insulin-like growth factor 2 mRNA-binding protein 1	Igf2bp1
1.36558	26S protease regulatory subunit 7	Psmc2
1.88612	Nucleoporin NUP188 homolog	Nup188
0.529271	tRNA-splicing ligase RtcB homolog	Rtcb
1.9832	Heterogeneous nuclear ribonucleoprotein D0	Hnrnpd
1.25163	Myeloid-associated differentiation marker	Myadm
-0.319352	40S ribosomal protein S14	Rps14
3.28642	60S ribosomal protein L12	Rpl12
2.76998	Poly [ADP-ribose] polymerase 2	Parp2
2.59817	Cyclin-dependent kinase 1	Cdk1
2.3058	60S ribosomal protein L28	Rpl28
1.9775	E3 ubiquitin-protein ligase HECTD1	Hectd1
0.659103	RE1-silencing transcription factor	Rest
1.14039	Protein FAM207A	Fam207a
-0.26906	Probable ATP-dependent RNA helicase DDX17	Ddx17
1.59254	Negative elongation factor B	Nelfb
1.92056	Nuclear RNA export factor 1	Nxf1
0.83374	Dolichyl-diphosphooligosaccharide--protein glycosyltransferase subunit 1	Rpn1
1.58063	Arf-GAP domain and FG repeat-containing protein 1	Agfg1
0.296311	Nicalin	Ncln
1.63199	Structural maintenance of chromosomes protein 3	Smc3
1.35631	Lamina-associated polypeptide 2, isoforms beta/delta/epsilon/gamma	Tmpo
2.73103	Ras-related protein Rab-5A	Rab5a
1.29737	Acyl-coenzyme A thioesterase 9, mitochondrial	Acot9
2.95105	ATP synthase subunit gamma;ATP synthase subunit gamma, mitochondrial	Atp5c1
3.88088	Histone H3.1;Histone H3	Hist1h3a;H3f3a
2.26478		Ppp2r5d
2.64351	Myosin regulatory light chain 12B;Myosin regulatory light polypeptide 9	Myl12b;Myl12a;Myl9
0.991826	Metastasis-associated protein MTA3	Mta3
-1.22253	40S ribosomal protein S8	Rps8
1.73444	Eukaryotic translation initiation factor 2 subunit 3, Y-linked	Eif2s3y
1.03231	Procollagen-lysine,2-oxoglutarate 5-dioxygenase 3	Plod3
1.6498	Phosphatidylinositol 4-phosphate 5-kinase type-1 gamma	Pip5k1c
2.48086	Importin-7	Ipo7
-1.03644		Tpm3
0.924708	Myosin-9	Myh9
2.17329	Inositol-tetrakisphosphate 1-kinase	Itpk1
0.891886	Pre-mRNA-processing factor 6	Prpf6
2.16318	Flap endonuclease 1	Fen1
1.47332	Elongator complex protein 1	Ikbkap
2.58962	Nucleolar protein 58	Nop58
2.20386	Adenylyl cyclase-associated protein 2;Adenylyl cyclase-associated protein	Cap2
0.945233	Casein kinase I isoform alpha	Csnk1a1
0.647545		Rbm15
1.16453	Lysine--tRNA ligase	Kars
1.97834	Puromycin-sensitive aminopeptidase	Npepps
3.05454	Ataxin-10	Atxn10
2.44528	Transformer-2 protein homolog alpha	Tra2a
0.300885	Integrator complex subunit 7	Ints7
0.220082		Ppm1b
1.21735	Serine/threonine-protein kinase 38	Stk38
4.5218	Histone deacetylase complex subunit SAP30	Sap30
2.32826	Heterogeneous nuclear ribonucleoprotein F;Heterogeneous nuclear ribonucleoprotein F, N-terminally processed	Hnrnpf
2.58691	Voltage-dependent anion-selective channel protein 3	Vdac3
3.36821	Arginine--tRNA ligase, cytoplasmic	Rars
0.332049	Polymerase delta-interacting protein 3	Poldip3
2.75382	TNF receptor-associated factor 4	Traf4
2.96527	Guanine nucleotide-binding protein G(i) subunit alpha-2	Gnai2
1.2489	DNA-directed RNA polymerase I subunit RPA34	Cd3eap
0.651867	Heterogeneous nuclear ribonucleoprotein A0	Hnrnpa0
0.750607	Proline/serine-rich coiled-coil protein 1	Psrc1
0.981414	Stomatin-like protein 2, mitochondrial	Stoml2
2.83279	40S ribosomal protein S15	Rps15
0.53973	60S ribosomal protein L18	Rpl18
0.84535	Heat shock protein 75 kDa, mitochondrial	Trap1
0.253626	Ribosomal L1 domain-containing protein 1	Rsl1d1
3.02315	S-phase kinase-associated protein 1	Skp1
2.15759	Basal cell adhesion molecule	Bcam
1.22879	Mitochondrial import receptor subunit TOM40 homolog	Tomm40
0.21176	Polyadenylate-binding protein 1	Pabpc1
0.344942	60S ribosomal protein L4	Rpl4
1.38891	60S ribosomal protein L23a	Rpl23a
2.30973	RRP12-like protein	Rrp12
1.72063	Calponin-3	Cnn3
2.93973	Adenylyl cyclase-associated protein 1	Cap1
0.169797	A-kinase anchor protein 12	Akap12
2.17453	ELAV-like protein 1	Elavl1
2.47913	Heterogeneous nuclear ribonucleoprotein U-like protein 2	Hnrnpul2
-1.45894	V-type proton ATPase subunit G 1	Atp6v1g1
1.93274		Mki67
0.201006	Serum albumin	Alb
2.15617	Sentrin-specific protease 3	Senp3
3.16237	40S ribosomal protein S2	Rps2
3.50881	Importin-11	Ipo11
1.81721	Succinyl-CoA ligase [GDP-forming] subunit beta, mitochondrial	Suclg2
2.20066	Condensin complex subunit 2	Ncaph
2.61671	Serine/arginine-rich splicing factor 9	Srsf9
2.12271	40S ribosomal protein S3	Rps3
-1.3028		Tpm3-rs7
2.01635	Protection of telomeres protein 1	Pot1;Pot1a
1.77362	40S ribosomal protein S23	Rps23
0.397912		Pfkfb3
1.75779	DNA polymerase alpha catalytic subunit	Pola1
2.45689	Condensin complex subunit 1	Ncapd2
3.83046	ATP-dependent RNA helicase Dhx29	Dhx29
0.838266	Mitochondrial 2-oxoglutarate/malate carrier protein	Slc25a11
1.4653	mRNA-capping enzyme;Polynucleotide 5-triphosphatase;mRNA guanylyltransferase	Rngtt
3.0744
0.0282862	Ubiquitin carboxyl-terminal hydrolase 10	Usp10
3.854	60S ribosomal protein L27	Rpl27
0.584385	Myosin-10	Myh10
1.94141	Myb-binding protein 1A	Mybbp1a
1.12413	Bromodomain adjacent to zinc finger domain protein 2A	Baz2a
2.35665
2.60372	60S ribosomal protein L27a	Rpl27a
1.52055		Nup153
1.19396	Transcriptional activator protein Pur-beta	Purb
0.22231	60S ribosomal protein L13	Rpl13
2.52604	Proteasome subunit alpha type-4;Proteasome subunit alpha type	Psma4
1.39934	Endoplasmin	Hsp90b1
1.06888	Far upstream element-binding protein 2	Khsrp
2.01196	ATP-dependent RNA helicase A	Dhx9
1.63078	X-ray repair cross-complementing protein 5	Xrcc5
1.52917	Zinc finger protein 622	Znf622
2.13921	General transcription factor IIE subunit 2	Gtf2e2
1.49518	RNA-binding protein 39	Rbm39
0.473527	E3 ubiquitin-protein ligase RING2	Rnf2
-0.0634996	40S ribosomal protein S18	Gm10260;Rps18
1.72696	Sideroflexin-1	Sfxn1
3.01999	60S ribosomal protein L15	Rpl15
1.39736		Taf15
1.80579	Transcription activator BRG1	Smarca4
1.89169	DNA replication licensing factor MCM2	Mcm2
0.597412	Uncharacterized protein C19orf47 homolog	2310022A10Rik
1.04565	Monofunctional C1-tetrahydrofolate synthase, mitochondrial	Mthfd1l
2.18552	Trifunctional enzyme subunit alpha, mitochondrial;Long-chain enoyl-CoA hydratase;Long chain 3-hydroxyacyl-CoA dehydrogenase	Hadha
1.81098	Importin subunit alpha-1	Kpna2
1.38317	NADH dehydrogenase [ubiquinone] 1 alpha subcomplex subunit 2	Ndufa2
1.97622	ATP synthase F(0) complex subunit B1, mitochondrial	Atp5f1
-0.406675	Transcriptional repressor p66-beta	Gatad2b
2.86693	60S ribosomal protein L32	Rpl32
1.04775	Talin-1	Tln1
2.28868	Lamin-B receptor	Lbr
1.52887	MAP kinase-activated protein kinase 5	Mapkapk5
1.80566	E3 ubiquitin-protein ligase TRIP12	Trip12
1.08685	Catenin delta-1	Ctnnd1
1.9477	Exportin-2	Cse1l
2.44225	Transitional endoplasmic reticulum ATPase	Vcp
0.662114	Zinc finger CCCH-type antiviral protein 1	Zc3hav1
0.961846	MICOS complex subunit Mic60	Immt
0.286171	DNA (cytosine-5)-methyltransferase;DNA (cytosine-5)-methyltransferase 1	Dnmt1
2.25758	FACT complex subunit SPT16	Supt16;Supt16h
1.41873	ATP-dependent RNA helicase DDX3X	Ddx3x
0.628447		Pop1
1.37267	Lactoylglutathione lyase	Glo1
3.14343	Isoleucine--tRNA ligase, cytoplasmic	Iars
2.27965	DNA polymerase delta subunit 2	Pold2
2.6483	Signal recognition particle subunit SRP72	Srp72
2.30533	Structural maintenance of chromosomes protein 2	Smc2
1.73868	Probable ATP-dependent RNA helicase DDX47	Ddx47
1.64173	Protein RCC2	Rcc2
0.163499	Ribosome biogenesis regulatory protein homolog	Rrs1
2.95882	E3 ubiquitin-protein ligase TRIM21	Trim21
-0.116442	Serum response factor-binding protein 1	Srfbp1
2.07389	Transcription initiation factor IIB	Gtf2b
2.38294	Ribosome biogenesis protein BOP1	Bop1
0.0257376		Fubp3
1.35146	Histone H1.5	Hist1h1b
0.416732	PWWP domain-containing protein MUM1	Mum1
2.18504	DNA replication licensing factor MCM5	Mcm5
0.542605		Gltscr2
2.29437	60S ribosomal protein L17	Rpl17
2.54925	FACT complex subunit SSRP1	Ssrp1
0.0532504	Protein phosphatase 1B	Ppm1b
-0.46554	RNA-binding protein 14	Rbm14
1.63928	Activated RNA polymerase II transcriptional coactivator p15	Sub1
1.49692	Ras-associating and dilute domain-containing protein	Radil
2.9202	Ubiquitin-associated protein 2-like	Ubap2l
-0.80289	Heterogeneous nuclear ribonucleoprotein A1;Heterogeneous nuclear ribonucleoprotein A1, N-terminally processed	Hnrnpa1
-1.00219	Heterogeneous nuclear ribonucleoprotein A3	Hnrnpa3
-0.044836	Vimentin	Vim
-0.278811	Transcriptional repressor p66 alpha	Gatad2a
0.935384	Ataxin-2-like protein	Atxn2l
0.368042		Rnf113a2
1.75792	Suppressor of SWI4 1 homolog	Ppan
3.29599	Probable C-mannosyltransferase DPY19L1	Dpy19l1
0.746743	Medium-chain specific acyl-CoA dehydrogenase, mitochondrial	Acadm
1.91433	YTH domain-containing family protein 1	Ythdf1
-0.740963	40S ribosomal protein S6	Rps6
0.842617	G2 and S phase-expressed protein 1	Gtse1
2.06592	Splicing factor 3A subunit 1	Sf3a1
1.83843	Leucine-rich repeat-containing protein 59	Lrrc59
-0.374187	Kinesin-like protein;Kinesin-like protein KIF2A	Kif2a
4.95787	Midkine	Mdk
2.76452	Serine/arginine-rich splicing factor 5	Srsf5
-0.714278	Tropomodulin-2	Tmod2
2.2529	Small subunit processome component 20 homolog	Utp20
1.68068	Pre-mRNA-splicing factor ATP-dependent RNA helicase DHX15	Dhx15
1.76685	40S ribosomal protein S9	Rps9
1.7376	Proteasome subunit beta type-6	Psmb6
3.34142	Cleavage and polyadenylation specificity factor subunit 7	Cpsf7
2.25023		Morc3
3.38488		Sf3b2
-0.0475919	Casein kinase I isoform epsilon	Csnk1e
-1.36335	60S ribosomal protein L31	Rpl31
0.319387	40S ribosomal protein S28	Rps28
-0.573166	Proteasomal ubiquitin receptor ADRM1	Adrm1;Gm9774
2.08073	SWI/SNF complex subunit SMARCC1	Smarcc1
1.27965	Fragile X mental retardation syndrome-related protein 1	Fxr1
2.13425	Kinectin	Ktn1
1.01293	Ig gamma-1 chain C region secreted form;Ig gamma-1 chain C region, membrane-bound form	Ighg1
7.0468	60S ribosomal protein L5	Rpl5
0.932364	60S ribosomal protein L24	Rpl24
-1.84949	BolA-like protein 2	Bola2
0.610133	Tropomodulin-3	Tmod3
1.06833	Cullin-4B	Cul4b
1.75745		Nolc1
2.30883	Calnexin	Canx
1.71308	N-acetyltransferase 10	Nat10
0.163628	Prohibitin-2	Phb2
1.91012		Taf4a
1.19245	HIG1 domain family member 1A, mitochondrial	Higd1a
0.568324	28S ribosomal protein S2, mitochondrial	Mrps2
1.61829	Nucleolar protein 16	Nop16
3.76171	Glutaminyl-peptide cyclotransferase-like protein	Qpctl
3.65375	Heterogeneous nuclear ribonucleoprotein K	Hnrnpk
1.54834	DNA topoisomerase 1	Top1
3.45602	Ankycorbin	Rai14
2.19437	Developmentally-regulated GTP-binding protein 1	Drg1
1.91365	5-3 exoribonuclease 2	Xrn2
1.73088	Ig kappa chain C region
3.79608	Zinc finger protein 512	Znf512
0.407951	Ribosomal protein L19;60S ribosomal protein L19	Rpl19
-1.97517	Tropomyosin beta chain	Tpm2
1.70368	Caprin-1	Caprin1
1.39023	ATPase family AAA domain-containing protein 3	Atad3;Atad3a
1.53282	Nuclear pore complex protein Nup155	Nup155
1.91548	Signal recognition particle receptor subunit beta	Srprb
1.98244	E3 SUMO-protein ligase RanBP2	Ranbp2
0.422233	Heterogeneous nuclear ribonucleoproteins A2/B1	Hnrnpa2b1
1.69118	UDP-N-acetylglucosamine--peptide N-acetylglucosaminyltransferase 110 kDa subunit	Ogt
2.0664	Lupus La protein homolog	Ssb
1.20132	Myosin light polypeptide 6	Myl6
2.38211	Kinesin-1 heavy chain;Kinesin-like protein	Kif5b
3.07962	Eukaryotic translation initiation factor 3 subunit F	Eif3f
1.99389	Serrate RNA effector molecule homolog	Srrt
2.22398	Replication protein A 32 kDa subunit	Rpa2
0.026021	U4/U6 small nuclear ribonucleoprotein Prp31	Prpf31
1.51758	Methylcytosine dioxygenase TET2	Tet2
0.962808
1.40866	Structural maintenance of chromosomes protein 1A	Smc1a
2.01703	Glutamine--fructose-6-phosphate aminotransferase [isomerizing] 1	Gfpt1
3.29006	Coatomer subunit beta	Copb2
3.14623	UPF0568 protein C14orf166 homolog
3.37281	CCAAT/enhancer-binding protein zeta	Cebpz
2.73708	Mediator of RNA polymerase II transcription subunit 23	Med23
2.72751	A-kinase anchor protein 8	Akap8
-0.0694973	Histone H1.1	Hist1h1a
1.56925	Probable helicase senataxin	Setx
2.57085	Evolutionarily conserved signaling intermediate in Toll pathway, mitochondrial	Ecsit
1.06833	Metastasis-associated protein MTA1	Mta1
0.383055		Gm17067
0.174662	Histone H1.3	Hist1h1d
1.72456	Protein LLP homolog	Llph
-0.650408	LIM and SH3 domain protein 1	Lasp1
1.39237	Regulation of nuclear pre-mRNA domain-containing protein 1B	Rprd1b
0.788602	Importin subunit beta-1	Kpnb1
1.89848	Dedicator of cytokinesis protein 4	Dock4
0.890252	Plexin-B2	Plxnb2
0.690194	pre-rRNA processing protein FTSJ3	Ftsj3
1.04698	Myelin expression factor 2	Myef2
0.114767	Filamin-A	Flna
1.75745	Ras GTPase-activating-like protein IQGAP1	Iqgap1
3.45969	Chloride channel CLIC-like protein 1	Clcc1
0.8222	Calmodulin-regulated spectrin-associated protein 3	Camsap3
3.08107	Lysine-specific demethylase 3B	Kdm3b
2.32763	Nuclear pore complex protein Nup93	Nup93
1.66953	Triosephosphate isomerase	Tpi1
0.851439	Histone H2A.V;Histone H2A.Z;Histone H2A	H2afv;H2afz
-0.312814	Non-POU domain-containing octamer-binding protein	Nono
-0.27113	Caprin-2	Caprin2
0.721504	60S ribosomal protein L26	Rpl26
0.800248	Ensconsin	Map7
1.89266	ATP synthase subunit d, mitochondrial	Atp5h
-0.0434526	Lamin-B1	Lmnb1
1.32493	Tuftelin-interacting protein 11	Tfip11
4.04623	Enhancer of rudimentary homolog	Erh
-0.404458	MARCKS-related protein	Marcksl1
2.43693	RNA-binding protein EWS	Ewsr1
1.32423	Serine/arginine-rich splicing factor 1	Srsf1
1.26628	Splicing factor 3B subunit 1	Sf3b1
-0.745479	Nuclear receptor coactivator 5	Ncoa5
2.50713	Cytoskeleton-associated protein 4	Ckap4
3.66141	Ran-binding protein 3	Ranbp3
1.96173	Actin-like protein 6A	Actl6a
0.44668	Matrin-3	Matr3
1.77201	26S proteasome non-ATPase regulatory subunit 1	Psmd1
1.11523	Heterogeneous nuclear ribonucleoprotein U	Hnrnpu
-0.906737	Tropomyosin alpha-1 chain	Tpm1
1.98068	ATP-dependent RNA helicase DDX42	Ddx42
-2.40706	Sushi, von Willebrand factor type A, EGF and pentraxin domain-containing protein 1	Svep1
0.508226	60S ribosomal protein L21	Rpl21
-0.466277	Biogenesis of lysosome-related organelles complex 1 subunit 2	Bloc1s2
-5.57086	60S ribosomal protein L29	Rpl29
-0.593485	N-alpha-acetyltransferase 10;N-alpha-acetyltransferase 11	Naa10;Gm16286;Naa11
2.20261	Histone deacetylase 6	Hdac6
0.135535	Spindle and kinetochore-associated protein 3	Ska3
1.89476	Uncharacterized protein C11orf98 homolog
2.23995	Tyrosine-protein kinase BAZ1B	Baz1b
1.16202	Putative oxidoreductase GLYR1	Glyr1
2.8495	Eukaryotic translation initiation factor 3 subunit H	Eif3h
1.81717	Splicing factor 3B subunit 6	Sf3b6
0.238053
2.82745	Ribosomal RNA-processing protein 7 homolog A	Rrp7a
1.66043	Telomere-associated protein RIF1	Rif1
-0.281229	RNA polymerase II elongation factor ELL	Ell
0.225152	CLIP-associating protein 2	Clasp2
1.20195	26S proteasome non-ATPase regulatory subunit 2	Psmd2
1.26303	Eukaryotic translation initiation factor 3 subunit D	Eif3d
0.752492	Elongation factor 1-delta	Eef1d
1.3916	EH domain-containing protein 1	Ehd1
0.887369	Fragile X mental retardation protein 1 homolog	Fmr1
1.67039	Signal transducer and activator of transcription 3;Signal transducer and activator of transcription	Stat3
2.2809	Cytoskeleton-associated protein 2	Ckap2
-1.01713	Y-box-binding protein 3	Ybx3
1.70363	THUMP domain-containing protein 1	Thumpd1
0.662844	Protein PRRC2B	Prrc2b
1.07217	Chromodomain-helicase-DNA-binding protein 4	Chd4
0.255803	Hormonally up-regulated neu tumor-associated kinase	Hunk
0.35242	Sorting nexin-2	Snx2
1.48831	Mitogen-activated protein kinase 6	Mapk6
0.833497	Cytochrome c oxidase subunit NDUFA4	Ndufa4
1.9717	Eukaryotic translation initiation factor 4E transporter	Eif4enif1
2.00047	Kinesin-like protein KIF20B	Kif20b
2.56905	Clathrin heavy chain 1;Clathrin heavy chain	Cltc
0.691534	26S proteasome non-ATPase regulatory subunit 5	Psmd5
-0.582166	SLAIN motif-containing protein 2	Slain2
1.73322	Replication factor C subunit 5	Rfc5
1.21673	HCLS1-associated protein X-1	Hax1
0.786847	Eukaryotic translation initiation factor 3 subunit G	Eif3g
2.36896	Nucleolar protein 6	Nol6
0.459851
2.50343	ATP-binding cassette sub-family D member 3	Abcd3
0.961401	Synaptojanin-1	Synj1
1.10051	Dolichyl-diphosphooligosaccharide--protein glycosyltransferase subunit 2	Rpn2
2.03917	Integrator complex subunit 4	Ints4
-0.0879633	U4/U6 small nuclear ribonucleoprotein Prp3	Prpf3
2.45478	Peptidyl-prolyl cis-trans isomerase FKBP5;Peptidyl-prolyl cis-trans isomerase FKBP5, N-terminally processed;Peptidyl-prolyl cis-trans isomerase	Fkbp5
1.25978	Deoxynucleotidyltransferase terminal-interacting protein 2	Dnttip2
-0.153077	Ribosomal RNA processing protein 36 homolog	Rrp36
-0.410754		Tpm1
1.53361	Tyrosine-protein kinase;Tyrosine-protein kinase JAK1	Jak1
2.05932	Zinc finger protein 638	Zfml;Znf638
0.202512	Treacle protein	Tcof1
3.81147	H/ACA ribonucleoprotein complex subunit 1	Gar1
0.608052		Zfp219
0.46999	Serine/arginine-rich splicing factor 6	Srsf6
1.69866	Twinfilin-1	Twf1
2.0339	Leucine-rich PPR motif-containing protein, mitochondrial	Lrpprc
1.53032	Kinesin-like protein;Kinesin-like protein KIF13A	Kif13b;Kif13a
3.8527	Histone H3.2	Hist1h3b
-0.253051	Splicing factor 3B subunit 5	Sf3b5
1.01814	Pumilio domain-containing protein KIAA0020	Kiaa0020
1.03675	THO complex subunit 4;Aly/REF export factor 2	Alyref;Alyref2
0.121944	Nuclease-sensitive element-binding protein 1	Ybx1
1.36977	Microtubule-associated protein 1B;MAP1B heavy chain;MAP1 light chain LC1	Map1b
1.94497		Dhx38
2.15568	U2 snRNP-associated SURP motif-containing protein	U2surp
1.08332	Disks large-associated protein 5	Dlgap5
0.675093	Bystin	Bysl
-0.176055	MICOS complex subunit Mic19	Chchd3
2.39193	Serine/arginine-rich splicing factor 3	Srsf3
-0.0815069	Putative RNA-binding protein Luc7-like 1	Luc7l
1.16896		Ccnt2
2.316	N-alpha-acetyltransferase 15, NatA auxiliary subunit	Naa15
1.27017	V-type proton ATPase catalytic subunit A	Atp6v1a
0.951513	Bloom syndrome protein homolog	Blm
2.94364	U5 small nuclear ribonucleoprotein 40 kDa protein	Snrnp40
1.16421	Lethal(2) giant larvae protein homolog 2	Llgl2
1.68221	Nucleolar protein 14	Nop14
1.36109	Cytosolic purine 5-nucleotidase	Nt5c2
1.00655	Chromatin target of PRMT1 protein	Chtop
0.147828	Lamin-B2	Lmnb2
0.207393
-1.94209	Histone H1.4	Hist1h1e
1.54161	Splicing factor, proline- and glutamine-rich	Sfpq
0.0894982	Eukaryotic translation initiation factor 3 subunit B	Eif3b
1.83334	EH domain-binding protein 1	Ehbp1
0.423632	Girdin	Ccdc88a
0.545573	Mitochondrial import receptor subunit TOM34	Tomm34
0.922046	Fibronectin;Anastellin	Fn1
2.08352	Spindlin-1	Spin1
2.88725	Cleavage and polyadenylation specificity factor subunit 1	Cpsf1
0.471135	SWI/SNF-related matrix-associated actin-dependent regulator of chromatin subfamily E member 1	Smarce1
-0.379151	RNA-binding protein 3	Rbm3
-1.88193	Protein LSM12 homolog	Lsm12
0.542605	rRNA 2-O-methyltransferase fibrillarin	Fbl
2.87255	Golgi apparatus protein 1	Glg1
2.14532	DNA repair protein RAD50	Rad50
2.37851	Ras GTPase-activating protein-binding protein 1	G3bp1
1.47737	Bcl-2-associated transcription factor 1	Bclaf1
0.310456	SAFB-like transcription modulator	Sltm
1.50126	Influenza virus NS1A-binding protein homolog	Ivns1abp
2.87829	Protein arginine N-methyltransferase 5	Prmt5
-0.813804	Nuclear distribution protein nudE homolog 1	Nde1
3.74352	pre-mRNA 3 end processing protein WDR33	Wdr33
6.53183	Actin, cytoplasmic 1;Actin, cytoplasmic 1, N-terminally processed	Actb;Actg1
3.04785	Eukaryotic translation initiation factor 3 subunit M	Eif3m
3.12156	Histone H1.2	Hist1h1c
2.84101	Eukaryotic translation initiation factor 3 subunit L	Eif3l
1.21543	Histone H2AX	H2afx
1.10487	Selenoprotein H	Selh;2700094K13Rik
1.33623	Paraspeckle component 1	Pspc1
0.321582	Probable rRNA-processing protein EBP2	Ebna1bp2
0.498659	Unconventional myosin-XVIIIa	Myo18a
-0.235552	Ribose-phosphate pyrophosphokinase 1	Prps1l3;Prps1
1.16227	Forkhead box protein P4	Foxp4
3.02576	AP-2 complex subunit alpha-1	Ap2a1
0.803558	Pre-mRNA 3-end-processing factor FIP1	Fip1l1
-0.516636	Thyroid hormone receptor-associated protein 3	Thrap3
-0.783812	Nuclear autoantigenic sperm protein	Nasp
-0.426218	Tight junction protein ZO-1	Tjp1
0.222186		Capzb
0.28629	Eukaryotic translation initiation factor 3 subunit I	Eif3i
0.619084	N-acylneuraminate cytidylyltransferase	Cmas
0.857026	Cyclin-dependent kinase 13	Cdk13
2.4384	Cleavage and polyadenylation specificity factor subunit 6	Cpsf6
1.91858	Coatomer subunit alpha;Xenin;Proxenin;Coatomer subunit alpha	Copa
0.103397	Rho GTPase-activating protein 21	Arhgap21
-0.350522	RNA-binding protein 5	Rbm5
1.44525	Phosphoribosyl pyrophosphate synthase-associated protein 2	Prpsap2
2.30194	RNA-binding protein FUS	Fus
-0.43569	Histone H4	Hist1h4a
3.5924	Ras-related C3 botulinum toxin substrate 1;Ras-related C3 botulinum toxin substrate 2;Ras-related C3 botulinum toxin substrate 3	Rac1;Rac2;Rac3
3.01936	Ubiquitin-conjugating enzyme E2 N	Ube2n
-0.0607132	Serine/arginine repetitive matrix protein 2	Srrm2
2.05332	POU domain, class 5, transcription factor 1	Pou5f1
2.35566	Small nuclear ribonucleoprotein Sm D3	Snrpd3
1.32498	Serine/threonine-protein phosphatase PGAM5, mitochondrial	Pgam5
-0.616193	U4/U6.U5 tri-snRNP-associated protein 1	Sart1
1.40381	Heterogeneous nuclear ribonucleoprotein A/B	Hnrnpab
2.28957	Unconventional myosin-Ib	Myo1b
2.96366	ETS-related transcription factor Elf-3	Elf3
2.53846	Methylosome protein 50	Wdr77
0.286053	PERQ amino acid-rich with GYF domain-containing protein 2	Gigyf2
0.898092	Surfeit locus protein 6	Surf6
0.209266	ADP-ribosylation factor-like protein 6-interacting protein 4	Arl6ip4
-5.29325	Ig kappa chain V-II region 26-10	Igkv1-110
2.50157	Eukaryotic translation initiation factor 1A, X-chromosomal;Eukaryotic translation initiation factor 1A	Eif1ax;Eif1a
0.771379	RNA-binding protein 25	Rbm25
2.96499	Cleavage and polyadenylation specificity factor subunit 2	Cpsf2
1.61226	Eukaryotic translation initiation factor 3 subunit C	Eif3c
2.63418	Zinc finger Ran-binding domain-containing protein 2	Zranb2
0.558072	Tight junction protein ZO-2	Tjp2
1.55444	Metastasis-associated protein MTA2	Mta2
2.30454	U1 small nuclear ribonucleoprotein A	Snrpa
4.75168	rRNA/tRNA 2-O-methyltransferase fibrillarin-like protein 1	Fbll1
1.69319	Small nuclear ribonucleoprotein Sm D1	Snrpd1
2.43315	Eukaryotic translation initiation factor 2-alpha kinase 3	Eif2ak3
0.80091	Targeting protein for Xklp2	Tpx2
1.4461	Nuclear fragile X mental retardation-interacting protein 2	Nufip2
1.94568	RNA-binding protein 26	Rbm26
0.0301242	Pre-mRNA-splicing regulator WTAP	Wtap
0.284277	F-actin-capping protein subunit alpha-2	Capza2
0.581303	Protein phosphatase 1 regulatory subunit 12A	Ppp1r12a
3.74298		Prps1l1
2.61742	Unconventional myosin-Va	Myo5a
1.36547	Actin, cytoplasmic 2;Actin, cytoplasmic 2, N-terminally processed	Actg1
2.03587		Ighg1
4.01221	Actin, alpha cardiac muscle 1;Actin, gamma-enteric smooth muscle;Actin, alpha skeletal muscle;Actin, aortic smooth muscle	Actc1;Actg2;Acta1;Acta2
-0.0807133	Plakophilin-4	Pkp4
0.525468	RNA-binding protein 10	Rbm10
-0.247697	Uncharacterized protein C6orf203 homolog
1.45402	U5 small nuclear ribonucleoprotein 200 kDa helicase	Snrnp200
2.2934	116 kDa U5 small nuclear ribonucleoprotein component	Eftud2
0.591871	F-actin-capping protein subunit alpha-1	Capza1
2.26562	Eukaryotic translation initiation factor 3 subunit E	Eif3e
1.48872	Eukaryotic translation initiation factor 3 subunit A	Eif3a
1.80331	Protein Daple	Ccdc88c
0.947554	40S ribosomal protein S30	Fau
1.67789	Eukaryotic translation initiation factor 4B	Eif4b
1.34602	Pre-mRNA-processing-splicing factor 8	Prpf8
3.03298	Peptidyl-prolyl cis-trans isomerase G;Peptidyl-prolyl cis-trans isomerase	Ppig
1.33371	Phosphoribosyl pyrophosphate synthase-associated protein 1	Prpsap1
2.66612	Calmodulin-like protein 3	Calml3
2.98313	Small nuclear ribonucleoprotein Sm D2	Snrpd2
3.25304	THO complex subunit 2	Thoc2
3.86047	Non-histone chromosomal protein HMG-17	Hmgn2;Gm20379
-1.02776	14-3-3 protein gamma;14-3-3 protein gamma, N-terminally processed	Ywhag
1.85802	YLP motif-containing protein 1	Ylpm1
0.188021	Pre-mRNA-processing factor 40 homolog A	Prpf40a
1.11143	Small nuclear ribonucleoprotein F	Snrpf
2.40384	Cullin-5	Cul5
0.142087	Plasminogen activator inhibitor 1 RNA-binding protein	Serbp1
2.84738
1.43595	Histone H2B type 2-B;Histone H2B type 1-P;Histone H2B type 1-C/E/G;Histone H2B type 1-H;Histone H2B type 1-B;Histone H2B type 1-M;Histone H2B type 1-F/J/L;Histone H2B;Histone H2B type 1-K;Histone H2B type 1-A	Hist2h2bb;Hist1h2bp;Hist1h2bc;Hist1h2bh;Hist1h2bb;Hist1h2bm;Hist1h2bf;Hist1h2br;Hist1h2bk;Hist1h2ba
0.191689	Methyl-CpG-binding domain protein 3	Mbd3
2.29437	SUN domain-containing protein 2	Sun2
0.215492	U1 small nuclear ribonucleoprotein 70 kDa	Snrnp70
1.79793	Histone-binding protein RBBP4	Rbbp4
1.96562	60S ribosomal protein L35	Rpl35
2.16916	NADH dehydrogenase [ubiquinone] flavoprotein 1, mitochondrial	Ndufv1
2.01503	Talin-2	Tln2
1.4489	S-adenosylmethionine synthase isoform type-2	Mat2a
-0.380765		Try4;Try5
1.6377	Ubiquitin carboxyl-terminal hydrolase;Ubiquitin carboxyl-terminal hydrolase 14	Usp14
0.00216244
0.483055	Basic leucine zipper and W2 domain-containing protein 1	Bzw1
-0.167053	Coronin-1C	Coro1c
2.37568	Long-chain-fatty-acid--CoA ligase 3	Acsl3
-0.384056
-0.00859519	Peptidyl-prolyl cis-trans isomerase B	Ppib
2.79248	HEAT repeat-containing protein 3	Heatr3
1.18631
1.71892	Unconventional myosin-VI	Myo6
2.07132	Diphosphoinositol polyphosphate phosphohydrolase 2;Diphosphoinositol polyphosphate phosphohydrolase 3-beta;Diphosphoinositol polyphosphate phosphohydrolase 3-alpha	Nudt4;Nudt11;Nudt10
2.23202	Beta-actin-like protein 2	Actbl2
-0.48078	Active regulator of SIRT1	Rps19bp1
0.162597	Spectrin alpha chain, non-erythrocytic 1	Sptan1
2.92218	Spectrin beta chain, non-erythrocytic 1	Sptbn1
0.927366	EF-hand domain-containing protein D2	Efhd2
1.82269
2.24534	Kinesin light chain 1	Klc1
1.92284	Keratin, type II cytoskeletal 2 oral	Krt76
1.34119
-0.0830648	ATP synthase subunit e, mitochondrial	Atp5i;Atp5k
1.4143	Guanine nucleotide-binding protein G(I)/G(S)/G(T) subunit beta-1	Gnb1
-1.78329	Titin	Ttn
