# Supplementary material for: ZNHIT3 Regulates Translation to Ensure Cell Lineage Differentiation in Mouse Preimplantation Development
Source: Adv Sci (Weinh). 2025 Apr 3;12(21):2413599. doi: 10.1002/advs.202413599 (PMC12140352; doi:10.1002/advs.202413599)
Supplement: Supplementary file 5 — Supplemental Table 4 [file ADVS-12-2413599-s006.xlsx]

## Sheet: Table S6.RiboMeth Scores of rRN
Table S4. RiboMeth scores of rRNA bases as determined by SMARM-seq.
Base	rRNA	rRNA_Pos	8C_Ctrl_1	8C_Ctrl_2	8C_Ctrl_3	8C_KO_1	8C_KO_2	8C_KO_3	Morula_Ctrl_1	Morula_Ctrl_2	Morula_Ctrl_3	Morula_KO_1	Morula_KO_2	Morula_KO_3
A	18S	1	0.934715	0.939087	0.933043	0.925849	0.930211	0.940677	0.947553	0.942258	0.936425	0.936541	0.924276	0.93656
C	18S	2	0.0730142	0.158819	0.136896	0.111623	0.101348	0.0826414	0.0829513	0.154969	0.163081	0.108601	0.0662572	0.0910101
C	18S	3	0.577466	0.595939	0.588206	0.556126	0.501084	0.544633	0.593923	0.601037	0.567404	0.568192	0.526452	0.565117
T	18S	4	0	0	0	0	0	0	0	0	0	0	0	0
G	18S	5	0.0674285	0.105041	0.0593961	0.109235	0.0105444	0.0198955	0.047455	0.0647571	0.102762	0.00665667	0.00274904	0.00806689
G	18S	6	0.17607	0.328087	0.252968	0.283294	0.26967	0.0161057	0.301889	0.387155	0.20891	0.453679	0.4318	0.181581
T	18S	7	0	0	0	0	0	0	0	0	0	0	0	0
T	18S	8	0	0	0	0	0	0	0	0	0	0	0	0
G	18S	9	0	0	0	0	0	0	0	0	0	0	0	0
A	18S	10	0	0	0	0	0	0	0	0	0	0	0	0
T	18S	11	0	0	0	0	0	0	0	0	0	0	0	0
C	18S	12	0	0	0	0	0	0	0	0	0	0	0	0
C	18S	13	0.991995	0	0	0	0	0	0	0	0	0.981562	0.96903	0.990576
T	18S	14	0.998002	0.973088	0.995831	0.986838	0.995129	0.945635	0.988324	0.997283	0	0.987245	0.975176	0.997656
G	18S	15	0.99764	0.917623	0.97312	0.973063	0.983519	0.980807	0.983738	0.988297	0	0.996862	0.644581	0.981289
C	18S	16	0.952384	0	0.819948	0.610069	0.918308	0.599896	0.696126	0.615919	0	0.904574	0.90867	0.950233
C	18S	17	0.996653	0.934386	0.83965	0.986405	0.96519	0.986677	0.988844	0.977157	0.997671	0.974688	0.993295	0.987466
A	18S	18	0.925788	0.804404	0.740571	0.817492	0.893906	0.716939	0.831368	0.835367	0.863725	0.847662	0.945189	0.885837
G	18S	19	0	0	0	0	0	0	0	0	0	0	0	0
G	18S	20	0	0	0	0	0	0	0	0	0	0	0	0
T	18S	21	0	0	0	0	0	0	0	0	0	0	0	0
A	18S	22	0	0	0	0	0	0	0	0	0	0	0	0
G	18S	23	0.0293303	0	0	0	0	0	0	0	0.00428951	0	0	0
C	18S	24	0.692832	0.523514	0.562579	0.629839	0.460623	0.468632	0.430739	0.419782	0.568119	0.618579	0.528303	0.640617
A	18S	25	0.24544	0	0.0374784	0	0	0	0	0	0.0333052	0.0970483	0.100263	0.189732
T	18S	26	0	0	0	0	0	0	0	0	0	0	0	0
A	18S	27	0.818293	0.917215	0.92936	0.796113	0.807896	0.836071	0.936568	0.906423	0.8489	0.930561	0.787299	0.864211
T	18S	28	0	0	0	0	0	0	0	0	0	0	0	0.00549883
G	18S	29	0	0	0	0	0	0	0	0	0	0	0	0
C	18S	30	0.356199	0.300155	0.352849	0.340249	0.383045	0.340705	0.424774	0.304368	0.323812	0.425638	0.276508	0.333619
T	18S	31	0	0	0	0	0	0	0	0	0	0	0	0
T	18S	32	0	0	0	0	0	0	0	0	0	0	0	0
G	18S	33	0	0	0	0	0	0	0	0	0	0	0	0
T	18S	34	0	0	0	0	0	0	0	0	0	0	0	0
C	18S	35	0	0	0	0	0	0	0	0	0	0	0	0
T	18S	36	0	0	0	0	0	0	0	0	0	0	0	0
C	18S	37	0.00352536	0.000614654	0.0193898	0.0219526	0.0891875	0	0	0	0	0	0	0.0746691
A	18S	38	0	0	0	0	0	0	0	0	0	0	0	0
A	18S	39	0	0	0	0	0	0	0	0	0	0	0	0
A	18S	40	0	0	0	0	0	0	0	0	0	0	0	0
G	18S	41	0	0	0	0	0	0	0	0	0	0	0	0
A	18S	42	0.831953	0.821731	0.830572	0.734497	0.69244	0.791583	0.780549	0.79936	0.779523	0.856995	0.828187	0.783765
T	18S	43	0	0	0	0	0	0	0	0	0	0	0	0
T	18S	44	0	0	0	0	0	0	0	0	0	0	0	0
A	18S	45	0	0.0548214	0	0	0	0.00263641	0	0	0	0	0	0
A	18S	46	0	0	0	0	0	0	0	0	0	0	0	0
G	18S	47	0.00325587	0	0	0	0	0.0840658	0.0444436	0	0	0	0.0951687	0.025896
C	18S	48	0	0	0	0	0	0	0	0	0	0	0	0
C	18S	49	0	0	0	0	0	0	0	0	0	0	0	0
A	18S	50	0	0	0	0	0	0	0	0	0	0	0	0
T	18S	51	0	0	0	0	0	0	0	0	0	0	0	0
G	18S	52	0	0	0	0	0	0	0	0	0	0	0	0
C	18S	53	0	0	0	0	0	0	0	0	0	0	0	0
A	18S	54	0	0	0	0	0	0	0	0	0	0	0	0
T	18S	55	0.346529	0.337749	0.243025	0.293875	0.431074	0.35276	0.465693	0.329199	0.252077	0.367602	0.363258	0.34962
G	18S	56	0.930677	0.937028	0.874896	0.949396	0.868525	0.928717	0.933474	0.902344	0.91999	0.916902	0.85227	0.959093
T	18S	57	0.0775569	0	0.0412349	0.0102834	0	0	0.000368568	0.0369869	0.0431135	0	0.0801004	0.0455193
C	18S	58	0	0	0	0	0	0	0	0	0	0	0	0
T	18S	59	0.177399	0.133315	0.337431	0.256889	0.30427	0.18767	0.0914252	0.15177	0.162026	0.213933	0.241033	0.389998
A	18S	60	0.964188	0.889269	0.916836	0.896504	0.935386	0.914555	0.915405	0.933379	0.900416	0.955515	0.934193	0.944728
A	18S	61	0.09175	0.0378581	0.0462555	0.142637	0	0	0.137675	0	0.0705946	0	0.0579437	0
G	18S	62	0	0	0	0	0	0	0	0	0	0	0	0
T	18S	63	0	0	0	0	0	0	0	0	0	0	0	0
A	18S	64	0	0	0	0	0	0	0	0	0	0	0	0
C	18S	65	0	0	0	0	0	0	0	0	0	0	0	0
G	18S	66	0	0	0	0	0	0	0	0	0	0	0	0
C	18S	67	0.414471	0.465668	0.368992	0.427531	0.435097	0.375281	0.380253	0.395567	0.438338	0.391736	0.283427	0.361682
A	18S	68	0	0	0	0	0	0	0	0	0	0	0	0
C	18S	69	0	0	0	0	0	0	0	0	0	0	0	0
G	18S	70	0	0	0	0	0	0	0	0	0	0	0	0
G	18S	71	0	0	0	0	0	0	0	0	0	0	0	0
C	18S	72	0	0	0	0	0	0	0	0	0	0	0	0
C	18S	73	0	0	0	0	0	0	0	0	0	0	0	0
G	18S	74	0	0	0	0	0	0	0	0	0	0	0	0
G	18S	75	0.952189	0.970614	0	0	0	0	0	0	0	0	0	0
T	18S	76	0	0	0.118042	0.0448573	0.00507361	0	0	0.0489478	0.0382296	0	0	0.100492
A	18S	77	0	0	0	0	0	0	0	0	0	0	0	0
C	18S	78	0	0	0	0	0	0	0	0	0	0	0	0
A	18S	79	0	0	0	0	0	0	0	0	0	0	0	0
G	18S	80	0.154757	0.108204	0.506431	0.42807	0.489204	0.416879	0.278562	0.394162	0.439479	0.41854	0.21551	0.495373
T	18S	81	0	0	0	0	0	0	0	0	0	0	0	0
G	18S	82	0.602687	0.617533	0.641184	0.622644	0.632694	0.670529	0.480372	0.640863	0.598552	0.622086	0.367436	0.501545
A	18S	83	0	0	0	0	0	0	0	0	0	0	0	0
A	18S	84	0.480229	0.553343	0.593231	0.559475	0.545304	0.484968	0.583602	0.610257	0.514511	0.528693	0.677365	0.56133
A	18S	85	0	0	0	0	0	0	0	0	0	0	0	0
C	18S	86	0	0	0	0	0	0	0	0	0	0	0	0
T	18S	87	0	0	0	0	0	0	0	0	0	0	0	0
G	18S	88	0	0	0	0	0	0	0	0	0	0	0	0
C	18S	89	0	0	0	0	0	0	0	0	0	0	0	0
G	18S	90	0.458349	0.507836	0.493664	0.404734	0.439576	0.478065	0.450964	0.497529	0.468796	0.459929	0.432368	0.550106
A	18S	91	0.628378	0.628164	0.631484	0.663719	0.607108	0.548566	0.575528	0.639335	0.620219	0.640375	0.594289	0.625116
A	18S	92	0	0	0	0	0	0	0	0	0	0	0	0
T	18S	93	0	0	0	0	0	0	0	0	0	0	0	0
G	18S	94	0	0	0	0	0	0	0	0	0	0	0	0
G	18S	95	0	0	0	0	0	0	0	0	0	0	0	0
C	18S	96	0	0	0	0	0	0	0	0	0	0	0	0
T	18S	97	0	0	0	0	0	0	0	0	0	0	0	0
C	18S	98	0	0	0	0	0	0	0	0	0	0	0	0
A	18S	99	0.874521	0.899681	0.884345	0.876118	0.920067	0.902705	0.879125	0.902119	0.875845	0.913663	0.832406	0.870157
T	18S	100	0	0	0	0	0	0	0.220996	0	0	0	0.310204	0
T	18S	101	0	0	0	0	0	0	0.181098	0	0	0	0.241332	0
A	18S	102	0.510159	0.449079	0.359122	0.698159	0.158771	0.705218	0.869579	0.650421	0.62958	0.700678	0.819092	0.0971952
A	18S	103	0.342464	0.284648	0.0628967	0.49561	0.264654	0.586707	0.805224	0.317909	0.560003	0.480571	0.87113	0.233913
A	18S	104	0	0	0	0	0	0	0	0	0	0	0	0
T	18S	105	0	0	0	0	0	0	0	0	0	0	0	0
C	18S	106	0	0	0	0	0	0	0	0	0	0	0	0
A	18S	107	0	0	0	0	0	0	0	0	0	0	0	0
G	18S	108	0.317298	0.302002	0.153674	0.324159	0.173162	0.408845	0.489915	0.225147	0.296703	0.295905	0.536634	0.232926
T	18S	109	0.422889	0.336909	0.355117	0.423851	0.235919	0.545324	0.613987	0.266713	0.439916	0.326561	0.684703	0.390273
T	18S	110	0	0	0	0	0	0	0	0	0	0	0	0
A	18S	111	0	0	0	0	0	0	0	0	0	0	0	0
T	18S	112	0	0	0	0	0	0	0	0	0	0	0	0
G	18S	113	0	0	0	0	0	0	0	0	0	0	0	0
G	18S	114	0.525715	0.432164	0.519379	0.41117	0.47031	0.513504	0.426228	0.38768	0.407328	0.395993	0.440284	0.475478
T	18S	115	0	0	0	0	0	0	0	0	0	0	0	0
T	18S	116	0.0965743	0.13243	0.277517	0.340987	0.24505	0.216291	0	0	0.0648031	0.113811	0.155146	0.243488
C	18S	117	0	0	0	0	0	0	0	0	0	0	0	0
C	18S	118	0.516284	0.481372	0.530346	0.573975	0.61035	0.588767	0.470335	0.432854	0.560281	0.524757	0.528213	0.553962
T	18S	119	0.844918	0.685174	0.723681	0.657549	0.698293	0.578714	0.69745	0.788777	0.807128	0.821627	0.731605	0.73392
T	18S	120	0	0	0	0	0	0	0	0	0	0	0	0
T	18S	121	0.096249	0.137223	0.196658	0.406285	0.367394	0.302471	0.0902697	0.146453	0.0373813	0.254795	0.483463	0.419463
G	18S	122	0	0	0	0	0	0	0	0	0	0	0	0
G	18S	123	0	0	0	0	0	0	0	0	0	0	0	0
T	18S	124	0	0	0	0	0	0	0	0	0	0	0	0
C	18S	125	0	0	0	0	0	0	0	0	0	0	0	0
G	18S	126	0	0	0	0	0	0	0	0	0	0	0	0
C	18S	127	0.256369	0.339347	0.308573	0.168324	0.38306	0.294015	0	0.299418	0.314425	0.294311	0.184566	0.275846
T	18S	128	0	0	0	0	0	0	0	0	0	0	0	0
C	18S	129	0	0	0	0	0	0	0	0	0	0	0	0
G	18S	130	0	0	0	0	0	0	0	0	0	0	0	0
C	18S	131	0.116423	0.123121	0.114223	0.0820456	0.0550054	0.149515	0	0.139079	0.0744652	0.139477	0	0.0938606
T	18S	132	0	0	0	0	0	0	0	0	0	0	0	0
C	18S	133	0	0	0	0	0	0	0	0	0	0	0	0
C	18S	134	0	0	0	0	0	0	0	0	0	0	0	0
T	18S	135	0	0	0	0	0	0	0	0	0	0	0	0
C	18S	136	0	0	0	0	0	0	0	0	0	0	0	0
T	18S	137	0.470967	0.476573	0.450607	0.315787	0.398062	0.36965	0.463489	0.447892	0.46681	0.434411	0.468355	0.442071
C	18S	138	0	0	0	0	0	0	0	0	0	0	0	0
C	18S	139	0	0	0	0	0	0	0	0	0	0	0	0
T	18S	140	0.497968	0.500713	0.376461	0.489069	0.426073	0.465252	0	0.513723	0.482028	0.45923	0.160045	0.500778
A	18S	141	0	0	0	0	0	0	0	0	0	0	0	0
C	18S	142	0	0	0	0	0	0	0.213279	0	0	0	0.296079	0
T	18S	143	0	0	0	0	0	0	0	0	0	0	0	0
T	18S	144	0	0	0	0	0	0	0	0	0	0	0	0
G	18S	145	0	0	0	0	0	0	0	0	0	0	0	0
G	18S	146	0	0	0	0	0	0	0	0	0	0	0	0
A	18S	147	0	0	0	0	0	0	0	0	0	0	0	0
T	18S	148	0	0	0	0	0	0	0	0	0	0	0	0
A	18S	149	0	0	0	0	0	0	0	0	0	0	0	0
A	18S	150	0	0	0	0	0	0	0	0	0	0	0	0
C	18S	151	0	0	0	0	0	0	0	0	0	0	0	0
T	18S	152	0	0	0	0	0	0	0	0	0	0	0	0
G	18S	153	0	0	0	0	0	0	0	0	0	0	0	0
T	18S	154	0	0	0	0	0	0	0	0	0	0	0	0
G	18S	155	0	0	0	0	0	0	0	0	0	0	0	0
G	18S	156	0.0993348	0.13781	0.122288	0.0781206	0.183294	0	0	0.209531	0.250067	0	0.222996	0.161366
T	18S	157	0	0	0	0	0	0	0	0	0	0	0	0
A	18S	158	0	0	0	0	0	0	0	0	0	0	0	0
A	18S	159	0.22499	0	0.0283345	0	0.144438	0.104675	0	0	0	0.0339647	0	0.121243
T	18S	160	0	0	0	0	0	0	0	0	0	0	0	0
T	18S	161	0	0	0	0	0	0	0	0	0	0	0	0
C	18S	162	0	0	0	0	0	0	0	0	0	0	0	0
T	18S	163	0.330485	0.250089	0.203295	0.00625988	0.189961	0.254482	0.0954134	0.183986	0.107074	0.385294	0	0
A	18S	164	0	0	0	0	0	0	0	0	0	0	0	0
G	18S	165	0	0	0	0	0	0	0	0	0	0	0	0
A	18S	166	0.313575	0.184087	0	0	0	0	0	0	0	0.178314	0	0.105259
G	18S	167	0	0	0	0	0	0	0	0	0	0	0	0
C	18S	168	0.334223	0.348558	0.332469	0.523141	0.365384	0.35942	0.242671	0.307434	0.358242	0.419631	0.309821	0.291134
T	18S	169	0.945855	0.905942	0.94319	0.950093	0.93309	0.9586	0.934271	0.906782	0.887617	0.882525	0.884925	0.909996
A	18S	170	0.224239	0.281865	0.181459	0.178075	0.318896	0.149566	0.274496	0.233265	0.139745	0.18972	0.247714	0
A	18S	171	0	0	0	0.152854	0.126035	0	0.0254174	0	0	0	0.0685572	0.0281391
T	18S	172	0.917076	0.955461	0.92548	0.972196	0.93608	0.944676	0.912751	0.935895	0.954088	0.980242	0.973694	0.903229
A	18S	173	0	0	0	0	0	0	0	0	0	0	0	0
C	18S	174	0.321074	0.248392	0.294283	0.385383	0	0.448182	0	0.208166	0.203545	0.37623	0.253227	0.424058
A	18S	175	0	0	0	0	0	0	0	0	0	0	0	0
T	18S	176	0	0	0	0	0	0	0	0	0	0	0	0
G	18S	177	0	0	0	0	0	0	0	0	0	0	0	0
C	18S	178	0	0	0	0	0	0	0	0	0	0	0	0
C	18S	179	0	0	0	0	0	0	0	0	0	0	0	0
G	18S	180	0.429935	0.433671	0.294818	0.523933	0.463686	0.480905	0.512932	0.402093	0.377559	0.394513	0.375534	0.48892
A	18S	181	0	0	0	0	0	0	0	0	0	0	0	0
C	18S	182	0	0	0	0	0	0	0	0	0	0	0	0
G	18S	183	0	0	0	0	0	0	0	0	0	0	0	0
G	18S	184	0	0	0	0	0	0	0	0	0	0	0	0
G	18S	185	0	0	0	0	0	0	0	0	0	0	0	0
C	18S	186	0	0	0	0	0	0	0	0	0	0	0	0
G	18S	187	0	0	0	0	0	0	0	0	0	0	0	0
C	18S	188	0.687705	0.675898	0.629949	0.638192	0.667695	0.750215	0.734971	0.604751	0.657634	0.561379	0.722125	0.759977
T	18S	189	0.391091	0.377701	0.290279	0.295025	0.408228	0.394508	0.303174	0.305008	0.312041	0.331068	0.299102	0.305363
G	18S	190	0.974495	0.943686	0.947873	0.973828	0.958183	0.942249	0.943227	0.936514	0.959158	0.933183	0.929621	0.957167
A	18S	191	0	0	0	0	0	0	0	0	0	0	0	0
C	18S	192	0	0	0	0	0	0	0	0	0	0	0	0
C	18S	193	0	0	0	0	0	0	0	0	0	0	0	0
C	18S	194	0	0	0	0	0	0	0	0	0	0	0	0
C	18S	195	0	0	0	0	0	0	0	0	0	0	0	0
C	18S	196	0	0	0	0	0	0	0	0	0	0	0	0
C	18S	197	0.688143	0.70576	0.691422	0.68301	0.681592	0.690312	0.704326	0.724698	0.678121	0.741932	0.639454	0.690865
T	18S	198	0.198163	0.210905	0.145549	0.213128	0.188563	0.229663	0.183662	0.226777	0.179083	0.26635	0.187178	0.265799
T	18S	199	0	0	0	0	0	0	0	0	0	0	0	0
C	18S	200	0	0	0	0	0	0	0	0	0	0	0	0
C	18S	201	0	0	0	0	0	0	0	0	0	0	0	0
C	18S	202	0	0	0	0	0	0	0	0.022524	0.0327081	0	0	0
G	18S	203	0	0	0	0	0	0	0	0	0.0386982	0.035316	0	0
G	18S	204	0	0	0	0	0	0	0	0	0	0	0	0
G	18S	205	0	0	0	0	0	0	0	0	0	0	0	0
G	18S	206	0	0	0	0	0	0	0	0	0	0	0	0
G	18S	207	0	0	0	0	0	0	0	0	0	0	0	0
G	18S	208	0	0	0	0	0	0	0	0	0	0	0	0
G	18S	209	0	0	0	0	0	0	0	0	0	0	0	0
G	18S	210	0.277045	0.415988	0.318602	0.26978	0.237549	0.305667	0.248656	0.240211	0.24867	0.290398	0.319252	0.376437
A	18S	211	0.248111	0.188014	0.251929	0.21581	0.208503	0.311189	0.260408	0.219345	0.269379	0.290252	0.176405	0.387269
T	18S	212	0.324681	0.409771	0.380777	0.298341	0.224316	0.290774	0.252433	0.289442	0.33548	0.337208	0.18459	0.474999
G	18S	213	0	0	0	0	0	0	0	0	0	0	0	0
C	18S	214	0	0	0	0	0	0	0	0	0	0	0	0
G	18S	215	0	0	0	0	0	0	0	0	0	0	0	0
T	18S	216	0	0	0	0	0	0	0	0	0	0	0	0
G	18S	217	0	0	0	0	0	0	0	0	0	0	0	0
C	18S	218	0	0	0	0	0	0	0	0	0	0	0	0
A	18S	219	0.819209	0.809889	0.779951	0.816444	0.831116	0.882072	0.691189	0.793552	0.814629	0.847755	0.687741	0.768838
T	18S	220	0	0	0	0	0	0	0	0	0.0377854	0	0	0
T	18S	221	0	0	0	0	0	0	0	0	0	0	0	0
T	18S	222	0.0168178	0.206057	0.150538	0.183873	0.0900502	0.0178587	0.0953039	0.112053	0.0493	0.358046	0	0.369031
A	18S	223	0	0	0	0	0	0	0	0	0	0	0	0
T	18S	224	0	0	0	0	0	0	0	0	0	0	0	0
C	18S	225	0	0	0	0	0	0	0	0	0	0	0	0
A	18S	226	0	0	0	0	0	0	0	0	0	0	0	0
G	18S	227	0	0	0	0	0	0	0	0	0	0	0	0
A	18S	228	0	0	0	0	0	0	0	0	0	0	0	0
T	18S	229	0	0	0	0	0	0	0	0	0	0	0	0
C	18S	230	0	0	0	0	0	0	0	0	0	0	0	0
A	18S	231	0.624911	0.61745	0.421579	0.463108	0.55889	0.608876	0.519654	0.630422	0.602823	0.662596	0.630609	0.590968
A	18S	232	0	0	0	0	0	0	0	0	0	0	0	0
A	18S	233	0	0	0	0	0	0	0	0	0	0	0	0
A	18S	234	0	0	0	0	0	0	0	0	0	0	0	0
C	18S	235	0	0	0	0	0	0	0	0	0	0	0	0
C	18S	236	0	0	0	0	0	0	0	0	0	0	0	0
A	18S	237	0.340747	0.370547	0.444661	0.264047	0.499358	0.447649	0.106296	0.453198	0.524722	0.392988	0.0166948	0.444731
A	18S	238	0	0	0	0	0	0	0	0	0	0	0	0
C	18S	239	0	0	0	0	0	0	0	0	0	0	0	0
C	18S	240	0	0	0	0	0	0	0	0	0	0	0	0
C	18S	241	0	0	0	0	0	0	0	0	0	0	0	0
G	18S	242	0	0	0	0	0	0	0	0	0	0	0	0
G	18S	243	0.161785	0.182105	0.1855	0.23833	0	0.150782	0.0262121	0.00486978	0	0.182874	0.0329068	0.165547
T	18S	244	0	0	0	0	0	0	0	0	0	0	0	0
G	18S	245	0.0897815	0.169889	0.276694	0.157162	0.321545	0.26227	0.145398	0.167563	0.263286	0.206684	0.136122	0.168036
A	18S	246	0	0	0	0	0	0	0	0	0	0	0	0
G	18S	247	0	0	0	0	0	0	0	0	0	0	0	0
C	18S	248	0	0	0	0	0	0	0	0	0	0	0	0
T	18S	249	0	0	0	0	0	0	0	0	0	0	0	0
C	18S	250	0	0	0	0	0	0	0	0	0	0	0	0
C	18S	251	0	0	0	0	0	0	0	0	0	0	0	0
C	18S	252	0.205905	0.200894	0.252358	0.320306	0.266201	0.22314	0.124394	0.197863	0.174259	0.231458	0.131193	0.216639
T	18S	253	0.107526	0.0746536	0.13815	0.1901	0.190537	0.0515735	0.168783	0.142249	0.175861	0.127937	0.216175	0.161325
C	18S	254	0	0	0	0	0	0	0	0	0	0	0	0
C	18S	255	0	0	0	0	0	0	0	0	0	0	0	0
C	18S	256	0	0	0	0	0	0	0	0	0	0	0	0
G	18S	257	0	0	0	0	0	0	0	0	0	0	0	0
G	18S	258	0	0	0	0	0	0	0	0	0	0	0	0
C	18S	259	0	0	0	0	0	0	0	0	0	0	0.00734247	0
T	18S	260	0.23374	0.182062	0.103086	0.0780166	0.104659	0	0.271208	0.172509	0.250633	0.173775	0.27225	0.215264
C	18S	261	0	0	0	0	0	0	0	0	0	0	0	0
C	18S	262	0	0	0	0	0	0	0	0	0	0	0	0
G	18S	263	0	0	0	0	0	0	0	0	0	0	0	0
G	18S	264	0	0.0622123	0.0519495	0	0.0284178	0.0156089	0	0.0737219	0.107532	0.0852053	0	0.0768328
C	18S	265	0	0	0	0	0	0	0	0	0	0	0	0
C	18S	266	0	0	0	0	0	0	0	0	0	0	0	0
G	18S	267	0	0	0	0	0	0	0	0	0	0	0	0
G	18S	268	0	0	0	0	0	0	0	0	0	0	0	0
G	18S	269	0	0	0	0	0	0	0	0	0	0	0	0
G	18S	270	0	0	0	0	0	0	0	0	0	0	0	0
G	18S	271	0.584101	0.612956	0.578908	0.385273	0.527475	0.569812	0.591162	0.557564	0.598723	0.586232	0.703704	0.576493
T	18S	272	0	0	0	0	0	0	0	0	0	0	0	0
C	18S	273	0	0	0	0	0	0	0	0	0	0	0	0
G	18S	274	0	0	0	0	0	0	0	0	0	0	0	0
G	18S	275	0	0	0	0	0	0	0	0	0	0	0	0
G	18S	276	0	0	0	0	0	0	0	0	0	0	0	0
C	18S	277	0	0	0	0	0	0	0	0	0	0	0	0
G	18S	278	0	0	0	0	0	0	0.214767	0	0	0	0	0
C	18S	279	0	0	0	0	0.101102	0	0	0	0	0	0.386719	0
C	18S	280	0.981587	0.181929	0.190174	0.943053	0.952702	0.142541	0.785108	0.165155	0.173512	0.148886	0.958826	0.206748
G	18S	281	0.981601	0.990396	0.989325	0.985561	0.986183	0.965241	0.979319	0.984692	0.986933	0.992544	0.978271	0.980689
G	18S	282	0.947291	0.96206	0.956702	0.939339	0.956122	0.947912	0.962267	0.964602	0.954312	0.972974	0.947996	0.965918
C	18S	283	0.849529	0.859782	0.852971	0.759313	0.753849	0.721677	0.853959	0.828025	0.851179	0.806631	0.811942	0.826843
G	18S	284	0.907171	0.933983	0.946942	0.938333	0.83489	0.913729	0.964043	0.958706	0.937595	0.931153	0.924081	0.916002
G	18S	285	0.517014	0.488136	0.365817	0.304711	0.324133	0.690754	0.667357	0.730107	0.410376	0.351787	0.523485	0.587809
C	18S	286	0	0	0	0	0	0	0	0	0	0	0	0
T	18S	287	0.291654	0.301443	0.326246	0.298229	0.317022	0.332504	0.362098	0.29884	0.309046	0.352254	0.337843	0.375165
T	18S	288	0	0	0	0	0	0	0	0	0	0	0	0
G	18S	289	0	0	0	0	0	0	0	0	0	0	0	0
G	18S	290	0.277914	0.271564	0.219632	0.264395	0.259961	0.241908	0.335415	0.266934	0.176927	0.271682	0.362813	0.245073
T	18S	291	0	0	0	0	0	0	0	0	0	0	0	0
G	18S	292	0	0	0	0	0	0	0	0	0	0	0	0
A	18S	293	0	0	0	0	0	0	0	0	0	0	0	0
C	18S	294	0.248106	0.280821	0.173411	0.177119	0.242413	0.151855	0.138509	0.214942	0.237615	0.193883	0.120277	0.224143
T	18S	295	0	0	0	0	0	0	0	0	0	0	0	0
C	18S	296	0	0	0	0	0	0	0	0	0	0	0	0
T	18S	297	0	0	0	0	0	0	0	0	0	0	0	0
A	18S	298	0	0	0	0	0	0	0	0	0	0	0	0
G	18S	299	0.455265	0.584704	0.520261	0.51558	0.530087	0.514102	0.436158	0.560499	0.510159	0.578974	0.390995	0.485321
A	18S	300	0	0	0	0	0	0	0	0	0	0	0	0
T	18S	301	0	0	0	0	0	0	0	0	0	0	0	0
A	18S	302	0	0	0	0	0	0	0	0	0	0	0	0
A	18S	303	0	0	0	0	0	0	0	0	0	0	0	0
C	18S	304	0	0	0	0	0	0	0	0	0	0	0	0
C	18S	305	0	0	0	0	0	0	0	0	0	0	0	0
T	18S	306	0	0	0	0	0	0	0	0	0	0	0	0
C	18S	307	0	0	0	0	0	0	0	0	0	0	0	0
G	18S	308	0	0	0	0	0	0	0	0	0	0	0	0
G	18S	309	0	0	0	0	0	0	0	0	0	0	0	0
G	18S	310	0	0	0	0	0	0	0	0	0	0	0	0
C	18S	311	0	0	0	0	0	0	0	0	0	0	0	0
C	18S	312	0	0	0	0	0	0	0	0	0	0	0	0
G	18S	313	0	0	0	0	0	0	0	0	0	0	0	0
A	18S	314	0.298157	0.457649	0.319479	0.330574	0.350574	0.441473	0.388316	0.381964	0.346926	0.424269	0.450708	0.408039
T	18S	315	0	0	0	0	0	0	0	0	0	0	0	0
C	18S	316	0	0	0	0	0	0	0	0	0	0	0	0
G	18S	317	0	0	0	0	0	0	0	0	0	0	0	0
C	18S	318	0.698189	0.708606	0.676667	0.744496	0.745501	0.731058	0.690045	0.725879	0.734042	0.769947	0.715262	0.722744
A	18S	319	0	0	0	0	0	0	0	0	0	0	0	0
C	18S	320	0	0	0	0	0	0	0	0	0	0	0	0
G	18S	321	0	0	0	0	0	0	0	0	0	0	0	0
C	18S	322	0	0	0	0	0	0	0	0	0	0	0	0
C	18S	323	0	0	0	0	0	0	0	0	0	0	0	0
C	18S	324	0	0	0	0	0	0	0	0	0	0	0	0
C	18S	325	0.231826	0.225233	0.248197	0.233909	0.256061	0.240385	0.192845	0.227002	0.220751	0.282611	0.185039	0.24677
C	18S	326	0.465626	0.485096	0.474135	0.47866	0.543113	0.537672	0.3462	0.479542	0.4159	0.464107	0.34349	0.498394
C	18S	327	0	0	0	0	0	0	0	0	0	0	0	0
G	18S	328	0.176089	0.160639	0.179094	0.204448	0.233232	0.228936	0.221023	0.233074	0.174352	0.209118	0.204246	0.213768
T	18S	329	0	0	0	0	0	0	0	0	0	0	0	0
G	18S	330	0.205482	0.192627	0.211978	0.210129	0.201773	0.235388	0.273945	0.227242	0.265357	0.168745	0.22967	0.183657
G	18S	331	0	0	0	0	0	0	0	0	0	0	0	0
C	18S	332	0	0	0	0	0	0	0	0	0	0	0	0
G	18S	333	0	0	0	0	0	0	0	0	0	0	0	0
G	18S	334	0	0	0	0	0	0	0	0	0	0	0	0
C	18S	335	0	0	0	0	0	0	0	0	0	0	0	0
G	18S	336	0.405009	0.395341	0.385299	0.366345	0.369074	0.366035	0.375441	0.323144	0.31476	0.376903	0.336687	0.384986
A	18S	337	0	0	0	0	0	0	0	0	0	0	0	0
C	18S	338	0	0	0	0	0	0	0	0	0	0	0	0
G	18S	339	0	0	0	0	0	0	0	0	0	0	0	0
A	18S	340	0	0	0	0	0	0	0	0	0	0	0	0
C	18S	341	0	0	0	0	0	0	0	0	0	0	0	0
C	18S	342	0	0	0	0	0	0	0	0	0	0	0	0
C	18S	343	0	0	0	0	0	0	0	0	0	0	0	0
A	18S	344	0.556857	0.529598	0.525145	0.590637	0.613365	0.556149	0.633795	0.55347	0.598922	0.615856	0.510611	0.653845
T	18S	345	0.0284151	0	0	0	0	0	0.0344472	0	0.00886295	0	0.0268885	0
T	18S	346	0	0	0	0	0	0	0	0	0	0	0	0
C	18S	347	0	0	0	0	0	0	0	0	0	0	0	0
G	18S	348	0	0	0.916961	0	0	0	0	0	0	0	0	0
A	18S	349	0.551821	0.418695	0.485287	0.254291	0.146999	0.291437	0.592765	0.52521	0.503323	0.526028	0	0.240309
A	18S	350	0	0	0	0	0	0	0	0	0	0	0	0
C	18S	351	0	0	0	0	0	0	0	0	0	0	0	0
G	18S	352	0.55038	0.573838	0.487101	0.521498	0.622834	0.634499	0.522814	0.526012	0.525011	0.518812	0.388916	0.601363
T	18S	353	0	0	0.0185339	0.0368857	0.116854	0.0144449	0	0	0	0	0.229208	0.140015
C	18S	354	0	0	0	0	0	0	0	0	0	0	0	0
T	18S	355	0	0	0	0.131392	0	0.0709462	0	0	0	0	0.380804	0.185256
G	18S	356	0	0	0	0	0	0	0	0	0	0	0	0
C	18S	357	0	0	0	0	0	0	0	0	0	0	0	0
C	18S	358	0	0	0	0	0	0	0	0	0	0	0	0
C	18S	359	0	0	0	0	0	0	0	0	0	0	0	0
T	18S	360	0.10749	0.114824	0.127725	0.0970064	0.0290775	0.0587575	0.167034	0.158476	0.175743	0.148458	0.0198793	0.00646738
A	18S	361	0	0	0	0	0	0	0	0	0	0	0	0
T	18S	362	0	0	0	0	0	0	0	0	0	0	0	0
C	18S	363	0	0	0	0	0	0	0	0	0	0	0	0
A	18S	364	0.174469	0.131749	0.131315	0.104287	0.158936	0.0758873	0.0901466	0.0811651	0.0557213	0.0498667	0.125441	0.066112
A	18S	365	0	0	0	0	0	0	0	0	0	0	0	0
C	18S	366	0	0.0340519	0.0123936	0	0	0.0747177	0.0469078	0.0278285	0.0475782	0.0196813	0	0
T	18S	367	0.524288	0.5067	0.469095	0.545477	0.526949	0.636602	0.602386	0.638818	0.625218	0.611279	0.593468	0.672164
T	18S	368	0	0	0	0	0	0	0	0	0	0	0	0
T	18S	369	0	0	0	0	0	0	0	0	0	0	0	0
C	18S	370	0	0	0	0	0	0	0	0	0	0	0	0
G	18S	371	0	0	0	0	0	0	0	0	0	0	0	0
A	18S	372	0	0	0	0	0	0	0	0	0	0	0	0
T	18S	373	0	0	0	0	0	0	0	0	0	0	0	0
G	18S	374	0	0	0	0	0	0	0	0	0	0	0	0
G	18S	375	0.522652	0.516109	0.471085	0.50407	0.513869	0.536164	0.485019	0.496261	0.486943	0.541188	0.4961	0.535083
T	18S	376	0.258411	0.223482	0.201309	0.206851	0.106635	0.132405	0.234708	0.241947	0.166501	0.163111	0.18021	0.167494
A	18S	377	0	0	0	0	0	0	0	0	0	0	0	0
G	18S	378	0.295664	0.310454	0.344891	0.391529	0.239691	0.313242	0.323827	0.296089	0.348588	0.270859	0.284745	0.249382
T	18S	379	0	0	0	0	0	0	0	0	0	0	0	0
C	18S	380	0	0	0	0	0	0	0	0	0	0	0	0
G	18S	381	0	0	0	0	0.0482341	0	0.0375173	0.0275902	0.013095	0.066445	0.0225048	0.0209789
C	18S	382	0	0	0	0	0	0	0	0	0	0	0	0
C	18S	383	0	0	0	0	0	0	0	0	0	0	0	0
G	18S	384	0	0	0	0	0	0	0	0	0	0	0	0
T	18S	385	0	0	0	0	0	0	0	0	0	0	0	0
G	18S	386	0	0	0	0	0	0.017882	0.0156929	0	0	0	0.0240056	0
C	18S	387	0	0	0	0	0	0	0	0	0	0	0	0
C	18S	388	0	0	0	0	0	0	0	0	0	0	0	0
T	18S	389	0	0	0	0	0	0	0	0	0	0	0	0
A	18S	390	0.0661567	0.0475181	0.0934091	0.0645085	0.0310352	0.0843218	0.00745376	0.0318024	0	0.0155006	0.0195188	0
C	18S	391	0	0	0	0	0	0	0	0	0	0	0	0
C	18S	392	0	0	0	0	0	0	0	0	0	0	0	0
A	18S	393	0.132563	0.123781	0.150672	0.144216	0.185083	0.198775	0.0579926	0.0491456	0.0445079	0.0114847	0.0429352	0.0894215
T	18S	394	0	0	0	0	0	0	0	0	0	0	0	0
G	18S	395	0	0	0	0	0	0	0	0	0	0	0	0
G	18S	396	0	0	0	0	0	0	0	0	0	0	0	0
T	18S	397	0	0	0	0	0	0	0	0	0	0	0	0
G	18S	398	0	0	0	0	0	0.0321285	0.0421526	0	0	0.0605276	0.0858298	0
A	18S	399	0	0	0	0	0	0	0	0	0	0	0	0
C	18S	400	0	0	0	0	0	0	0	0	0	0	0	0
C	18S	401	0.640345	0.5938	0.67176	0.681951	0.671773	0.485263	0.620744	0.661963	0.627828	0.364804	0.510546	0.654364
A	18S	402	0	0	0	0	0	0	0	0	0	0	0	0
C	18S	403	0	0	0	0	0	0	0	0	0	0	0	0
G	18S	404	0	0	0	0	0	0	0	0	0	0	0	0
G	18S	405	0	0	0	0	0	0	0	0	0	0	0	0
G	18S	406	0	0	0	0	0	0	0	0	0	0	0	0
T	18S	407	0	0	0	0	0	0	0	0	0	0	0	0
G	18S	408	0.657916	0.678225	0.642309	0.619689	0.669567	0.6308	0.612711	0.637257	0.646566	0.67134	0.619714	0.658977
A	18S	409	0	0	0	0	0	0	0	0	0	0	0	0
C	18S	410	0	0	0	0	0	0	0	0	0	0	0	0
G	18S	411	0	0	0	0	0	0	0	0	0	0	0	0
G	18S	412	0	0	0	0	0	0	0	0	0	0	0	0
G	18S	413	0	0	0	0	0	0	0	0	0	0	0	0
G	18S	414	0.234434	0.2542	0.217272	0.169073	0.162167	0.177621	0.156605	0.227537	0.169138	0.14239	0.155263	0.154638
A	18S	415	0.689064	0.720232	0.675818	0.638143	0.67846	0.688887	0.679617	0.672289	0.646928	0.665894	0.694077	0.653286
A	18S	416	0	0.0656511	0	0.313864	0	0.00464848	0.470453	0	0.41729	0	0	0
T	18S	417	0	0	0	0	0	0	0	0	0	0	0	0
C	18S	418	0	0	0	0	0	0	0	0	0	0	0	0
A	18S	419	0	0	0	0	0	0	0	0	0	0	0	0
G	18S	420	0	0	0	0	0	0	0	0	0	0	0	0
G	18S	421	0	0	0	0	0	0	0	0	0	0	0	0
G	18S	422	0.419732	0.612763	0.438939	0.297404	0.378196	0.446323	0.44999	0.520823	0.229267	0.397156	0.46043	0.41495
T	18S	423	0	0	0	0	0	0	0	0	0	0	0	0
T	18S	424	0	0	0	0	0	0	0	0	0	0	0	0
C	18S	425	0	0	0	0	0	0	0	0	0	0	0	0
G	18S	426	0.00450753	0.167558	0.125485	0.216053	0.264119	0.221975	0	0	0	0	0	0.00493751
A	18S	427	0.757895	0.725522	0.661922	0.748223	0.707189	0.758531	0.703317	0.781254	0.788462	0.778556	0.748494	0.734764
T	18S	428	0	0	0	0	0	0	0	0	0	0	0	0
T	18S	429	0	0	0	0	0	0	0	0	0	0	0	0
C	18S	430	0	0	0	0	0	0	0	0	0	0	0	0
C	18S	431	0	0	0	0	0	0	0	0	0	0	0	0
G	18S	432	0	0	0	0	0	0	0	0	0	0	0	0
G	18S	433	0	0	0	0	0	0	0	0	0	0	0	0
A	18S	434	0	0	0	0	0	0	0	0	0	0	0	0
G	18S	435	0	0	0	0	0	0	0	0	0	0	0	0
A	18S	436	0	0	0	0	0	0	0	0	0	0	0	0
G	18S	437	0	0	0	0	0	0	0	0	0	0	0	0
G	18S	438	0	0	0	0	0	0	0	0	0	0	0	0
G	18S	439	0.0867594	0.0841276	0.0695845	0.0779102	0.0813224	0.0668697	0.0905269	0.0649612	0.0642272	0.0619242	0	0.0277631
A	18S	440	0	0	0	0	0	0	0	0	0	0	0	0
G	18S	441	0	0	0	0	0	0	0	0	0	0	0	0
C	18S	442	0	0	0	0	0	0	0	0	0	0	0	0
C	18S	443	0	0	0	0	0	0	0	0	0	0	0	0
T	18S	444	0	0	0	0	0	0	0	0	0	0	0	0
G	18S	445	0	0	0	0	0	0	0	0	0	0	0	0
A	18S	446	0	0	0	0	0	0	0	0	0	0	0	0
G	18S	447	0.603284	0.581773	0.611583	0.629047	0.577675	0.593552	0.605873	0.590436	0.560467	0.54469	0.562645	0.598868
A	18S	448	0.501904	0.52287	0.581439	0.545219	0.560643	0.486004	0.506457	0.526519	0.473284	0.507547	0.551367	0.48559
A	18S	449	0.822376	0.815691	0.776342	0.796055	0.776228	0.809942	0.82107	0.816003	0.774045	0.791141	0.75939	0.778273
A	18S	450	0	0	0	0	0	0	0	0	0	0	0	0
C	18S	451	0	0	0	0	0	0	0	0	0	0	0	0
G	18S	452	0	0	0	0	0	0	0	0	0	0	0	0
G	18S	453	0	0	0	0	0	0	0	0	0	0	0	0
C	18S	454	0	0	0	0	0	0	0	0	0	0	0	0
T	18S	455	0	0	0	0	0	0	0	0	0	0	0	0
A	18S	456	0	0	0	0	0	0	0	0	0	0	0	0
C	18S	457	0	0	0	0	0	0	0	0	0	0	0	0
C	18S	458	0.00339635	0.0330184	0.00753848	0.00977755	0	0	0.0453071	0	0	0	0.0462073	0
A	18S	459	0	0	0	0	0	0	0	0	0	0	0	0
C	18S	460	0	0	0	0	0	0	0	0	0	0	0	0
A	18S	461	0	0	0	0	0	0	0	0	0	0	0	0
T	18S	462	0	0	0	0	0	0	0	0	0	0	0	0
C	18S	463	0.0642623	0.0102672	0.02566	0.0472306	0.121463	0.087529	0.0594805	0.131036	0.107765	0.175734	0.0630114	0.124449
C	18S	464	0	0	0	0	0	0	0	0	0	0	0	0
A	18S	465	0.539528	0.535131	0.545882	0.508804	0.505965	0.557785	0.537019	0.539392	0.575771	0.576419	0.518563	0.566939
A	18S	466	0	0	0	0	0	0	0	0	0	0	0	0
G	18S	467	0	0	0	0	0	0	0	0	0	0	0	0
G	18S	468	0	0	0	0	0	0	0	0	0	0	0	0
A	18S	469	0.716673	0.585269	0.769649	0.714759	0.656589	0.667732	0.737756	0.70868	0.68181	0.712169	0.743969	0.746901
A	18S	470	0	0	0	0	0	0	0	0	0	0	0	0
G	18S	471	0	0	0	0	0	0	0	0	0	0	0	0
G	18S	472	0	0.935557	0	0	0	0	0	0	0	0	0	0
C	18S	473	0.0734126	0	0.0911194	0.0866191	0.0741969	0.0598509	0.0534732	0.082605	0.0895869	0.0830985	0.0299982	0.0778463
A	18S	474	0	0	0	0	0	0	0	0	0	0	0	0
G	18S	475	0	0	0	0	0	0	0	0	0	0	0	0
C	18S	476	0	0	0	0	0	0	0	0	0	0	0	0
A	18S	477	0	0	0	0	0	0	0	0	0	0	0	0
G	18S	478	0	0	0	0	0	0	0	0	0	0	0	0
G	18S	479	0	0	0	0	0	0	0	0	0	0	0	0
C	18S	480	0	0	0	0	0	0	0	0	0	0	0	0
G	18S	481	0	0	0	0	0	0	0	0	0	0	0	0
C	18S	482	0.116937	0.139493	0.152966	0.0973248	0.10658	0.0823238	0.120321	0.0459025	0.0733609	0.0734578	0.146028	0.0774622
G	18S	483	0	0	0	0	0	0	0	0	0	0	0	0
C	18S	484	0.0423127	0.045682	0.217523	0.0261836	0.201721	0.0251615	0	0	0	0	0	0.093499
A	18S	485	0.465216	0.517145	0.393931	0.453534	0.415307	0.433129	0.549509	0.539108	0.694174	0.489664	0.613647	0.418466
A	18S	486	0.950158	0.934008	0.941032	0.928015	0.958999	0.951785	0.946108	0.941662	0.958576	0.920181	0.936954	0.94058
A	18S	487	0.859946	0.870509	0.832242	0.879862	0.876674	0.889436	0.873219	0.867631	0.85761	0.858921	0.889539	0.870536
T	18S	488	0	0	0	0	0	0	0	0	0	0	0	0
T	18S	489	0	0	0	0	0	0	0	0	0	0	0	0
A	18S	490	0	0	0	0	0	0	0	0	0	0	0	0
C	18S	491	0	0	0	0	0	0	0	0	0	0	0	0
C	18S	492	0	0	0	0	0	0	0	0	0	0	0	0
C	18S	493	0.386644	0.355893	0.379628	0.347567	0.371301	0.316327	0.189839	0.243688	0.243305	0.276369	0.149953	0.308594
A	18S	494	0	0	0	0	0	0	0	0	0	0	0	0
C	18S	495	0.0679522	0.0607961	0.0251897	0.0920153	0.00647115	0.169999	0.109122	0.12119	0.11285	0.122152	0.144799	0.0667293
T	18S	496	0	0	0	0	0	0	0	0	0	0	0	0
C	18S	497	0	0	0	0	0	0	0	0	0	0	0	0
C	18S	498	0	0	0	0	0	0	0	0	0	0	0	0
C	18S	499	0	0	0	0	0	0	0	0	0	0	0	0
G	18S	500	0.0299042	0	0.104732	0.0409747	0	0.00561279	0.0020716	0	0.0113976	0.13533	0.0807902	0
A	18S	501	0	0	0	0	0	0	0	0	0	0	0	0
C	18S	502	0	0	0	0	0	0	0	0	0	0	0	0
C	18S	503	0	0	0	0	0	0	0	0	0	0	0	0
C	18S	504	0	0	0	0	0	0	0	0	0	0	0	0
G	18S	505	0	0	0	0	0	0	0	0	0	0	0	0
G	18S	506	0.300929	0.292812	0	0.301862	0.260687	0	0.25659	0.335385	0.0601265	0	0	0.301729
G	18S	507	0	0	0	0	0	0.518971	0	0	0	0	0	0
G	18S	508	0.562679	0.385177	0.826394	0.102896	0.711363	0	0.600105	0.185461	0.64936	0.853599	0.866313	0.593064
A	18S	509	0	0	0.0354529	0	0	0	0	0	0	0.144017	0.228541	0
G	18S	510	0.845449	0.9193	0.638425	0.902774	0.92212	0.929937	0.875438	0.875196	0.864617	0.0952307	0.0578369	0.874935
G	18S	511	0.947071	0.939871	0.908141	0.942573	0.926313	0.763288	0.926922	0.952384	0.93322	0.912483	0.931258	0.921914
T	18S	512	0.423026	0.433497	0.477988	0.449479	0.415044	0	0.444437	0.493654	0.439367	0.284114	0.427343	0.468178
A	18S	513	0.961093	0.969228	0.976248	0.962357	0.969674	0.204756	0.97844	0.969496	0.973119	0.762235	0.96474	0.962767
G	18S	514	0	0	0	0	0	0	0	0	0	0	0	0
T	18S	515	0	0	0	0	0	0	0	0	0	0	0	0
G	18S	516	0	0	0	0	0	0	0	0	0	0	0	0
A	18S	517	0	0	0	0	0	0	0	0	0	0	0	0
C	18S	518	0.0503513	0.0980361	0.0884738	0.129793	0.078492	0.0191954	0.0342324	0.0638747	0.0546153	0.0523587	0.0273225	0.10835
G	18S	519	0.427252	0.240753	0.328672	0.363878	0.351864	0.425637	0.366969	0.35657	0.338558	0.264675	0.352026	0.315642
A	18S	520	0.529581	0.403645	0.442077	0.399659	0.326555	0.481143	0.460945	0.487342	0.306676	0.413	0.547977	0.380898
A	18S	521	0.150984	0.00504955	0	0	0.217606	0	0	0	0	0	0.136238	0.375478
A	18S	522	0.831633	0.794384	0.570063	0.867873	0.472128	0.83851	0.677499	0.661646	0.742287	0.933516	0.780946	0.640311
A	18S	523	0	0	0	0	0	0	0	0	0	0	0	0
A	18S	524	0	0	0	0	0	0	0	0	0	0	0	0
T	18S	525	0	0	0	0	0	0	0	0	0	0	0	0
A	18S	526	0.402853	0.393405	0.624461	0.568583	0.528982	0.253997	0.42626	0.471178	0.402608	0.374065	0.447766	0.358277
A	18S	527	0	0	0	0	0	0	0	0	0	0	0	0
C	18S	528	0	0	0	0	0	0	0	0	0	0	0	0
A	18S	529	0	0	0	0	0	0	0	0	0	0	0	0
A	18S	530	0	0	0	0	0	0	0	0	0	0	0	0
T	18S	531	0.66192	0.643612	0.632334	0.669749	0.564681	0.654426	0.655956	0.622388	0.601194	0.71057	0.681948	0.544693
A	18S	532	0	0	0	0	0	0	0	0	0	0	0	0
C	18S	533	0.279075	0.256025	0.294123	0.197989	0.310239	0.20641	0.224508	0.220359	0.243486	0.187798	0.128546	0.139438
A	18S	534	0	0	0	0	0	0	0	0	0	0	0	0
G	18S	535	0	0	0	0	0	0	0	0	0	0	0	0
G	18S	536	0	0	0	0	0	0	0	0	0	0	0	0
A	18S	537	0	0	0	0	0	0	0	0	0	0	0	0
C	18S	538	0	0	0	0	0	0	0	0	0	0	0	0
T	18S	539	0	0	0	0	0	0	0	0	0	0	0	0
C	18S	540	0.129748	0.192271	0.0732125	0.126287	0.137837	0.296431	0.177122	0.113163	0.12504	0.16492	0.173	0.162921
T	18S	541	0.631192	0.525194	0.467406	0.547301	0.48741	0.565706	0.534765	0.513523	0.596223	0.455767	0.527144	0.626238
T	18S	542	0.48538	0.487769	0.389668	0.449964	0.40818	0.348149	0.552845	0.46706	0.422912	0.409442	0.495225	0.432577
T	18S	543	0	0	0	0	0	0	0	0	0	0	0	0
C	18S	544	0	0	0	0	0	0	0	0	0	0	0	0
G	18S	545	0.0228518	0.0232214	0.0580671	0	0.118977	0	0	0.0222495	0.0198474	0.0712677	0	0.0537683
A	18S	546	0	0	0	0	0	0	0	0	0	0	0	0
G	18S	547	0	0	0	0	0	0	0	0	0	0	0	0
G	18S	548	0	0	0	0	0	0	0	0	0	0	0	0
C	18S	549	0	0	0	0	0	0	0	0	0	0	0	0
C	18S	550	0	0	0	0	0	0	0	0	0	0	0	0
C	18S	551	0	0	0	0	0	0	0	0	0	0	0	0
T	18S	552	0	0	0	0	0	0	0	0	0	0	0	0
G	18S	553	0	0	0	0	0	0	0	0	0	0	0	0
T	18S	554	0.569598	0.571251	0.539752	0.569778	0.63547	0.607238	0.582741	0.616033	0.623085	0.629337	0.701165	0.643492
A	18S	555	0.422512	0.431811	0.402773	0.438908	0.435595	0.481316	0.492099	0.435365	0.28121	0.45113	0.395281	0.46777
A	18S	556	0.175397	0.18106	0.0566998	0.0937682	0.126379	0.166211	0.166	0.122884	0.218063	0.23787	0.228673	0.36058
T	18S	557	0	0	0	0	0	0	0	0	0	0	0	0
T	18S	558	0	0	0	0	0	0	0	0	0	0	0	0
G	18S	559	0	0	0	0	0	0	0	0	0	0	0	0
G	18S	560	0	0	0	0	0	0	0	0	0	0	0	0
A	18S	561	0.60601	0.631555	0.460697	0.534087	0.612151	0.598057	0.618516	0.640654	0.528651	0.64032	0.497846	0.536948
A	18S	562	0.154283	0.16954	0.099848	0.174694	0.143566	0.118698	0.192858	0.0922904	0.0768209	0.0906288	0.0647033	0.25302
T	18S	563	0	0	0	0	0	0	0	0	0	0	0	0
G	18S	564	0.231739	0.24809	0.170798	0.228325	0.297116	0.197673	0.205934	0.188604	0.0919857	0.166771	0.172809	0.294273
A	18S	565	0	0	0	0	0	0	0	0	0	0	0	0
G	18S	566	0	0	0	0	0	0	0	0	0	0	0	0
T	18S	567	0	0	0	0	0	0	0	0	0	0	0	0
C	18S	568	0	0	0	0	0	0	0	0	0	0	0	0
C	18S	569	0	0	0	0	0	0	0	0	0	0	0	0
A	18S	570	0	0	0	0	0	0	0	0	0	0	0	0
C	18S	571	0.404733	0.373929	0.379468	0.317009	0.254341	0.323937	0.375002	0.322427	0.321358	0.300383	0.32724	0.325678
T	18S	572	0.912592	0.910753	0.884369	0.908907	0.882706	0.877458	0.924115	0.908603	0.899437	0.871328	0.84733	0.855738
T	18S	573	0.547166	0.602307	0.604246	0.642026	0.627762	0.49324	0.637847	0.571676	0.615649	0.291423	0.530324	0.606888
T	18S	574	0.770752	0.873674	0.890375	0.823171	0.884693	0.900853	0.881144	0.815932	0.85174	0.79796	0.895253	0.758068
A	18S	575	0.431777	0.396348	0.508527	0.413916	0.0622558	0.362464	0.0216163	0.462117	0.401002	0.424557	0.479457	0.312689
A	18S	576	0	0	0	0	0	0	0	0	0	0	0	0
A	18S	577	0	0	0	0	0	0	0.0402004	0	0	0	0	0
T	18S	578	0	0	0	0	0	0	0	0	0	0	0	0
C	18S	579	0	0	0	0	0	0	0	0	0	0	0	0
C	18S	580	0	0	0	0	0	0	0	0	0	0	0	0
T	18S	581	0.301085	0.355692	0.460681	0.30292	0.303834	0.288342	0.420272	0.455972	0.438541	0.111191	0.342495	0.386128
T	18S	582	0	0	0	0	0	0	0	0	0	0	0	0
T	18S	583	0	0	0	0	0	0	0	0	0	0	0	0
A	18S	584	0.902268	0.846915	0.857744	0.826902	0.843496	0.841157	0.842746	0.83319	0.90728	0.84626	0.940656	0.906176
A	18S	585	0	0	0	0	0	0	0	0	0	0	0	0
C	18S	586	0	0	0	0	0	0	0	0	0	0	0	0
G	18S	587	0	0	0	0	0	0	0	0	0	0	0	0
A	18S	588	0	0	0	0	0	0	0	0	0	0	0	0
G	18S	589	0	0	0	0	0	0	0	0	0	0	0	0
G	18S	590	0	0	0	0	0	0	0	0	0	0	0	0
A	18S	591	0.454514	0.456455	0.475905	0.587995	0.604629	0.657988	0.424122	0.401677	0.426419	0.537715	0.597101	0.648316
T	18S	592	0	0	0	0	0	0	0	0	0	0	0	0
C	18S	593	0	0	0	0	0	0	0	0	0	0	0	0
C	18S	594	0	0	0	0	0	0	0	0	0	0	0	0
A	18S	595	0	0	0	0	0	0	0	0	0	0	0	0
T	18S	596	0	0	0	0	0	0	0	0	0	0	0	0
T	18S	597	0	0	0	0	0	0	0	0	0	0	0	0
G	18S	598	0	0	0	0	0	0	0	0	0	0	0	0
G	18S	599	0.256019	0.201652	0.168455	0.368481	0.316313	0.302519	0.246756	0.282369	0.277668	0.189666	0.201005	0.191816
A	18S	600	0	0	0	0	0	0	0	0	0	0	0	0
G	18S	601	0	0	0	0	0	0	0	0	0	0	0	0
G	18S	602	0.0931165	0.0470758	0.0975185	0.24519	0.11702	0.0816181	0.265785	0.162571	0.20787	0.0162989	0.084275	0
G	18S	603	0	0	0	0	0	0	0	0	0	0	0	0
C	18S	604	0	0	0	0	0	0	0	0	0	0	0	0
A	18S	605	0.313186	0.263034	0.311989	0.311571	0.359303	0.3786	0.190412	0.207458	0.240972	0.247479	0.116086	0.216628
A	18S	606	0	0	0	0	0	0	0	0	0	0	0	0
G	18S	607	0.604302	0.677897	0.583632	0.625896	0.635482	0.665792	0.590668	0.586844	0.0827549	0.617629	0.611376	0.602069
T	18S	608	0	0	0	0	0	0	0	0	0	0	0	0
C	18S	609	0.34225	0.254097	0.300285	0.245958	0.296304	0.242613	0.326526	0.251023	0	0.383957	0.278477	0.264314
T	18S	610	0	0	0	0	0	0	0	0	0	0	0	0
G	18S	611	0	0	0	0	0	0	0	0	0	0	0	0
G	18S	612	0	0	0	0	0	0	0	0	0.97618	0	0	0
T	18S	613	0	0	0	0	0	0	0	0	0.685214	0	0	0
G	18S	614	0	0	0	0	0	0	0	0	0.827533	0	0	0
C	18S	615	0	0	0	0	0	0	0	0	0.933412	0	0	0
C	18S	616	0.32038	0.313756	0.354115	0.332842	0.399551	0.334021	0.288951	0.341139	0	0.345817	0.305149	0.327487
A	18S	617	0	0	0	0	0	0	0	0	0	0	0	0
G	18S	618	0	0	0	0	0	0	0	0	0	0	0	0
C	18S	619	0	0	0	0	0	0	0	0	0	0	0	0
A	18S	620	0	0	0	0	0	0	0	0	0	0	0	0
G	18S	621	0.425845	0.407971	0.431022	0.485129	0.448169	0.409382	0.438741	0.428414	0.216895	0.379886	0.428973	0.482034
C	18S	622	0	0	0	0	0	0	0	0	0	0	0	0
C	18S	623	0	0	0	0	0	0	0	0	0	0	0	0
G	18S	624	0	0	0	0	0	0	0	0	0	0	0	0
C	18S	625	0	0	0	0	0	0	0	0	0	0	0	0
G	18S	626	0	0	0	0	0	0	0	0	0	0	0	0
G	18S	627	0.0049756	0	0	0	0	0	0	0	0	0	0	0
T	18S	628	0.904068	0.888968	0.882941	0.859037	0.843825	0.899748	0.965666	0.937771	0.945807	0.885144	0.927482	0.933858
A	18S	629	0	0	0	0	0	0	0	0	0	0	0	0
A	18S	630	0.567834	0.615312	0.587174	0.670429	0.475114	0.732187	0.608192	0.555115	0.661221	0.656437	0.724711	0.66152
T	18S	631	0.247469	0.262121	0.196372	0.307014	0.20373	0.312014	0.204944	0.139498	0.224224	0.220609	0.278115	0.273105
T	18S	632	0	0	0	0	0	0	0	0	0	0	0	0
C	18S	633	0	0	0	0	0	0	0	0	0	0	0	0
C	18S	634	0.0699499	0.0881245	0.0827869	0.0882482	0.0603208	0.100789	0.00386572	0.092181	0.0599019	0.0947648	0	0.083584
A	18S	635	0	0	0	0	0	0	0	0	0	0	0	0
G	18S	636	0	0	0	0	0	0	0	0	0	0	0	0
C	18S	637	0	0	0	0	0	0	0	0	0	0	0	0
T	18S	638	0	0	0	0	0	0	0	0	0	0	0	0
C	18S	639	0	0	0	0	0	0	0	0	0	0	0	0
C	18S	640	0.102396	0.0732868	0.0826559	0.00437201	0.0252118	0.0504856	0.0744936	0.0928111	0.0777703	0.100879	0.0488855	0.107216
A	18S	641	0	0	0	0.00873708	0	0	0	0	0	0	0	0
A	18S	642	0.92598	0.902295	0.869865	0.91361	0.924562	0.82781	0.896761	0.902856	0.892824	0.90629	0.851421	0.95526
T	18S	643	0.0210831	0.118599	0.084551	0.0627024	0.148954	0	0.0446065	0.0587684	0	0.0661717	0	0.00476439
A	18S	644	0	0	0	0	0	0	0	0	0	0	0	0
G	18S	645	0.286748	0.153097	0.106825	0.332212	0.403116	0.240583	0.196322	0.192089	0.256601	0.191508	0.202275	0
C	18S	646	0	0	0	0	0	0	0	0	0	0	0	0
G	18S	647	0	0	0	0	0	0	0	0	0	0	0	0
T	18S	648	0	0	0	0	0	0	0	0	0	0	0	0
A	18S	649	0	0	0	0	0	0	0	0	0	0	0	0
T	18S	650	0.437015	0.52045	0.587061	0.388898	0.519485	0.327622	0.45705	0.497835	0.422923	0.340353	0.419052	0.4806
A	18S	651	0.666261	0.798213	0.608412	0.584591	0.630879	0.609185	0.747147	0.560524	0.638684	0.752824	0.213131	0.736833
T	18S	652	0	0	0	0	0	0	0	0	0	0	0	0
T	18S	653	0	0	0	0	0	0	0	0	0	0	0	0
A	18S	654	0.260193	0.465413	0.382753	0.192505	0.454103	0.522695	0.258198	0.451519	0.33043	0.398104	0.205259	0.27125
A	18S	655	0	0.00299559	0	0	0	0	0	0	0	0	0	0
A	18S	656	0	0	0	0	0	0	0	0	0	0	0	0
G	18S	657	0.358865	0.532749	0.320808	0.339907	0.322724	0.273972	0.334058	0.363741	0.36048	0.472077	0.307166	0.398638
T	18S	658	0	0	0	0	0	0	0	0	0	0	0	0
T	18S	659	0	0	0	0	0	0	0	0	0	0	0	0
G	18S	660	0	0	0	0	0	0	0	0	0	0	0	0
C	18S	661	0	0	0	0	0	0	0	0	0	0	0	0
T	18S	662	0	0	0	0	0	0	0	0	0	0	0	0
G	18S	663	0	0	0	0	0	0	0	0	0	0	0	0
C	18S	664	0	0	0	0	0	0	0	0	0	0	0	0
A	18S	665	0	0	0	0	0	0	0	0	0	0	0	0
G	18S	666	0.607312	0.649229	0.667446	0.515698	0.622655	0.587593	0.642253	0.624586	0.682714	0.560791	0.666948	0.625535
T	18S	667	0.213948	0.34304	0.375181	0.334523	0.318454	0.359989	0.269584	0.303308	0.30339	0.185041	0.290902	0.420277
T	18S	668	0.21479	0.213435	0.156382	0	0.229109	0.194773	0	0.121564	0.115103	0	0	0.249323
A	18S	669	0.712825	0.716032	0.309287	0.277495	0.492657	0.388052	0.531911	0.371942	0.579479	0.465541	0.48882	0.741363
A	18S	670	0.2518	0.527007	0.0505517	0.174241	0.632322	0.430944	0.338466	0.415633	0.56276	0.313228	0.617789	0.619579
A	18S	671	0.34147	0.426139	0.369439	0.297909	0.440072	0.395474	0.356097	0.388529	0.368235	0.428419	0.247855	0.526077
A	18S	672	0.0399061	0.0202191	0.0216832	0.128308	0	0	0.0997814	0.0807523	0	0	0	0.119384
A	18S	673	0	0	0	0	0	0	0	0	0	0	0	0
G	18S	674	0	0	0	0	0	0	0	0	0	0	0	0
C	18S	675	0	0	0	0	0	0	0	0	0	0	0	0
T	18S	676	0	0	0	0	0	0	0	0	0	0	0	0
C	18S	677	0	0	0	0	0	0	0	0	0	0	0	0
G	18S	678	0	0	0	0	0	0	0	0	0	0	0	0
T	18S	679	0.277978	0.302598	0.243153	0.238071	0.315718	0.238958	0.219591	0.280756	0.314188	0.228144	0.0572307	0.307237
A	18S	680	0	0	0	0	0	0	0	0	0	0	0	0
G	18S	681	0	0	0	0	0	0	0	0	0	0	0	0
T	18S	682	0	0	0	0	0	0	0	0	0	0	0	0
T	18S	683	0	0	0	0	0	0	0	0	0	0	0	0
G	18S	684	0.391966	0.446185	0	0.450702	0.557804	0.395773	0.428087	0.449358	0.456189	0.504406	0.428902	0.426682
G	18S	685	0	0	0	0	0	0	0	0.104604	0	0	0	0
A	18S	686	0.0681887	0	0	0	0	0	0	0.360777	0	0	0	0
T	18S	687	0	0	0	0	0	0	0	0.371701	0	0.0113671	0	0
C	18S	688	0	0	0	0	0	0	0	0	0	0	0	0
T	18S	689	0	0	0	0	0	0	0	0	0	0	0	0
T	18S	690	0	0	0	0	0	0	0	0	0	0	0	0
G	18S	691	0	0	0.404569	0	0	0	0	0	0	0	0	0
G	18S	692	0	0	0.83857	0	0	0	0	0	0	0	0	0
G	18S	693	0.291999	0.295143	0.208507	0.299413	0.348785	0.335563	0.297794	0.359916	0.372613	0.282927	0.188824	0.292862
A	18S	694	0	0	0	0	0	0	0	0	0	0	0	0
G	18S	695	0	0	0	0	0	0	0	0	0	0	0	0
C	18S	696	0	0	0	0	0	0	0	0	0	0	0	0
G	18S	697	0	0	0	0	0	0	0	0	0	0	0	0
G	18S	698	0	0	0	0	0	0	0	0	0	0	0	0
G	18S	699	0	0	0	0	0	0	0	0	0	0	0	0
C	18S	700	0	0	0	0	0	0	0	0	0	0	0	0
G	18S	701	0	0	0	0	0	0	0	0	0	0	0	0
G	18S	702	0	0	0	0	0	0	0.0783036	0	0	0	0.0128089	0
G	18S	703	0	0	0	0	0	0	0	0	0	0	0	0
C	18S	704	0	0	0	0	0	0	0	0	0	0	0	0
G	18S	705	0	0	0	0	0	0	0	0	0	0	0	0
G	18S	706	0.0160307	0.100104	0.0808751	0.0552159	0.0973	0.106262	0.0304042	0.114641	0.136729	0.0276359	0.0613256	0.0714644
T	18S	707	0.0126049	0.0365885	0.0362477	0.0452447	0.0290417	0	0	0.103781	0.0126274	0.127214	0	0.0828586
C	18S	708	0	0	0	0	0	0	0	0	0	0	0	0
C	18S	709	0	0	0	0	0	0	0	0	0	0	0	0
G	18S	710	0	0	0	0	0	0	0	0	0	0	0	0
C	18S	711	0	0	0	0	0	0	0	0	0	0	0	0
C	18S	712	0	0	0	0	0	0	0	0	0	0	0	0
G	18S	713	0	0	0	0	0	0	0	0	0	0	0	0
C	18S	714	0	0	0	0	0	0	0	0	0	0	0	0
G	18S	715	0	0	0	0	0	0	0	0	0	0	0	0
A	18S	716	0	0	0	0	0	0	0	0	0	0	0	0
G	18S	717	0	0	0	0	0	0	0	0	0	0	0	0
G	18S	718	0	0	0	0	0	0	0	0	0.8898	0	0	0
C	18S	719	0	0	0	0	0	0	0	0	0.810322	0	0	0
G	18S	720	0	0	0	0	0	0	0	0	0	0	0	0
A	18S	721	0	0	0	0	0	0	0	0	0	0	0	0
G	18S	722	0.430573	0.400211	0.446103	0.410193	0.445572	0.505233	0.48883	0.417135	0	0.406636	0.463682	0.502118
T	18S	723	0	0	0	0	0	0	0	0	0	0	0	0
C	18S	724	0.434284	0.389129	0.370339	0.430497	0.413976	0.384582	0.200967	0.410655	0.0983957	0.387418	0.168672	0.453467
A	18S	725	0.465771	0.492947	0.455656	0.522862	0.398695	0.451552	0.473476	0.499393	0.482956	0.503776	0.461481	0.452713
C	18S	726	0	0	0	0	0	0	0	0	0	0	0	0
C	18S	727	0	0	0	0	0	0	0	0	0	0	0	0
G	18S	728	0	0	0	0	0	0	0	0	0	0	0	0
C	18S	729	0	0	0	0	0	0	0	0	0	0	0	0
C	18S	730	0	0	0	0	0	0	0	0	0	0	0	0
C	18S	731	0	0	0	0	0	0	0	0	0	0	0	0
G	18S	732	0.13949	0.157667	0.134312	0.185794	0.195169	0.221502	0.178114	0.155887	0.108059	0.176444	0.229938	0.152977
T	18S	733	0	0	0	0	0	0	0	0	0	0	0	0
C	18S	734	0	0	0	0	0	0	0	0	0	0	0	0
C	18S	735	0.0268518	0	0.0368361	0.00580131	0.0564058	0	0.014004	0.0674873	0.0140334	0.0101414	0	0
C	18S	736	0	0	0	0	0	0	0	0	0	0	0	0
C	18S	737	0	0	0	0	0	0	0	0	0	0	0	0
G	18S	738	0	0	0	0	0	0	0	0	0	0	0	0
C	18S	739	0	0	0	0	0	0	0	0	0	0	0	0
C	18S	740	0	0	0	0	0	0	0	0	0	0	0	0
C	18S	741	0	0	0	0	0	0	0	0	0	0	0	0
C	18S	742	0.737972	0.689912	0.678997	0.680898	0.777297	0.726775	0.676691	0.748633	0.678604	0.726993	0.660074	0.697411
T	18S	743	0	0	0	0	0	0	0	0	0	0	0	0
T	18S	744	0	0	0	0	0	0	0	0	0	0	0.0537444	0
G	18S	745	0	0	0	0	0	0	0	0	0	0	0	0
C	18S	746	0	0	0	0	0	0	0	0	0	0	0	0
C	18S	747	0	0	0	0	0	0	0	0	0	0	0	0
T	18S	748	0	0	0	0	0	0	0	0	0	0	0	0
C	18S	749	0.142624	0.14221	0.177101	0	0.160184	0.151537	0	0.22871	0.0723591	0.031239	0	0.0942655
T	18S	750	0	0	0	0	0	0	0	0	0	0	0	0
C	18S	751	0	0	0	0	0	0	0	0	0	0	0	0
G	18S	752	0	0	0	0	0	0	0	0	0	0	0	0
G	18S	753	0	0	0	0.903294	0	0	0	0	0	0	0	0
C	18S	754	0	0	0	0	0	0	0	0	0	0	0	0
G	18S	755	0	0	0	0	0	0	0	0	0	0	0	0
C	18S	756	0	0	0	0	0	0	0	0	0	0	0	0
C	18S	757	0	0	0	0	0	0	0	0	0	0	0	0
C	18S	758	0	0	0	0	0	0	0	0	0	0	0	0
C	18S	759	0	0	0	0	0	0	0	0	0	0	0	0
C	18S	760	0.347355	0.311439	0.338478	0.313915	0.282895	0.374025	0.36269	0.352083	0.36991	0.393037	0.392285	0.386179
T	18S	761	0	0	0	0	0	0	0	0	0	0	0	0
C	18S	762	0	0	0	0	0	0	0	0	0	0	0	0
G	18S	763	0.157368	0.196187	0.197514	0.148342	0.212156	0.201637	0.153022	0.114486	0.149012	0.0323561	0.127198	0.0589693
A	18S	764	0	0	0	0	0	0	0	0	0	0	0	0
T	18S	765	0	0	0	0	0	0	0	0	0	0	0	0
G	18S	766	0	0	0	0	0	0	0	0	0	0	0	0
C	18S	767	0.253629	0.177089	0.0794354	0.224236	0.240654	0.236896	0.189159	0.192382	0.165816	0.227178	0.216506	0.247019
T	18S	768	0	0	0	0	0	0	0	0	0	0	0	0
C	18S	769	0.519478	0.253687	0.564708	0.526582	0.513867	0.32189	0.574104	0.457664	0.290811	0.43579	0.427726	0.463413
T	18S	770	0	0	0	0	0	0	0	0	0	0	0	0
T	18S	771	0	0	0	0	0	0	0	0	0	0	0	0
A	18S	772	0.0104719	0	0	0.000652888	0.0685225	0	0.055436	0	0.0872184	0.0974753	0.138323	0.0917521
G	18S	773	0	0	0	0	0	0	0	0	0	0	0	0
C	18S	774	0	0	0	0	0	0	0	0	0	0	0	0
T	18S	775	0	0	0	0	0	0	0	0	0	0	0	0
G	18S	776	0.498133	0.5514	0.501226	0.556464	0.537092	0.492505	0.510235	0.484028	0.51998	0.40787	0.478686	0.475827
A	18S	777	0	0	0	0	0	0	0	0	0	0	0	0
G	18S	778	0	0	0	0	0	0	0	0	0	0	0	0
T	18S	779	0	0	0	0	0	0	0	0	0	0	0	0
G	18S	780	0.452874	0.460143	0.446645	0.36674	0.552739	0.475944	0.264494	0.573925	0.591963	0.576682	0.431823	0.577125
T	18S	781	0	0	0	0	0	0	0	0	0	0	0	0
C	18S	782	0	0	0	0	0	0	0	0	0	0	0	0
C	18S	783	0	0	0	0	0	0	0	0	0	0	0	0
C	18S	784	0	0	0	0	0	0	0	0	0	0	0	0
G	18S	785	0	0	0	0	0	0	0	0	0	0	0	0
C	18S	786	0	0	0	0	0	0	0	0	0	0	0	0
G	18S	787	0	0	0	0	0	0	0	0	0	0	0	0
G	18S	788	0	0	0	0	0	0	0	0	0	0	0	0
G	18S	789	0	0	0	0	0	0	0	0	0	0	0	0
G	18S	790	0	0	0	0	0	0	0	0	0	0	0	0
C	18S	791	0	0	0	0	0	0	0	0	0	0	0	0
C	18S	792	0	0	0	0	0	0	0	0	0	0	0	0
C	18S	793	0	0	0	0	0	0	0	0	0	0	0	0
G	18S	794	0.124954	0.193294	0.128034	0.143053	0.143261	0.101893	0	0.121185	0.156465	0.155624	0	0.122821
A	18S	795	0.635907	0.613743	0.630969	0.657018	0.660007	0.690169	0.562358	0.596468	0.578135	0.667541	0.590721	0.627292
A	18S	796	0	0	0	0	0	0	0	0	0	0	0	0
G	18S	797	0	0	0	0	0	0	0	0	0	0	0	0
C	18S	798	0	0	0	0	0	0.0345866	0	0	0	0.0261539	0	0
G	18S	799	0.667802	0.742846	0.659671	0.714701	0.819479	0.858428	0.835391	0.742843	0.792289	0.817394	0.878182	0.780055
T	18S	800	0.813475	0.808487	0.761429	0.871984	0.92384	0.889692	0.812947	0.790099	0.809236	0.527183	0.867761	0.743723
T	18S	801	0.0201773	0.0242001	0.0223295	0.00408463	0.0831277	0.0781794	0.149281	0.0819945	0.151674	0.113042	0.119867	0.126436
T	18S	802	0.56028	0.612987	0.638664	0.590247	0.584187	0.533308	0.624153	0.610794	0.678184	0.652324	0.619207	0.690884
A	18S	803	0	0	0	0	0	0	0	0	0	0	0	0
C	18S	804	0.546699	0.617169	0.566448	0.576624	0.588034	0.662797	0.624484	0.634779	0.610095	0.648877	0.605564	0.662622
T	18S	805	0.479979	0.531525	0.544238	0.482652	0.510284	0.534283	0.564354	0.534666	0.528946	0.500605	0.564172	0.50299
T	18S	806	0	0	0	0.00822653	0	0	0.0348703	0.00798887	0.0229637	0.00136996	0.0333418	0.055852
T	18S	807	0	0	0	0	0	0	0	0	0	0	0	0
G	18S	808	0	0	0	0	0	0	0	0	0	0	0	0
A	18S	809	0.425218	0.441766	0.404179	0.469659	0.421637	0.463591	0.470519	0.453918	0.487885	0.401809	0.475037	0.468387
A	18S	810	0.684662	0.69027	0.633222	0.686403	0.668381	0.760897	0.699317	0.695395	0.670575	0.667011	0.718187	0.687642
A	18S	811	0.798344	0.813356	0.789724	0.845946	0.802104	0.842183	0.816457	0.813564	0.782152	0.793075	0.780612	0.799675
A	18S	812	0.965246	0.928713	0.915999	0.960557	0.926568	0.917169	0.935544	0.939076	0.913966	0.928352	0.921415	0.922476
A	18S	813	0.939027	0.898464	0.912677	0.934102	0.914421	0.933633	0.90645	0.914005	0.894444	0.908348	0.910936	0.917376
A	18S	814	0	0	0	0	0	0.0167482	0	0	0	0	0	0
T	18S	815	0	0	0	0	0	0	0	0	0	0	0	0
T	18S	816	0	0	0	0	0	0	0	0	0	0	0	0
A	18S	817	0	0	0	0	0	0	0	0	0	0	0	0
G	18S	818	0	0	0	0	0	0	0	0	0	0	0	0
A	18S	819	0	0	0	0	0	0	0	0	0	0	0	0
G	18S	820	0	0	0	0	0	0	0	0	0	0	0	0
T	18S	821	0	0	0	0	0	0	0	0	0	0	0	0
G	18S	822	0.0755539	0.0480203	0.0529647	0.0414585	0	0.025803	0.0109286	0.0997019	0.0928619	0.0386979	0.145856	0.0838914
T	18S	823	0.547623	0.427746	0.736164	0.525928	0.560578	0.716933	0.455634	0.435363	0.564167	0.61285	0.279388	0.438219
T	18S	824	0	0	0	0	0	0	0	0	0	0	0	0
C	18S	825	0.312709	0.400419	0.447535	0.331118	0.454762	0.246519	0	0.277201	0.246763	0.2231	0	0.285299
A	18S	826	0	0	0	0	0	0	0	0	0	0	0	0
A	18S	827	0.445663	0.456595	0.480605	0.483875	0.363004	0.433882	0.549332	0.583539	0.519259	0.548336	0.616977	0.487308
A	18S	828	0	0	0.0654226	0	0	0	0.122947	0.0551239	0.0928957	0	0.182627	0
G	18S	829	0	0	0	0	0	0	0	0	0	0	0	0
C	18S	830	0	0	0	0	0	0	0	0	0	0	0	0
A	18S	831	0	0	0	0	0	0	0	0	0	0	0	0
G	18S	832	0	0	0	0	0	0	0	0	0	0	0	0
G	18S	833	0	0	0	0	0	0	0	0	0	0	0	0
C	18S	834	0	0	0	0	0	0	0.0145353	0	0.0017804	0.0108163	0.0883377	0.00152323
C	18S	835	0	0	0	0	0	0	0	0	0	0	0	0
C	18S	836	0	0	0	0	0	0	0	0	0	0	0	0
G	18S	837	0	0	0	0	0	0	0	0	0	0	0	0
A	18S	838	0	0	0	0	0	0	0	0	0	0	0	0
G	18S	839	0	0	0	0	0	0	0	0	0	0	0	0
C	18S	840	0	0	0	0	0	0	0	0	0	0	0	0
C	18S	841	0	0	0	0	0	0	0	0	0	0	0	0
G	18S	842	0.393952	0.468415	0.378779	0.47335	0.445315	0.402948	0.359572	0.288516	0.323341	0.294488	0.390564	0.41017
C	18S	843	0	0	0	0	0	0	0	0	0	0	0	0
C	18S	844	0	0	0	0	0	0	0	0	0	0	0	0
T	18S	845	0	0	0	0	0	0	0	0	0	0	0	0
G	18S	846	0	0	0	0	0	0	0	0	0	0	0	0
G	18S	847	0.192215	0.321012	0.0628312	0.290081	0.187071	0.171276	0.255311	0.0958041	0.213886	0.145814	0.209565	0.0129764
A	18S	848	0	0	0	0	0	0	0	0	0	0	0	0
T	18S	849	0	0	0	0	0	0	0	0	0	0	0	0
A	18S	850	0.330693	0.268299	0.481571	0.264535	0.382937	0.392033	0.523167	0.490703	0.543631	0.472743	0.546252	0.624799
C	18S	851	0	0	0	0	0	0	0	0	0	0	0	0
C	18S	852	0	0	0	0	0	0	0	0	0	0	0	0
G	18S	853	0	0	0	0	0	0	0	0	0	0	0	0
C	18S	854	0	0	0	0	0	0	0	0	0	0	0	0
A	18S	855	0.47068	0.40406	0.399309	0.45981	0.329897	0.534873	0.493807	0.428195	0.466924	0.473272	0.544036	0.391934
G	18S	856	0	0	0	0	0	0	0	0	0	0	0	0
C	18S	857	0	0	0	0	0	0	0	0	0	0	0	0
T	18S	858	0	0	0	0	0	0	0	0	0	0	0	0
A	18S	859	0	0	0	0	0	0	0	0	0	0	0	0
G	18S	860	0	0	0	0	0	0	0	0	0	0	0	0
G	18S	861	0	0	0	0	0	0.12312	0.0396532	0	0	0	0.0957106	0
A	18S	862	0	0	0	0	0	0	0	0	0	0	0	0
A	18S	863	0	0	0	0	0	0	0	0	0	0	0	0
T	18S	864	0.268849	0.397238	0.34258	0.238271	0.397487	0.285374	0.238709	0.358851	0.268469	0.352372	0.0646827	0.336318
A	18S	865	0.716879	0.677607	0.705913	0.829779	0.760543	0.758232	0.761694	0.696263	0.686225	0.719958	0.753496	0.688163
A	18S	866	0	0	0	0	0	0	0	0	0	0	0	0
T	18S	867	0	0	0	0	0	0	0	0	0	0	0	0
G	18S	868	0	0	0	0	0	0	0	0	0	0	0	0
G	18S	869	0.136687	0.194866	0.15073	0.154026	0.187947	0.299374	0.250866	0.178333	0.121442	0.104954	0.232159	0.212577
A	18S	870	0	0	0	0	0	0	0	0	0	0	0	0
A	18S	871	0	0	0	0	0	0	0	0	0	0	0	0
T	18S	872	0.143327	0.212274	0.254905	0	0.149745	0	0	0.19913	0.132511	0.205671	0	0.120101
A	18S	873	0	0	0	0	0	0	0	0	0	0	0	0
G	18S	874	0	0	0	0	0	0	0	0	0	0	0	0
G	18S	875	0	0	0	0	0	0	0	0	0	0	0	0
A	18S	876	0	0	0	0	0	0	0	0	0	0	0	0
C	18S	877	0	0	0	0	0	0	0	0	0	0	0	0
C	18S	878	0	0	0	0	0	0	0	0	0	0	0	0
G	18S	879	0	0	0	0	0	0	0	0	0	0	0	0
C	18S	880	0	0	0	0	0	0	0	0	0	0	0	0
G	18S	881	0	0	0	0	0	0	0	0	0	0	0	0
G	18S	882	0	0.0523993	0	0	0	0	0	0	0	0	0	0
T	18S	883	0	0	0	0	0	0	0	0	0	0	0	0
T	18S	884	0	0	0	0	0	0	0	0	0	0	0	0
C	18S	885	0	0	0	0	0	0	0	0	0	0	0	0
T	18S	886	0	0	0	0	0	0	0	0	0	0	0	0
A	18S	887	0.577355	0.678294	0.48481	0.662725	0.570962	0.691613	0.709463	0.678641	0.621201	0.64124	0.629447	0.656796
T	18S	888	0.865665	0.889022	0.86361	0.875017	0.837709	0.868552	0.870936	0.783255	0.841712	0.832932	0.846214	0.875323
T	18S	889	0.784101	0.737076	0.748373	0.742418	0.776407	0.761141	0.750022	0.761082	0.698259	0.715915	0.732758	0.792407
T	18S	890	0.14198	0.138112	0.175233	0.139693	0.165421	0.186976	0.157969	0.0730461	0.0439919	0.117451	0.0922605	0.201755
T	18S	891	0	0	0	0	0	0	0	0	0	0	0	0
G	18S	892	0.629722	0.586218	0.608497	0.641301	0.659136	0.649834	0.656459	0.611334	0.612798	0.673227	0.650204	0.662332
T	18S	893	0	0	0	0	0.0163303	0.0165065	0	0	0	0.0191157	0	0.0559217
T	18S	894	0	0	0	0	0	0	0	0	0	0	0	0
G	18S	895	0	0	0	0	0	0	0	0	0	0	0	0
G	18S	896	0.523877	0.505177	0.452519	0.566516	0.529466	0.599348	0.54471	0.506899	0.46039	0.544387	0.575172	0.526116
T	18S	897	0.552691	0.550079	0.503893	0.52494	0.561911	0.595291	0.537715	0.496585	0.501448	0.558774	0.650965	0.543433
T	18S	898	0.528586	0.432745	0.402101	0.482434	0.521928	0.546813	0.559032	0.423031	0.426655	0.439315	0.566242	0.532679
T	18S	899	0	0	0	0	0	0	0	0	0	0	0	0
T	18S	900	0	0	0	0	0	0	0	0	0	0	0	0
C	18S	901	0	0	0	0	0	0	0	0	0	0	0	0
G	18S	902	0	0	0	0	0	0	0	0	0	0	0	0
G	18S	903	0	0	0	0	0	0	0	0	0	0	0	0
A	18S	904	0	0	0	0	0	0	0	0	0	0	0	0
A	18S	905	0	0	0	0	0	0	0	0	0	0	0	0
C	18S	906	0	0	0	0	0	0	0	0	0	0	0	0
T	18S	907	0	0	0.684365	0	0	0	0	0	0	0	0	0
G	18S	908	0.15587	0.124607	0	0.177075	0.0956218	0.119533	0.168869	0.133073	0.135614	0.105054	0.15985	0.111706
A	18S	909	0	0	0	0	0	0	0	0	0	0	0	0
G	18S	910	0	0	0	0	0	0	0	0	0	0	0	0
G	18S	911	0.172395	0.202638	0	0.145565	0.191083	0.134514	0.220935	0.151187	0.149492	0.153654	0.123568	0.135423
C	18S	912	0	0	0	0	0	0	0	0	0	0	0	0
C	18S	913	0	0	0	0	0	0	0	0	0	0	0	0
A	18S	914	0	0	0	0	0	0	0	0	0	0	0	0
T	18S	915	0	0	0	0	0	0	0	0	0	0	0	0
G	18S	916	0.172543	0.134768	0.149109	0.116768	0.0940868	0.108437	0.144516	0.132935	0.0977072	0.121338	0.180894	0.0768641
A	18S	917	0.617577	0.552232	0.59345	0.608764	0.622897	0.637166	0.59875	0.605037	0.608318	0.674259	0.604919	0.643222
T	18S	918	0.184759	0.133055	0.131192	0.205204	0.188816	0.204	0.126074	0.114791	0.114831	0.203748	0.178673	0.237448
T	18S	919	0.611451	0.641554	0.64491	0.621906	0.651215	0.61335	0.473506	0.602852	0.633432	0.690898	0.535103	0.684512
A	18S	920	0.746375	0.790791	0.742546	0.78408	0.76705	0.785262	0.763246	0.743702	0.755116	0.794952	0.742222	0.771938
A	18S	921	0	0	0	0	0	0	0	0	0	0	0	0
G	18S	922	0	0	0	0	0	0	0	0	0	0	0	0
A	18S	923	0	0	0	0	0	0	0	0	0	0	0	0
G	18S	924	0	0	0	0	0	0	0	0	0	0	0	0
G	18S	925	0	0	0	0	0	0	0	0	0	0	0	0
G	18S	926	0.595035	0.555303	0.580287	0.585412	0.60389	0.528887	0.631808	0.541886	0.584991	0.663747	0.676133	0.628924
A	18S	927	0	0	0	0	0	0	0	0	0	0	0	0
C	18S	928	0	0	0	0	0	0	0	0	0	0	0	0
G	18S	929	0	0	0	0	0	0	0	0	0	0	0	0
G	18S	930	0.224895	0.214827	0.197312	0.22313	0.198507	0.219566	0.207108	0.23772	0.228265	0.227707	0.190043	0.199662
C	18S	931	0	0	0	0	0	0	0	0	0	0	0	0
C	18S	932	0	0	0	0	0	0	0	0	0	0	0	0
G	18S	933	0	0	0	0	0	0	0	0	0	0	0	0
G	18S	934	0	0	0	0	0	0	0	0	0	0	0	0
G	18S	935	0	0	0	0	0	0	0	0	0	0	0	0
G	18S	936	0	0	0	0	0	0	0	0	0	0	0	0
G	18S	937	0	0	0	0	0	0	0	0	0	0	0	0
C	18S	938	0.313744	0.277707	0.284307	0.309408	0.3097	0.334025	0.301827	0.315718	0.300232	0.334147	0.230271	0.324202
A	18S	939	0.614422	0.597853	0.584241	0.628838	0.5677	0.619077	0.665652	0.645705	0.655386	0.667756	0.697289	0.678364
T	18S	940	0	0	0	0	0.0319574	0	0	0	0	0	0	0
T	18S	941	0	0	0	0	0	0	0	0	0	0	0	0
C	18S	942	0	0	0	0	0	0	0	0	0	0	0	0
G	18S	943	0.0554694	0.121002	0.103937	0.058856	0.0716217	0.114265	0.110844	0.152891	0.0979809	0.111921	0.159041	0.000254107
T	18S	944	0.257251	0.171302	0.15966	0.17945	0.26349	0.218111	0.171504	0.238206	0.229905	0.269329	0.181145	0.227013
A	18S	945	0.839935	0.813812	0.772755	0.80251	0.807494	0.825469	0.811939	0.733364	0.809392	0.824023	0.827974	0.805219
T	18S	946	0	0	0	0	0	0	0	0	0	0	0	0
T	18S	947	0	0	0	0	0	0	0	0	0	0	0	0
G	18S	948	0	0	0	0	0	0	0	0	0	0	0	0
C	18S	949	0	0	0	0	0	0	0	0	0	0	0	0
G	18S	950	0	0	0	0	0	0	0	0	0	0	0	0
C	18S	951	0	0	0	0	0	0	0	0	0	0	0	0
C	18S	952	0	0	0	0	0	0	0	0	0	0	0	0
G	18S	953	0	0	0	0	0	0	0	0	0	0	0	0
C	18S	954	0	0	0	0.00107441	0	0.0167191	0.00775527	0	0	0.0142988	0	0.0262514
T	18S	955	0	0	0	0	0	0	0	0	0	0	0	0
A	18S	956	0.888197	0.937125	0.919023	0	0	0	0	0	0.87873	0	0	0
G	18S	957	0	0	0	0	0	0	0	0	0	0	0	0
A	18S	958	0	0	0	0	0	0	0	0	0	0	0	0
G	18S	959	0	0	0	0	0	0	0	0	0	0	0	0
G	18S	960	0	0	0	0	0	0	0	0	0	0	0	0
T	18S	961	0	0	0	0	0	0	0	0	0	0	0	0
G	18S	962	0.11985	0.026083	0.125853	0.528044	0.468286	0.468736	0.449965	0.447968	0.0437752	0.500433	0.487563	0.435499
A	18S	963	0.713585	0.712013	0.695127	0.724136	0.761223	0.565666	0.693265	0.714197	0.711893	0.753972	0.684642	0.657863
A	18S	964	0	0	0	0	0	0	0	0	0	0	0	0
A	18S	965	0.0179761	0.0163699	0.0289227	0.00203279	0.0243398	0.0458846	0.0528578	0.0229351	0.0283912	0.0437393	0.018153	0.045386
T	18S	966	0.649694	0.633236	0.677516	0.650919	0.674344	0.685373	0.685769	0.645439	0.661946	0.71289	0.663512	0.668857
T	18S	967	0.18285	0.160762	0.193336	0.168511	0.196896	0.233857	0.21324	0.144767	0.15414	0.204741	0.146737	0.208163
C	18S	968	0.877242	0.871968	0.869396	0.865762	0.84714	0.915429	0.88189	0.880749	0.867259	0.883344	0.864094	0.87991
T	18S	969	0	0	0	0	0	0	0	0	0	0	0	0
T	18S	970	0	0	0	0	0	0	0	0	0	0	0	0
G	18S	971	0	0	0	0	0	0	0	0	0	0	0	0
G	18S	972	0.644826	0.648763	0.647669	0.637121	0.639225	0.647698	0.625687	0.621192	0.637858	0.670199	0.60264	0.649782
A	18S	973	0.829742	0.817201	0.834413	0.829054	0.827587	0.846429	0.822888	0.8238	0.8162	0.833873	0.805193	0.816374
C	18S	974	0	0	0	0	0	0	0	0	0	0	0	0
C	18S	975	0	0	0	0	0	0	0	0	0	0	0	0
G	18S	976	0	0	0	0	0	0	0	0	0	0	0	0
G	18S	977	0	0	0	0	0	0	0	0	0	0	0	0
C	18S	978	0.760278	0.725097	0.693909	0.77893	0.756366	0.748587	0.768135	0.722376	0.71166	0.754336	0.757861	0.771494
G	18S	979	0	0	0	0	0	0	0	0	0	0	0	0
C	18S	980	0	0	0	0	0	0	0	0	0	0	0	0
A	18S	981	0.129573	0	0	0.09065	0.0976232	0.182185	0	0	0	0.0663664	0	0.0696115
A	18S	982	0	0	0	0	0	0	0	0	0	0	0	0
G	18S	983	0.633531	0.632682	0.534064	0.580177	0.631605	0.649107	0.596988	0.580435	0.603562	0.656255	0.579426	0.626044
A	18S	984	0.0124914	0	0	0.00412235	0	0.0299354	0	0	0	0	0	0.00231495
C	18S	985	0	0	0	0	0	0	0	0	0	0	0	0
G	18S	986	0	0	0	0	0	0	0	0	0	0	0	0
G	18S	987	0.412587	0.370786	0.365771	0.407612	0.414315	0.432159	0	0.374379	0.391203	0.411343	0.39957	0.398966
A	18S	988	0	0	0	0	0	0	0	0	0	0	0	0
C	18S	989	0	0	0	0	0	0	0	0	0	0	0	0
C	18S	990	0	0	0	0	0	0	0.941223	0	0	0	0	0
A	18S	991	0	0	0	0	0	0	0.803195	0	0	0	0	0
G	18S	992	0	0	0	0	0	0	0	0	0	0	0	0
A	18S	993	0	0	0	0	0	0	0	0	0	0	0	0
G	18S	994	0	0	0	0	0	0	0	0	0	0	0	0
C	18S	995	0	0	0	0	0	0	0	0	0	0	0	0
G	18S	996	0.495265	0.474979	0.504736	0.516402	0.52545	0.556491	0	0.481912	0.519167	0.533082	0.499935	0.524517
A	18S	997	0.706205	0.720871	0.73145	0.744244	0.68786	0.710352	0.472069	0.721833	0.722112	0.73099	0.697787	0.701016
A	18S	998	0	0.0336609	0	0	0	0	0	0	0	0	0	0
A	18S	999	0	0	0	0	0	0	0	0	0	0	0	0
G	18S	1000	0	0	0	0	0	0	0	0	0	0	0	0
C	18S	1001	0	0	0	0	0	0	0	0	0	0	0	0
A	18S	1002	0.26089	0.243626	0.274635	0.248974	0.249332	0.221892	0.269768	0.259391	0.313116	0.259863	0.225479	0.306009
T	18S	1003	0	0	0	0	0	0	0	0	0	0	0	0
T	18S	1004	0	0	0	0	0	0	0	0	0	0	0	0
T	18S	1005	0	0	0	0	0	0	0	0	0	0	0	0
G	18S	1006	0	0	0	0	0	0	0	0	0	0	0	0
C	18S	1007	0	0	0	0	0	0	0	0	0	0	0	0
C	18S	1008	0	0	0	0	0	0	0	0	0	0	0	0
A	18S	1009	0.231746	0.214711	0.314761	0.232182	0.271004	0.168555	0.199817	0.22986	0.237993	0.27656	0.151603	0.268243
A	18S	1010	0	0	0	0	0	0	0	0	0	0	0	0
G	18S	1011	0	0	0.000356186	0	0	0	0	0	0.0517241	0	0.0735363	0
A	18S	1012	0	0	0	0	0	0	0	0	0	0	0	0
A	18S	1013	0	0	0	0	0	0	0	0	0	0	0	0
T	18S	1014	0	0	0	0	0	0	0	0	0	0	0	0
G	18S	1015	0.69396	0.528312	0.654671	0.540503	0.637683	0.665984	0.578727	0.438133	0.570849	0.539556	0.532241	0.504392
T	18S	1016	0.908934	0.905605	0.89934	0.886717	0.91885	0.947783	0.909204	0.835338	0.875047	0.880262	0.862533	0.916238
T	18S	1017	0.268261	0.33791	0.207236	0.239943	0.320444	0.314987	0.319487	0.299448	0.347415	0.250148	0.326676	0.297051
T	18S	1018	0	0	0	0	0	0	0	0	0	0	0	0
T	18S	1019	0	0	0	0	0	0	0	0	0	0	0	0
C	18S	1020	0	0	0	0	0	0	0	0	0	0	0	0
A	18S	1021	0	0	0	0	0	0	0	0	0.0129188	0.0562097	0	0
T	18S	1022	0	0	0	0	0	0	0	0	0	0	0	0
T	18S	1023	0	0	0	0	0	0	0.000110702	0	0	0	0.18001	0
A	18S	1024	0.874457	0.862123	0.832739	0.868002	0.847012	0.841364	0.900396	0.85865	0.892077	0.805735	0.925201	0.806252
A	18S	1025	0	0	0	0	0	0	0	0	0	0	0.0142209	0
T	18S	1026	0	0	0	0	0	0	0	0	0	0	0	0
C	18S	1027	0	0	0	0	0	0	0	0	0	0	0	0
A	18S	1028	0.130886	0.151108	0.187856	0.196175	0.220492	0.212168	0.0653241	0.160734	0.11816	0.217402	0.0778978	0
A	18S	1029	0	0	0	0	0	0	0	0	0	0	0	0
G	18S	1030	0.172861	0.220735	0.197151	0.254881	0.27956	0.270717	0.185559	0.246041	0.182055	0.252764	0.207568	0.110289
A	18S	1031	0.653055	0.659803	0.662083	0.678217	0.696829	0.670405	0.635102	0.664324	0.636739	0.672078	0.631277	0.598711
A	18S	1032	0.718629	0.734054	0.742351	0.82114	0.830165	0.809615	0.741654	0.722042	0.72613	0.770837	0.802296	0.713276
C	18S	1033	0	0	0	0	0	0	0	0	0	0	0	0
G	18S	1034	0	0	0	0	0	0	0	0	0	0	0	0
A	18S	1035	0.635576	0.667968	0.664674	0.67227	0.700471	0.700992	0.629612	0.650845	0.611328	0.650637	0.580967	0.59747
A	18S	1036	0.759215	0.788422	0.784992	0.788038	0.802244	0.80083	0.769867	0.760437	0.771823	0.780284	0.733592	0.726581
A	18S	1037	0.223209	0.24384	0.240305	0.306245	0.3244	0.310434	0.186264	0.220433	0.227403	0.461102	0.435332	0.176086
G	18S	1038	0.568674	0.572762	0.565994	0.596793	0.60594	0.617431	0.551048	0.565871	0.577351	0.631039	0.603616	0.535555
T	18S	1039	0	0	0	0	0	0	0	0	0	0.0348931	0	0
C	18S	1040	0	0	0	0	0	0	0	0	0	0.867071	0.933623	0
G	18S	1041	0	0	0	0	0	0	0	0	0	0.918314	0.903708	0
G	18S	1042	0	0	0	0	0	0	0	0	0	0	0	0
A	18S	1043	0	0	0	0	0	0	0	0	0	0	0	0
G	18S	1044	0	0	0	0	0	0	0	0	0	0	0	0
G	18S	1045	0	0	0	0	0	0	0	0	0	0	0	0
T	18S	1046	0.345245	0.269086	0.257074	0.297906	0.278284	0.308559	0.339223	0.352288	0.31666	0.625164	0.628942	0.258987
T	18S	1047	0	0	0	0	0	0	0	0	0	0.102689	0.0748768	0
C	18S	1048	0	0	0	0	0	0	0	0	0	0	0	0
G	18S	1049	0	0	0	0	0	0	0	0	0	0	0	0
A	18S	1050	0	0	0	0	0	0	0	0	0	0	0	0
A	18S	1051	0	0	0	0	0	0	0	0	0	0	0	0
G	18S	1052	0.0266949	0	0	0	0	0	0	0.0117828	0.0201708	0	0.0246449	0
A	18S	1053	0	0	0	0	0	0	0	0	0	0	0	0
C	18S	1054	0	0	0	0	0	0	0	0	0	0	0	0
G	18S	1055	0	0	0	0	0	0	0	0	0	0	0	0
A	18S	1056	0.17364	0.198313	0.188066	0.182881	0.19049	0.240482	0.172129	0.180167	0.16447	0.0338528	0.139041	0.196562
T	18S	1057	0	0	0	0	0	0	0	0	0	0	0	0
C	18S	1058	0	0	0	0	0	0	0	0	0	0	0	0
A	18S	1059	0	0	0	0	0	0	0	0	0	0	0	0
G	18S	1060	0	0	0	0	0	0	0	0	0	0	0	0
A	18S	1061	0	0	0	0	0	0	0	0	0	0	0	0
T	18S	1062	0.334636	0.325039	0.181463	0.319872	0.35759	0.278623	0.198114	0.267369	0.219057	0.0814692	0.0889862	0.294005
A	18S	1063	0.815334	0.764633	0.712186	0.763745	0.785272	0.798135	0.768448	0.82221	0.81182	0.778341	0.768027	0.808297
C	18S	1064	0	0	0	0	0	0	0	0	0	0	0	0
C	18S	1065	0	0	0	0	0	0	0	0	0	0	0	0
G	18S	1066	0	0	0	0	0	0	0	0	0	0	0	0
T	18S	1067	0	0	0	0	0	0	0	0	0	0	0	0
C	18S	1068	0	0	0	0	0	0	0	0	0	0	0	0
G	18S	1069	0	0	0	0	0	0	0	0	0	0	0	0
T	18S	1070	0	0	0	0	0	0	0	0	0	0	0	0
A	18S	1071	0	0	0	0	0	0	0	0	0	0	0	0
G	18S	1072	0.0914058	0.176356	0.167399	0.134586	0.0797247	0.128667	0.13573	0.124696	0.195032	0.0837153	0.0259815	0.145126
T	18S	1073	0	0	0	0	0	0	0	0	0	0	0	0
T	18S	1074	0.10284	0.365279	0.309848	0.286384	0.0719256	0.104197	0.250374	0.232591	0.33869	0.0490441	0	0.339344
C	18S	1075	0	0	0	0	0	0	0	0	0	0	0	0
C	18S	1076	0	0	0	0	0	0	0	0	0	0	0	0
G	18S	1077	0.109526	0	0	0	0.137419	0.105876	0	0	0	0	0.0874926	0
A	18S	1078	0.336053	0	0	0	0.306112	0.271533	0	0	0	0.133929	0.124946	0
C	18S	1079	0	0	0	0	0	0	0	0	0	0	0	0
C	18S	1080	0	0.151081	0.138976	0.124057	0.010755	0.015653	0.0809449	0.0694753	0.0974302	0	0	0.188128
A	18S	1081	0	0.0992784	0.0712344	0.0894769	0	0	0.0887521	0.0208667	0.0964473	0	0	0.0835633
T	18S	1082	0.81721	0.642772	0.622875	0.53875	0.837837	0.846532	0.562785	0.623933	0.655375	0.831367	0.807331	0.556541
A	18S	1083	0	0	0	0	0	0	0	0	0	0	0	0
A	18S	1084	0.537923	0.521231	0.508273	0.482682	0.44992	0.477543	0.438633	0.440847	0.497905	0.514553	0.491278	0.627784
A	18S	1085	0	0	0	0	0	0	0	0	0	0	0	0
C	18S	1086	0	0	0	0	0	0	0	0	0	0	0	0
G	18S	1087	0.188739	0.158261	0.189278	0.141402	0.130498	0.173656	0.13932	0.133453	0.154207	0.184819	0.15037	0.11605
A	18S	1088	0	0	0	0	0	0	0	0	0	0	0	0
T	18S	1089	0	0	0	0	0	0	0	0	0	0	0	0
G	18S	1090	0.100131	0	0.0840771	0.0510704	0.149326	0.0746945	0.0434129	0.0562024	0.274161	0.0886973	0.0280737	0.0445512
C	18S	1091	0	0	0	0	0	0	0	0	0	0	0	0
C	18S	1092	0	0	0	0	0	0	0	0	0	0	0	0
G	18S	1093	0.73879	0.779811	0.754365	0.747413	0.781124	0.758634	0.770124	0.752784	0.713592	0.81144	0.76478	0.804766
A	18S	1094	0	0	0	0	0	0	0	0	0	0	0	0
C	18S	1095	0	0	0	0	0	0	0	0	0	0	0	0
T	18S	1096	0	0	0	0	0	0	0	0	0	0	0	0
G	18S	1097	0	0	0	0	0	0	0	0	0	0	0	0
G	18S	1098	0	0	0	0	0	0	0	0	0	0	0	0
C	18S	1099	0	0	0	0	0	0	0	0	0	0	0	0
G	18S	1100	0.491621	0.462843	0.49635	0.456657	0.473811	0.481694	0.463632	0.464463	0.498381	0.491933	0.437535	0.476309
A	18S	1101	0.235797	0.239054	0.219043	0.225694	0.261507	0.252967	0.234691	0.233108	0.238267	0.239562	0.2249	0.245893
T	18S	1102	0	0	0	0	0	0	0	0	0	0	0	0
G	18S	1103	0	0	0	0	0	0	0	0	0	0	0	0
C	18S	1104	0	0	0	0	0	0	0	0	0	0	0	0
G	18S	1105	0	0	0	0	0	0	0	0	0	0	0	0
G	18S	1106	0	0	0	0	0	0	0	0	0	0	0	0
C	18S	1107	0	0	0	0	0	0	0	0	0	0	0	0
G	18S	1108	0	0	0	0	0	0	0	0	0	0	0	0
G	18S	1109	0	0	0	0	0	0	0	0	0	0	0	0
C	18S	1110	0	0	0	0	0	0	0	0	0	0	0	0
G	18S	1111	0.700582	0.705944	0.697519	0.643373	0.701959	0.701673	0.672683	0.715945	0.706768	0.681699	0.696301	0.721467
T	18S	1112	0.284292	0.29334	0.259787	0.306442	0.280126	0.299487	0.291112	0.314052	0.298528	0.314797	0.280806	0.284235
T	18S	1113	0.107636	0.106725	0.0881783	0.102211	0.12708	0.10215	0.090078	0.0423166	0.0838628	0.0909059	0.0741878	0.059839
A	18S	1114	0.546134	0.511191	0.521124	0.527647	0.576308	0.574506	0.578542	0.596498	0.534118	0.568438	0.61052	0.609386
T	18S	1115	0	0	0	0	0	0	0	0	0	0	0	0
T	18S	1116	0	0	0	0	0	0	0	0	0	0	0	0
C	18S	1117	0	0	0	0	0	0	0	0	0	0	0	0
C	18S	1118	0	0	0	0	0	0	0	0	0	0	0	0
C	18S	1119	0	0	0	0	0	0	0	0	0	0	0	0
A	18S	1120	0.023124	0	0.0109678	0	0.000576335	0.0488391	0.0294705	0	0	0	0.00869259	0
T	18S	1121	0	0	0	0	0	0	0	0	0	0	0	0
G	18S	1122	0.470879	0.419838	0.451123	0.444811	0.437773	0.431016	0.474951	0.424388	0.455727	0.451675	0.444821	0.428501
A	18S	1123	0	0	0	0	0	0	0	0	0	0	0	0
C	18S	1124	0	0	0	0	0	0	0	0	0	0	0	0
C	18S	1125	0	0	0	0	0	0	0	0	0	0	0	0
C	18S	1126	0	0	0	0	0	0	0	0	0	0	0	0
G	18S	1127	0	0	0.0337701	0	0.157977	0.0795724	0	0.180503	0	0	0	0
C	18S	1128	0	0	0	0	0	0	0	0	0	0	0	0
C	18S	1129	0	0	0	0	0	0	0	0	0	0	0	0
G	18S	1130	0	0	0	0	0	0	0	0	0	0	0	0
G	18S	1131	0	0	0	0	0	0	0	0	0	0	0	0
G	18S	1132	0	0	0	0	0	0	0	0	0	0	0	0
C	18S	1133	0	0	0	0	0	0	0	0	0	0	0	0
A	18S	1134	0	0	0	0	0	0	0	0	0	0	0	0
G	18S	1135	0	0	0	0	0	0	0	0	0	0	0	0
C	18S	1136	0.490714	0.477015	0.432344	0.527617	0.396139	0.469644	0.525711	0.429817	0.470067	0.593645	0.612519	0.637172
T	18S	1137	0.260218	0.284261	0.237572	0.385262	0.269569	0.313102	0.312444	0.323026	0.342165	0.432752	0.453628	0.454637
T	18S	1138	0	0	0	0	0	0	0	0.0283558	0	0.0402636	0	0.0282746
C	18S	1139	0	0	0	0	0	0	0	0	0	0	0	0
C	18S	1140	0	0	0	0	0	0	0	0	0	0	0	0
G	18S	1141	0	0	0	0	0	0	0	0	0	0	0	0
G	18S	1142	0	0	0	0	0	0	0	0	0	0	0	0
G	18S	1143	0	0	0	0	0	0	0	0	0	0	0	0
A	18S	1144	0.844693	0	0	0	0	0	0	0	0	0	0	0
A	18S	1145	0	0	0	0	0	0	0	0	0	0	0	0
A	18S	1146	0	0	0	0	0	0	0	0	0	0	0	0
C	18S	1147	0	0	0	0	0	0	0	0	0	0	0	0
C	18S	1148	0.339338	0	0.223546	0	0	0.260745	0	0	0	0	0	0
A	18S	1149	0.355801	0.365129	0.48721	0.334082	0.427224	0.582822	0.410267	0.196849	0.439463	0.376435	0.137845	0.194364
A	18S	1150	0	0	0	0	0.00572064	0.121274	0.064126	0	0	0	0	0
A	18S	1151	0	0	0	0	0	0	0	0	0	0	0	0
G	18S	1152	0	0	0	0	0	0	0	0	0.0639572	0	0	0
T	18S	1153	0	0	0	0	0	0	0	0	0	0	0	0
C	18S	1154	0.0488989	0	0.00517057	0	0.0710105	0.120993	0.111496	0	0.0285456	0.0934622	0.00268385	0.000315997
T	18S	1155	0.463734	0.472662	0.493399	0.382916	0.491666	0.512473	0.387037	0.190643	0	0.0433776	0	0.266309
T	18S	1156	0.0233885	0.0433001	0.00526688	0	0	0.0207177	0	0	0	0	0	0.00603072
T	18S	1157	0	0	0	0	0	0	0	0	0	0	0	0
G	18S	1158	0	0	0	0	0	0	0	0	0	0	0	0
G	18S	1159	0	0	0	0	0	0	0	0	0	0	0	0
G	18S	1160	0	0	0	0	0	0	0	0	0	0	0	0
T	18S	1161	0.182471	0.193144	0	0.0888051	0.157169	0.182867	0.139546	0.192294	0	0	0.0951148	0.137622
T	18S	1162	0.657414	0.662383	0	0.631661	0.648874	0.663022	0.28603	0.598649	0	0	0.552301	0.599577
C	18S	1163	0.171341	0	0	0.195928	0.179712	0.173545	0	0.16423	0	0	0.165203	0.197352
C	18S	1164	0	0	0	0	0	0	0	0	0	0	0	0
G	18S	1165	0	0	0	0	0	0	0	0	0	0	0	0
G	18S	1166	0	0	0	0	0	0	0	0	0	0	0	0
G	18S	1167	0	0	0	0	0	0	0	0	0	0	0	0
G	18S	1168	0	0	0	0	0	0	0.596744	0	0	0	0	0
G	18S	1169	0	0.758042	0.228513	0	0	0	0.828295	0	0.285997	0.304478	0	0
G	18S	1170	0.538774	0.342622	0	0.492187	0.510647	0.54588	0	0.509308	0	0	0.50862	0.547335
A	18S	1171	0	0	0	0	0	0	0	0	0	0	0	0
G	18S	1172	0	0	0	0	0	0	0	0.0236889	0	0	0	0
T	18S	1173	0	0	0	0	0	0	0	0	0	0	0	0
A	18S	1174	0.0343747	0.669746	0	0	0.409436	0.637077	0	0.17019	0	0	0	0
T	18S	1175	0	0	0	0	0	0	0	0	0	0	0	0
G	18S	1176	0	0	0	0	0	0	0	0	0	0	0	0
G	18S	1177	0.467631	0.108942	0.259885	0.474172	0.423298	0.229227	0.486758	0.387529	0.443356	0.547752	0.471271	0.494382
T	18S	1178	0	0	0	0	0	0	0	0	0	0.062147	0	0
T	18S	1179	0	0	0	0	0	0.162791	0.0917897	0	0	0	0	0
G	18S	1180	0	0	0	0	0	0	0	0	0	0	0	0
C	18S	1181	0	0	0	0	0	0	0	0	0	0	0	0
A	18S	1182	0	0	0	0	0	0	0	0	0	0	0	0
A	18S	1183	0	0	0	0	0	0	0	0	0	0	0	0
A	18S	1184	0	0	0	0	0	0	0	0	0	0	0	0
G	18S	1185	0	0	0	0	0	0	0	0	0	0	0	0
C	18S	1186	0	0	0	0	0	0	0.00122569	0	0	0	0	0
T	18S	1187	0	0	0	0	0	0	0	0	0	0	0	0
G	18S	1188	0.422785	0.193582	0.344468	0.419374	0.539645	0.20993	0.460387	0.181504	0.185861	0.522306	0.415596	0.473989
A	18S	1189	0.300207	0.179779	0.295124	0.184177	0.323671	0.309178	0.166365	0.17825	0.243075	0.357205	0.185021	0.291824
A	18S	1190	0	0	0	0	0	0	0	0	0	0	0	0
A	18S	1191	0	0	0	0	0	0	0	0	0	0	0	0
C	18S	1192	0	0	0	0	0	0	0	0	0	0	0	0
T	18S	1193	0	0	0	0	0	0	0	0	0	0	0	0
T	18S	1194	0.628662	0.68973	0.775511	0.64119	0.580571	0.569926	0.618334	0.648878	0.591956	0.767528	0.686648	0.768229
A	18S	1195	0	0	0	0	0	0	0	0	0	0	0	0
A	18S	1196	0	0	0	0	0	0	0	0	0	0	0	0
A	18S	1197	0	0	0	0	0	0	0	0	0	0	0	0
G	18S	1198	0	0	0	0	0	0	0	0	0	0	0	0
G	18S	1199	0	0	0	0	0.153328	0	0.0359069	0	0	0	0.002891	0
A	18S	1200	0	0	0	0	0	0	0	0	0	0	0	0
A	18S	1201	0.504615	0.518571	0.416953	0.505488	0.513838	0.451869	0.517205	0.504717	0.538221	0.510633	0.516407	0.0634878
T	18S	1202	0	0	0	0	0	0	0	0	0	0	0	0
T	18S	1203	0	0	0	0	0	0	0	0	0	0	0	0
G	18S	1204	0	0	0	0	0	0	0	0	0	0	0	0
A	18S	1205	0	0	0	0	0	0	0	0	0	0	0	0
C	18S	1206	0	0	0	0	0	0	0	0	0	0	0	0.955182
G	18S	1207	0	0	0	0	0	0	0	0	0	0	0	0.95277
G	18S	1208	0.676833	0.5756	0.736485	0.636086	0.567472	0.553044	0.571886	0.528903	0.5657	0.740092	0.565215	0.984274
A	18S	1209	0.804644	0.761622	0.772435	0.870858	0.789022	0.681191	0.770561	0.614556	0.729965	0.717337	0.822805	0.709645
A	18S	1210	0	0	0	0	0	0	0	0	0	0	0	0
G	18S	1211	0	0	0	0	0	0	0	0	0	0	0	0
G	18S	1212	0	0	0	0	0	0	0	0	0	0	0	0
G	18S	1213	0	0	0	0	0	0	0	0	0	0	0	0
C	18S	1214	0.390738	0.407241	0.371024	0.406968	0.468433	0.329025	0.343355	0.438937	0.319463	0.68976	0.0638867	0.462433
A	18S	1215	0	0	0	0	0	0	0	0	0	0	0	0
C	18S	1216	0	0	0	0	0	0	0	0	0	0	0	0
C	18S	1217	0	0	0	0	0	0	0	0	0	0	0	0
A	18S	1218	0	0	0	0	0	0	0	0	0	0.133668	0.212876	0
C	18S	1219	0	0	0	0	0	0	0	0	0	0	0	0
C	18S	1220	0	0.103282	0	0	0	0	0	0	0	0.395637	0	0
A	18S	1221	0.0881589	0	0	0	0	0.0563323	0.154101	0	0	0	0	0
G	18S	1222	0.905753	0	0.903612	0.860325	0.942934	0.992186	0.921502	0.954712	0.878568	0	0.993639	0.96481
G	18S	1223	0.984532	0.623426	0.992055	0.993403	0.989337	0.981557	0.993183	0.992173	0.997853	0.722802	0.98878	0.990049
A	18S	1224	0.982128	0.998543	0.981919	0.976746	0.982436	0.996971	0.997502	0.962052	0.980787	0.983091	0.994398	0.983492
G	18S	1225	0.965047	0.96807	0.983694	0.977734	0.971504	0.974041	0.989494	0.983291	0.988267	0.988352	0.986869	0.991555
T	18S	1226	0.93576	0.936343	0.951682	0.863921	0.905193	0.852768	0.966661	0.948524	0.932362	0.888189	0.933415	0.895828
G	18S	1227	0.988701	0.849346	0.982053	0.877244	0.968145	0.90751	0.988087	0.985793	0.989005	0.97596	0.947745	0.942559
G	18S	1228	0	0	0	0	0	0	0	0	0	0	0	0
G	18S	1229	0.275402	0.0112449	0.25387	0.307485	0.245489	0.309928	0.261659	0.294672	0.267514	0.0403384	0.276904	0.271462
C	18S	1230	0.543901	0.327994	0.560055	0.565647	0.601109	0.617184	0.508296	0.511647	0.57824	0.364596	0.537592	0.565414
C	18S	1231	0.858733	0.81883	0.904802	0.923723	0.929059	0.92372	0.90058	0.884243	0.92631	0.849678	0.891631	0.897523
T	18S	1232	0.944618	0.873265	0.940112	0.946617	0.926829	0.954475	0.937905	0.945098	0.930816	0.871053	0.924646	0.930788
G	18S	1233	0.0910157	0	0.160409	0.205177	0.147598	0.280111	0.129426	0.129023	0.26792	0	0.162893	0.0919225
C	18S	1234	0.456556	0.0283888	0.393066	0.469223	0.474817	0.527807	0.451802	0.454579	0.504495	0.158725	0.477611	0.411809
G	18S	1235	0	0	0	0	0	0	0	0	0	0	0	0
G	18S	1236	0	0	0	0	0	0	0	0	0	0	0	0
C	18S	1237	0	0	0	0	0	0	0	0	0	0	0	0
T	18S	1238	0	0	0	0	0	0	0	0	0	0	0	0
T	18S	1239	0	0	0	0	0	0	0	0	0	0.146305	0	0
A	18S	1240	0	0	0	0	0	0	0	0	0	0	0	0
A	18S	1241	0	0	0.0625892	0.144355	0.301724	0	0.14764	0	0	0.0529912	0.133907	0
T	18S	1242	0.392192	0.378631	0.416364	0.349288	0.344252	0.457388	0.402886	0.331489	0.407228	0.320781	0.392459	0.368648
T	18S	1243	0.123321	0.0386551	0.140609	0.103373	0.180763	0	0.05829	0.0613502	0.125579	0.0851792	0.139446	0.148192
T	18S	1244	0.097589	0	0.105341	0	0.00235764	0.03438	0.0478776	0	0.0075899	0	0.0389823	0
G	18S	1245	0.52396	0.4324	0.508414	0.595184	0.424162	0.578521	0.518086	0.505925	0.536881	0.486194	0.628336	0.503359
A	18S	1246	0.232151	0.231667	0.307063	0.272798	0.345093	0.357868	0.0276689	0.241602	0.218394	0.215655	0.120093	0.358195
C	18S	1247	0.327724	0.252589	0.0347863	0.435409	0.163261	0.698908	0.438325	0.514754	0.455752	0.394099	0.695515	0.171571
T	18S	1248	0	0	0	0	0	0	0	0	0	0	0	0
C	18S	1249	0	0	0	0	0	0	0	0	0	0	0	0
A	18S	1250	0.578223	0.449641	0.563046	0.381987	0.616972	0.489388	0.44174	0.411546	0.437514	0.418683	0.344947	0.476594
A	18S	1251	0	0	0	0	0	0	0	0	0	0	0	0
C	18S	1252	0	0	0	0	0	0	0	0	0	0	0	0
A	18S	1253	0	0	0	0	0	0	0	0	0	0	0	0
C	18S	1254	0	0	0	0	0	0	0	0	0	0	0	0
G	18S	1255	0	0	0	0	0	0	0	0	0	0	0	0
G	18S	1256	0	0	0	0	0	0	0	0	0	0	0	0
G	18S	1257	0.652844	0.586576	0.503069	0.772875	0.619311	0.601056	0.673848	0.566646	0.714511	0.621915	0.645735	0.548243
A	18S	1258	0	0	0	0	0	0	0	0	0	0	0	0
A	18S	1259	0.264435	0.231814	0.20659	0.298353	0.191986	0.355434	0.394383	0.336972	0.264129	0.285289	0.40949	0.225659
A	18S	1260	0	0	0	0	0	0	0	0	0	0	0	0
C	18S	1261	0	0	0	0	0	0	0	0	0	0	0	0
C	18S	1262	0	0	0	0	0	0	0	0	0	0	0	0
T	18S	1263	0	0	0	0	0	0	0	0	0	0	0	0
C	18S	1264	0	0	0	0	0	0	0	0	0	0	0	0
A	18S	1265	0	0	0	0	0	0	0	0	0	0	0	0
C	18S	1266	0	0	0	0	0	0	0	0	0	0	0	0
C	18S	1267	0	0	0	0	0	0	0	0	0	0	0	0
C	18S	1268	0	0	0	0	0	0	0	0	0	0	0	0
G	18S	1269	0	0	0	0	0	0	0	0	0	0	0	0
G	18S	1270	0	0	0	0	0	0	0	0	0	0	0	0
C	18S	1271	0	0	0	0	0	0	0	0	0	0	0	0
C	18S	1272	0	0	0	0	0	0	0	0	0	0	0	0
C	18S	1273	0	0	0	0	0	0	0	0	0	0	0	0
G	18S	1274	0	0	0	0	0	0	0	0	0	0	0	0
G	18S	1275	0	0	0	0	0.0117066	0	0	0	0	0	0.0389383	0
A	18S	1276	0	0	0	0	0	0	0	0	0	0	0	0
C	18S	1277	0	0	0	0	0	0	0	0	0	0	0	0
A	18S	1278	0	0	0	0	0	0	0	0	0	0	0	0
C	18S	1279	0	0	0	0	0	0	0	0	0	0	0	0
G	18S	1280	0	0	0	0	0	0	0	0	0	0	0	0
G	18S	1281	0.668669	0.601197	0.575494	0.675103	0.626574	0.577679	0.630556	0.609089	0.563673	0.581202	0.668587	0.711225
A	18S	1282	0	0	0	0	0	0	0	0	0	0	0	0
C	18S	1283	0	0	0	0	0	0	0	0	0	0	0	0
A	18S	1284	0	0	0	0	0	0	0	0	0	0	0	0
G	18S	1285	0	0	0	0	0	0	0	0	0	0	0	0
G	18S	1286	0	0	0	0	0	0	0	0	0	0	0	0
A	18S	1287	0	0.0016091	0	0	0	0	0.0563672	0	0	0	0.0645708	0
T	18S	1288	0.822878	0.878811	0.88112	0.873753	0.886615	0.82111	0.880382	0.868626	0.879531	0.864897	0.868111	0.865013
T	18S	1289	0	0	0	0	0	0	0	0	0	0	0	0
G	18S	1290	0	0	0	0	0	0	0	0	0	0	0	0
A	18S	1291	0	0	0	0	0	0	0	0	0	0	0	0
C	18S	1292	0	0	0	0	0	0	0	0	0	0	0	0
A	18S	1293	0	0	0	0	0	0	0	0	0	0	0	0
G	18S	1294	0	0	0	0	0	0	0	0	0	0	0	0
A	18S	1295	0.512343	0.479442	0.377371	0.389698	0.382235	0.558113	0.494879	0.520838	0.526966	0.479253	0.504005	0.488438
T	18S	1296	0	0	0	0	0	0	0	0	0	0	0	0
T	18S	1297	0	0	0	0	0	0	0	0	0	0	0	0
G	18S	1298	0	0	0	0.00973323	0	0	0	0	0	0	0	0
A	18S	1299	0	0	0	0	0.00832886	0	0	0	0	0	0	0
T	18S	1300	0	0	0	0	0	0	0	0	0	0	0	0
A	18S	1301	0	0	0	0	0	0	0	0	0	0	0	0
G	18S	1302	0	0	0	0	0	0	0	0	0	0	0	0
C	18S	1303	0	0	0	0	0	0	0	0	0	0	0	0
T	18S	1304	0	0	0	0	0	0	0	0	0	0	0	0
C	18S	1305	0.173453	0.136539	0.12429	0.193997	0.0358002	0.188172	0.359923	0.0775187	0.15802	0.135923	0.512805	0.192078
T	18S	1306	0.282194	0.193038	0.140541	0.158263	0.315916	0.236985	0.286329	0.198715	0.198518	0.231929	0.363141	0.21687
T	18S	1307	0	0	0	0	0	0	0	0	0	0	0	0
T	18S	1308	0	0	0	0	0	0	0	0	0	0	0	0
C	18S	1309	0.0439463	0.119281	0.154173	0.0454113	0.0913463	0.124372	0	0.130482	0.0447188	0.160112	0	0.0748349
T	18S	1310	0	0	0	0	0	0	0	0	0	0	0	0
C	18S	1311	0	0	0	0	0	0	0	0	0	0	0	0
G	18S	1312	0	0	0	0	0	0	0	0	0	0	0	0
A	18S	1313	0.240843	0.117025	0.0900677	0	0.159615	0	0.148804	0.232862	0.201996	0.0966776	0.383906	0.0905299
T	18S	1314	0	0	0	0	0	0	0	0	0	0	0	0
T	18S	1315	0	0	0	0	0	0	0	0	0	0	0	0
C	18S	1316	0	0	0	0	0	0	0	0	0	0	0	0
C	18S	1317	0	0	0	0	0	0	0	0	0	0	0	0
G	18S	1318	0	0	0	0	0	0	0	0	0	0	0	0
T	18S	1319	0	0	0	0	0	0	0	0	0	0	0	0
G	18S	1320	0	0	0	0	0	0	0	0	0	0	0	0
G	18S	1321	0	0	0	0	0	0	0	0	0	0	0	0
G	18S	1322	0	0	0	0	0	0	0	0	0	0	0	0
T	18S	1323	0	0	0	0	0	0	0	0	0	0	0	0
G	18S	1324	0	0	0	0	0	0	0	0	0	0	0	0
G	18S	1325	0	0	0	0	0	0	0.0592269	0	0	0	0	0
T	18S	1326	0.484922	0	0	0.163601	0.219743	0.447147	0	0.474073	0.436084	0	0.484114	0.299454
G	18S	1327	0	0	0	0	0	0	0	0	0	0	0	0
G	18S	1328	0.612736	0.697036	0.690756	0.625295	0.666939	0.684814	0.503954	0.527434	0.611924	0.53489	0.622163	0.740975
T	18S	1329	0	0	0	0	0	0	0	0	0	0	0	0
G	18S	1330	0	0	0	0	0	0	0	0	0	0	0	0
C	18S	1331	0.100211	0.269423	0.27112	0.209265	0.210085	0.185414	0.381611	0.152575	0.151125	0.417409	0	0.270687
A	18S	1332	0	0	0	0	0	0	0	0	0	0	0	0
T	18S	1333	0	0	0	0	0	0	0	0	0	0	0	0
G	18S	1334	0	0	0	0	0	0	0	0	0	0	0	0
G	18S	1335	0	0	0	0	0	0	0	0	0	0	0	0
C	18S	1336	0	0	0	0	0	0	0	0	0	0	0	0
C	18S	1337	0	0	0	0	0	0	0	0	0	0	0	0
G	18S	1338	0.245337	0.254383	0.28357	0.0923291	0.281952	0.214668	0.308552	0.223998	0.24701	0.294237	0.241822	0.17395
T	18S	1339	0	0	0	0	0	0	0	0	0	0	0	0
T	18S	1340	0	0	0	0	0	0	0	0	0	0	0	0
C	18S	1341	0	0	0	0	0	0	0	0	0	0	0	0
T	18S	1342	0	0	0	0	0	0	0	0	0	0	0	0
T	18S	1343	0.0338004	0.103771	0.143917	0.0324523	0.101177	0.0262545	0	0.102729	0.14465	0.0763491	0	0
A	18S	1344	0	0	0	0	0	0	0	0	0	0	0	0
G	18S	1345	0	0	0	0	0	0	0	0	0	0	0	0
T	18S	1346	0	0	0	0	0	0	0	0	0	0	0	0
T	18S	1347	0	0	0	0	0	0	0	0	0	0	0	0
G	18S	1348	0	0	0	0	0	0	0	0	0	0	0	0
G	18S	1349	0	0	0	0	0	0	0	0	0	0	0	0
T	18S	1350	0	0	0	0	0	0	0	0	0	0	0	0
G	18S	1351	0	0	0	0	0	0	0	0	0	0	0	0
G	18S	1352	0	0	0	0	0	0	0	0	0	0	0	0
A	18S	1353	0	0	0	0	0	0	0	0	0	0	0	0
G	18S	1354	0	0	0	0	0	0	0	0	0	0	0	0
C	18S	1355	0	0	0	0	0	0	0	0	0	0	0	0
G	18S	1356	0	0	0	0	0	0	0	0	0	0	0	0
A	18S	1357	0.846494	0.836414	0.804888	0.827901	0.835975	0.858686	0.830402	0.854669	0.854475	0.859221	0.840403	0.844408
T	18S	1358	0.833868	0.813814	0.807263	0.823152	0.914443	0.860318	0.770787	0.805914	0.847987	0.821995	0.84962	0.864625
T	18S	1359	0	0	0	0	0	0	0	0	0	0	0	0
T	18S	1360	0	0	0	0	0	0	0	0	0	0	0	0
G	18S	1361	0.353962	0.342252	0.373408	0.376541	0.472903	0.450663	0.149049	0.404254	0.386796	0.300934	0.30938	0.287608
T	18S	1362	0	0	0	0	0	0	0	0	0	0	0	0
C	18S	1363	0	0	0	0	0	0	0	0	0	0	0	0
T	18S	1364	0	0	0	0	0	0	0	0	0	0	0	0
G	18S	1365	0	0	0	0	0	0	0	0	0	0	0	0
G	18S	1366	0	0	0.0777705	0.00472171	0.11129	0.0471355	0	0	0	0	0	0.0363478
T	18S	1367	0.612393	0.672275	0.62737	0.660243	0.677938	0.596209	0.53309	0.658282	0.607691	0.645861	0.674788	0.629204
T	18S	1368	0.796955	0.76359	0.772162	0.799864	0.815198	0.782957	0.712849	0.827594	0.743382	0.879574	0.730509	0.786392
A	18S	1369	0	0	0	0	0	0	0	0	0	0	0	0
A	18S	1370	0.661027	0.552584	0.591919	0.659645	0.671821	0.676209	0.620768	0.682639	0.689856	0.687564	0.665166	0.640891
T	18S	1371	0	0	0	0	0	0	0	0	0	0	0	0
T	18S	1372	0	0	0	0	0	0	0	0	0	0	0	0
C	18S	1373	0	0	0	0	0	0	0	0	0	0	0	0
C	18S	1374	0	0	0	0	0	0	0	0	0	0	0	0
G	18S	1375	0	0	0	0	0	0	0	0	0	0	0	0
A	18S	1376	0	0	0	0	0	0	0	0	0	0	0	0
T	18S	1377	0	0	0	0	0	0	0	0	0	0	0	0
A	18S	1378	0.592009	0.602938	0.579257	0.519779	0.528293	0.637474	0.612487	0.57459	0.586268	0.563505	0.603225	0.563851
A	18S	1379	0	0	0	0	0	0	0	0	0	0	0	0
C	18S	1380	0	0	0	0	0	0	0	0	0	0	0	0
G	18S	1381	0	0	0	0	0	0	0	0	0	0	0	0
A	18S	1382	0	0	0	0	0	0	0	0	0	0	0	0
A	18S	1383	0.204241	0.166353	0.0603817	0.189222	0.00255219	0.195844	0.313371	0.392016	0.257953	0.337925	0	0.124061
C	18S	1384	0	0	0	0	0	0	0	0	0	0	0	0
G	18S	1385	0	0	0	0	0	0	0	0	0	0	0	0
A	18S	1386	0	0	0	0	0	0	0	0	0	0	0	0
G	18S	1387	0	0	0	0	0	0	0	0	0	0	0	0
A	18S	1388	0	0	0	0	0	0	0	0	0	0	0	0
C	18S	1389	0.632417	0.60035	0.58862	0.619367	0.470909	0.578816	0.52921	0.510251	0.532771	0.572618	0.560203	0.639514
T	18S	1390	0	0	0	0	0	0	0	0	0	0	0	0
C	18S	1391	0.313481	0.250403	0.318699	0.267505	0.208662	0.201138	0.340475	0.319307	0.323313	0.301115	0.27963	0.189208
T	18S	1392	0	0	0	0	0	0	0	0	0	0	0	0
G	18S	1393	0	0	0	0	0	0	0	0	0	0	0	0
G	18S	1394	0	0	0	0	0	0	0	0	0	0	0	0
C	18S	1395	0	0	0	0	0	0	0	0	0	0	0	0
A	18S	1396	0	0	0	0	0	0	0	0	0	0	0	0
T	18S	1397	0	0	0	0	0	0	0	0	0	0	0	0
G	18S	1398	0	0	0	0	0	0	0	0	0	0	0	0
C	18S	1399	0.316011	0.298982	0.261114	0.326725	0.0240441	0.332944	0.263625	0.207985	0.964881	0.245212	0.210916	0.297972
T	18S	1400	0.772206	0.770328	0.787727	0.695528	0.787857	0.789628	0.774316	0.786839	0.95031	0.769245	0.768453	0.756702
A	18S	1401	0.905404	0.900747	0.929328	0.952581	0.958383	0.937578	0.945049	0.886541	0.911167	0.831478	0.915804	0.880309
A	18S	1402	0	0	0	0	0	0	0	0	0	0	0	0
C	18S	1403	0	0	0	0	0	0	0	0	0	0	0	0
T	18S	1404	0	0	0	0	0	0	0	0	0	0	0	0
A	18S	1405	0	0	0	0	0	0	0	0	0	0	0	0
G	18S	1406	0.873963	0.862319	0.856093	0.930516	0.844407	0.91654	0.913252	0.838163	0.876516	0.905363	0.90944	0.928676
T	18S	1407	0	0	0	0	0	0	0	0	0	0	0	0
T	18S	1408	0	0	0	0	0	0	0	0	0	0	0	0
A	18S	1409	0	0	0	0	0	0	0	0	0	0	0	0
C	18S	1410	0	0	0	0	0	0	0	0	0	0	0	0
G	18S	1411	0	0	0	0	0	0	0	0	0	0	0	0
C	18S	1412	0	0	0	0	0	0	0	0	0	0	0	0
G	18S	1413	0.407418	0.387937	0.377914	0.374402	0.371698	0.391127	0.474249	0.40162	0.446864	0.410379	0.420602	0.36955
A	18S	1414	0	0	0	0	0	0	0	0	0	0	0	0
C	18S	1415	0	0	0	0	0	0	0	0	0	0	0	0
C	18S	1416	0	0	0	0	0	0	0	0	0	0	0	0
C	18S	1417	0	0	0	0	0	0	0	0	0	0	0	0
C	18S	1418	0	0	0	0	0	0	0	0	0	0	0	0
C	18S	1419	0	0	0	0	0	0	0	0	0	0	0	0
G	18S	1420	0.437994	0.457969	0.366438	0.474192	0.494285	0.473287	0.417526	0.425097	0.430222	0.438869	0.409091	0.411046
A	18S	1421	0	0	0	0	0	0	0	0	0	0	0	0
G	18S	1422	0	0	0	0	0	0	0	0	0	0	0	0
C	18S	1423	0	0	0	0	0	0	0	0	0	0	0	0
G	18S	1424	0	0	0	0	0	0	0	0	0	0	0	0
G	18S	1425	0.489589	0.514167	0.557819	0.50684	0.512117	0.55736	0.517693	0.457083	0.487528	0.493665	0.50347	0.491522
T	18S	1426	0	0	0	0	0	0	0	0	0	0	0	0
C	18S	1427	0	0	0	0	0	0	0	0	0	0	0	0
G	18S	1428	0.122836	0.170236	0.127947	0.141947	0.170605	0.128559	0.0300242	0.097586	0.105258	0.118824	0.0477894	0.11114
G	18S	1429	0	0	0	0	0	0	0	0	0	0	0	0
C	18S	1430	0	0	0	0	0	0	0	0	0	0	0	0
G	18S	1431	0.16856	0.103869	0.215863	0.133629	0.163556	0.193213	0.27981	0.0743334	0.0845671	0.106405	0.282	0.231427
T	18S	1432	0	0	0	0	0	0	0	0	0	0	0	0
C	18S	1433	0	0	0	0	0	0	0	0	0	0	0	0
C	18S	1434	0	0	0	0	0	0	0	0	0	0	0	0
C	18S	1435	0	0	0	0	0	0	0	0	0	0	0	0
C	18S	1436	0	0	0	0	0	0	0	0	0	0	0	0
C	18S	1437	0	0	0	0	0	0	0	0	0	0	0	0
A	18S	1438	0	0	0.0951804	0.1054	0	0.0663226	0.141634	0	0	0.0141847	0.169419	0.164625
A	18S	1439	0	0	0	0	0	0	0	0	0	0	0	0
C	18S	1440	0	0.0807077	0.158788	0	0.082784	0.0387471	0	0.141579	0.0930182	0.0987076	0	0.233328
T	18S	1441	0	0	0	0	0	0	0	0	0	0	0.00897831	0
T	18S	1442	0.652097	0.634328	0.622322	0.76246	0.700759	0.788627	0.763238	0.635846	0.578888	0.699959	0.862705	0.668757
C	18S	1443	0.00068787	0	0	0.126018	0.190445	0.169276	0	0.00478144	0	0.189463	0	0.278145
T	18S	1444	0	0	0	0	0	0	0	0	0	0	0	0
T	18S	1445	0	0	0	0	0	0	0	0	0	0	0	0
A	18S	1446	0	0	0	0	0	0	0	0	0	0	0	0
G	18S	1447	0	0	0	0	0	0	0	0	0	0	0	0
A	18S	1448	0	0	0	0	0	0	0	0	0	0	0	0
G	18S	1449	0	0	0	0	0	0	0	0	0	0	0	0
G	18S	1450	0	0	0	0	0	0	0	0	0	0	0	0
G	18S	1451	0	0	0	0	0	0	0	0	0	0	0	0
A	18S	1452	0	0	0	0	0	0	0	0	0	0	0	0
C	18S	1453	0	0	0	0	0	0	0	0	0	0	0	0
A	18S	1454	0.622999	0.522538	0.392817	0.622902	0.47016	0.604865	0.722652	0.532312	0.53089	0.651826	0.642171	0.584233
A	18S	1455	0	0	0	0	0	0	0	0	0	0	0	0
G	18S	1456	0	0	0	0	0	0	0	0	0	0	0	0
T	18S	1457	0	0	0	0	0	0	0	0	0	0	0	0
G	18S	1458	0	0	0	0	0	0	0	0	0	0	0	0
G	18S	1459	0	0	0	0	0	0	0	0	0	0	0	0
C	18S	1460	0	0	0	0	0	0	0	0	0	0	0	0
G	18S	1461	0.773681	0.698149	0.665571	0.628357	0.627406	0.616716	0.778999	0.73773	0.747611	0.73407	0.677556	0.739073
T	18S	1462	0	0	0	0	0	0	0	0	0	0	0	0
T	18S	1463	0	0	0	0	0	0	0	0	0	0	0	0
C	18S	1464	0	0	0	0	0	0	0	0	0	0	0	0
A	18S	1465	0.37964	0.268059	0.26878	0.27772	0.276159	0.322715	0.254922	0.2168	0.270225	0.27343	0.246964	0.208569
G	18S	1466	0	0	0	0	0	0	0	0	0	0	0	0
C	18S	1467	0	0	0	0	0	0	0	0	0	0	0	0
C	18S	1468	0.103234	0.0468767	0.0838992	0.0536809	0.0674698	0.0817352	0.0731863	0.0683763	0.0483211	0.0749606	0.096579	0.0786904
A	18S	1469	0	0	0	0	0	0	0	0	0	0	0	0
C	18S	1470	0	0	0	0	0	0	0	0	0	0	0	0
C	18S	1471	0	0	0	0	0	0	0	0	0	0	0	0
C	18S	1472	0	0	0	0	0	0	0	0	0	0	0	0
G	18S	1473	0	0	0	0	0	0	0	0	0	0	0	0
A	18S	1474	0	0	0	0	0	0	0	0	0	0	0	0
G	18S	1475	0.17313	0.247843	0.248591	0.230138	0.189988	0.28945	0.232813	0.19835	0.246784	0.212771	0.26793	0.231344
A	18S	1476	0.899027	0.913815	0.920657	0.901966	0.904006	0.935541	0.887196	0.927981	0.942498	0.934664	0.930744	0.905055
T	18S	1477	0	0	0	0	0	0	0	0	0	0	0	0
T	18S	1478	0.835065	0	0	0	0	0	0	0	0	0	0	0
G	18S	1479	0	0	0	0	0	0	0	0	0	0	0	0
A	18S	1480	0	0	0	0	0	0	0	0	0	0	0	0
G	18S	1481	0	0	0	0	0	0	0	0	0	0	0	0
C	18S	1482	0	0	0	0	0	0	0	0	0	0	0	0
A	18S	1483	0	0	0	0	0	0	0	0	0	0	0	0
A	18S	1484	0	0	0	0	0	0	0	0	0	0	0	0
T	18S	1485	0.2222	0.221567	0.186555	0.290916	0.282981	0.211779	0.319242	0.183081	0.334065	0.221136	0.254374	0.222734
A	18S	1486	0.591278	0.559875	0.497902	0.482343	0.479416	0.381416	0.670403	0.499038	0.56676	0.575112	0.633339	0.563037
A	18S	1487	0	0	0	0	0	0	0	0	0	0	0	0
C	18S	1488	0	0	0	0	0	0	0	0	0	0	0	0
A	18S	1489	0	0	0	0	0	0	0	0	0	0	0	0
G	18S	1490	0.308065	0.285659	0.297531	0.263332	0.272099	0.264134	0.201202	0.253863	0.257372	0.284499	0.282334	0.231334
G	18S	1491	0	0	0.0341836	0.0298464	0	0.129271	0	0.0194827	0	0	0	0
T	18S	1492	0	0	0	0	0	0	0	0	0	0	0	0
C	18S	1493	0	0	0	0	0	0	0	0	0	0	0	0
T	18S	1494	0	0	0	0	0	0	0	0	0	0	0	0
G	18S	1495	0	0	0	0	0	0	0	0	0	0	0	0
T	18S	1496	0	0	0	0	0	0	0	0	0	0	0	0
G	18S	1497	0.308912	0.400062	0.342295	0.341472	0.426032	0.333684	0.314156	0.310305	0.499778	0.401082	0.429331	0.284051
A	18S	1498	0	0	0	0	0	0	0	0	0	0	0	0
T	18S	1499	0	0	0	0	0	0	0	0	0	0	0	0
G	18S	1500	0	0	0	0	0	0	0	0	0	0	0	0
C	18S	1501	0	0	0	0	0	0	0	0	0	0	0	0
C	18S	1502	0	0	0.0155705	0	0.121913	0.0935355	0	0	0	0	0	0.00785188
C	18S	1503	0.382474	0.327481	0.357209	0.305965	0.173474	0.212154	0.470591	0.367251	0.44396	0.271675	0.400142	0.322129
T	18S	1504	0	0	0	0	0	0	0	0	0	0	0	0
T	18S	1505	0	0	0	0	0	0	0	0	0	0	0	0
A	18S	1506	0	0	0	0	0	0	0	0	0	0	0	0
G	18S	1507	0	0	0	0	0	0	0	0	0	0	0	0
A	18S	1508	0	0	0	0	0	0	0	0	0	0	0	0
T	18S	1509	0	0	0	0	0	0	0	0	0	0	0	0
G	18S	1510	0	0	0	0	0	0	0.0481695	0	0.0230896	0	0.00231168	0
T	18S	1511	0	0.265838	0.17948	0.250378	0.188402	0.231337	0.300557	0.272149	0.300689	0.276298	0.275251	0.0776586
C	18S	1512	0	0	0	0	0	0	0	0	0	0	0	0
C	18S	1513	0	0	0	0	0	0	0	0	0	0	0	0
G	18S	1514	0	0	0	0	0	0	0	0	0	0	0	0
G	18S	1515	0	0	0	0	0	0	0	0	0	0	0	0
G	18S	1516	0	0	0	0	0	0	0	0	0	0	0	0
G	18S	1517	0	0	0	0	0	0	0	0	0	0	0	0
C	18S	1518	0.00661021	0	0	0	0	0	0	0.00864846	0.00274671	0.000742362	0	0
T	18S	1519	0	0	0	0	0	0	0	0	0	0	0	0
G	18S	1520	0	0	0	0	0	0	0	0	0	0	0	0
C	18S	1521	0.387789	0.441291	0.420567	0.470034	0.39614	0.413664	0.403248	0.457351	0.422462	0.410147	0.386248	0.407843
A	18S	1522	0	0	0	0	0	0	0	0	0	0	0	0
C	18S	1523	0.181334	0.139835	0.150455	0.160256	0.169648	0.191762	0.172384	0.146168	0.191506	0.131265	0.148032	0.20646
G	18S	1524	0	0	0	0	0	0	0	0	0	0	0	0
C	18S	1525	0	0	0	0	0	0	0	0	0	0	0	0
G	18S	1526	0	0	0	0	0	0	0	0	0	0	0	0
C	18S	1527	0	0	0	0	0	0	0	0	0	0	0	0
G	18S	1528	0	0	0	0	0	0	0	0	0	0	0	0
C	18S	1529	0	0	0	0	0	0	0	0	0	0	0	0
T	18S	1530	0.840852	0.878618	0.82619	0.825597	0.779981	0.86613	0.797193	0.882013	0.810427	0.865303	0.821647	0.874706
A	18S	1531	0	0	0	0	0	0	0	0	0	0	0	0
C	18S	1532	0	0.20129	0.251865	0.176479	0.238587	0.194986	0.255252	0.264136	0.271129	0.209526	0.0888887	0.297343
A	18S	1533	0	0	0	0	0	0	0	0	0	0	0	0
C	18S	1534	0	0	0	0	0	0	0	0	0	0	0	0
T	18S	1535	0	0	0	0	0	0	0	0	0	0	0	0
G	18S	1536	0.360449	0.410647	0.488478	0.555375	0.46894	0.375031	0.506183	0.485008	0.455081	0.423698	0.538614	0.471803
A	18S	1537	0	0	0	0	0	0	0	0	0	0	0	0
C	18S	1538	0	0	0	0	0	0	0	0	0	0	0	0
T	18S	1539	0	0	0	0	0	0	0	0	0	0	0	0
G	18S	1540	0	0	0	0	0	0	0	0	0	0	0	0
G	18S	1541	0	0	0	0	0	0	0	0	0	0	0	0
C	18S	1542	0	0	0	0	0	0	0	0	0	0	0	0
T	18S	1543	0	0	0	0	0	0	0	0	0	0	0	0
C	18S	1544	0	0	0	0	0	0	0	0	0	0	0	0
A	18S	1545	0	0	0	0	0	0	0	0	0	0	0	0
G	18S	1546	0.0749162	0.0522478	0.0221122	0.0966511	0.0933968	0.0519719	0.145004	0.0146207	0.0587044	0	0.103408	0.120421
C	18S	1547	0	0	0	0	0	0	0	0	0	0	0	0
G	18S	1548	0.542378	0.714256	0.613081	0.628844	0.58128	0.601872	0.603954	0.679818	0.570601	0.536532	0.635064	0.645291
T	18S	1549	0	0	0	0	0	0	0	0	0	0	0	0
G	18S	1550	0	0	0	0	0	0	0	0	0	0	0	0
T	18S	1551	0	0	0	0	0	0	0	0	0	0	0	0
G	18S	1552	0.365395	0.461132	0.417683	0.454769	0.352213	0.424966	0.302177	0.488312	0.441666	0.510414	0.416264	0.353071
C	18S	1553	0	0	0	0	0	0	0	0	0	0	0	0
C	18S	1554	0	0	0	0	0	0	0	0	0	0	0	0
T	18S	1555	0	0	0	0	0.0155426	0	0	0	0	0.00474397	0	0
A	18S	1556	0	0	0	0	0	0	0	0	0	0	0	0
C	18S	1557	0	0	0	0	0	0	0	0	0	0	0	0
C	18S	1558	0	0	0	0	0	0	0	0	0	0	0	0
C	18S	1559	0.986914	0.997527	0.996894	0.996941	0.982858	0.98139	0.997032	0.997388	0.981089	0.973987	0.98932	0.990225
T	18S	1560	0.972573	0.964769	0.991071	0.97253	0.951976	0.966783	0.970149	0.972891	0.9822	0.955571	0.935198	0.943193
G	18S	1561	0	0	0	0	0	0	0	0	0	0	0	0
C	18S	1562	0	0	0	0	0	0	0	0	0	0	0	0
G	18S	1563	0	0	0	0	0	0	0	0	0	0	0	0
C	18S	1564	0	0	0	0	0	0	0	0	0	0	0	0
C	18S	1565	0	0	0	0	0	0	0	0	0	0	0	0
G	18S	1566	0	0	0	0	0	0	0	0	0	0	0	0
G	18S	1567	0	0	0	0	0	0	0	0	0	0	0	0
C	18S	1568	0.0901698	0.0435377	0.104798	0.0614785	0.11144	0.0971548	0.0236752	0.0287829	0.00227389	0.0671892	0	0.0971719
A	18S	1569	0	0	0	0	0	0	0	0	0	0	0	0
G	18S	1570	0	0	0	0	0	0	0	0	0	0	0	0
G	18S	1571	0	0	0	0	0	0	0	0	0	0	0	0
C	18S	1572	0	0	0	0	0	0	0	0	0	0	0	0
G	18S	1573	0	0	0	0	0	0	0	0	0	0	0	0
C	18S	1574	0	0	0	0	0	0	0	0	0	0	0	0
G	18S	1575	0	0	0	0	0	0	0	0	0	0	0	0
G	18S	1576	0	0	0	0	0	0	0	0	0	0	0	0
G	18S	1577	0	0	0	0	0	0	0	0	0	0	0	0.0279953
T	18S	1578	0	0	0	0	0	0	0	0	0	0	0	0
A	18S	1579	0.806393	0.751658	0.624422	0.840252	0.6316	0.56855	0.857406	0.882707	0.895969	0.752822	0.637915	0.732782
A	18S	1580	0	0	0	0	0	0	0	0	0	0	0	0
C	18S	1581	0	0	0	0	0	0	0	0	0	0	0	0
C	18S	1582	0	0	0	0	0	0	0	0	0	0	0	0
C	18S	1583	0	0	0	0	0	0	0	0	0	0	0	0
G	18S	1584	0.165703	0.0659216	0.334031	0.0351988	0.189597	0.118747	0.114273	0.00180718	0	0.164015	0.0525307	0.384456
T	18S	1585	0.302239	0.293888	0.227579	0.23386	0.27708	0.38638	0.221357	0.260046	0.25801	0.199611	0.289585	0.302856
T	18S	1586	0	0	0	0	0	0	0	0	0	0	0	0
G	18S	1587	0.0209393	0	0	0	0	0.0449782	0.0254282	0	0.00305846	0.0212185	0.0487377	0.0920298
A	18S	1588	0	0	0.0859404	0	0	0.0391608	0	0	0	0	0.00187656	0
A	18S	1589	0	0	0	0	0	0	0	0	0	0	0	0
C	18S	1590	0	0	0	0	0	0	0	0	0	0	0	0
C	18S	1591	0	0	0	0	0	0	0	0	0	0	0	0
C	18S	1592	0	0	0	0	0	0	0	0	0	0	0	0
C	18S	1593	0	0	0	0	0	0	0	0	0	0	0	0
A	18S	1594	0.585197	0.542534	0.477503	0.453447	0.535327	0.613796	0.491392	0.550276	0.541298	0.567874	0.51658	0.604848
T	18S	1595	0.494773	0.547513	0.541691	0.534122	0.590662	0.574504	0.595855	0.504874	0.486393	0.528727	0.516479	0.509495
T	18S	1596	0	0	0	0	0	0	0	0	0	0	0	0
C	18S	1597	0	0	0	0	0	0	0	0	0	0	0	0
G	18S	1598	0	0	0	0	0	0	0	0	0	0	0	0
T	18S	1599	0	0	0	0	0	0	0	0	0	0	0	0
G	18S	1600	0.176601	0.230441	0.165416	0.150609	0.0587794	0.0620078	0.151464	0.160733	0.224237	0.181032	0.0626396	0.105109
A	18S	1601	0	0	0	0	0	0	0	0	0	0	0	0
T	18S	1602	0	0	0	0	0	0	0	0	0	0	0	0
G	18S	1603	0	0	0	0	0	0	0	0	0	0	0	0
G	18S	1604	0	0	0	0	0	0	0	0	0	0	0	0
G	18S	1605	0	0	0	0	0	0	0	0	0	0	0	0
G	18S	1606	0	0	0	0	0	0	0	0	0	0	0	0
A	18S	1607	0.0568451	0.0649356	0.105109	0.0898694	0.0851291	0.107346	0.0549873	0.0661172	0.094699	0.0648301	0.0162781	0.0134266
T	18S	1608	0	0	0	0	0	0	0	0	0	0	0	0
C	18S	1609	0	0	0	0	0	0	0	0	0	0	0	0
G	18S	1610	0	0	0	0	0	0	0	0	0	0	0	0
G	18S	1611	0	0	0	0	0	0	0	0	0	0	0	0
G	18S	1612	0	0	0	0	0	0	0	0	0	0	0	0
G	18S	1613	0	0	0	0	0	0	0	0	0	0	0	0
A	18S	1614	0.594059	0.591752	0.577367	0.67192	0.609485	0.67159	0.657387	0.633427	0.649207	0.60269	0.578638	0.597585
T	18S	1615	0	0	0	0	0	0	0	0	0	0	0	0
T	18S	1616	0	0	0	0	0	0	0	0	0	0	0	0
G	18S	1617	0	0	0	0	0	0	0	0	0	0	0	0
C	18S	1618	0	0.0367601	0.00842168	0	0	0	0.0461687	0	0.0669125	0.0506209	0	0.069374
A	18S	1619	0.915567	0.879667	0.909646	0.860947	0.838838	0.889521	0.877148	0.83895	0.860221	0.84283	0.858249	0.89273
A	18S	1620	0.940822	0.918163	0.9033	0.953784	0.98622	0.985225	0.914087	0.88384	0.902698	0.86669	0.9286	0.917047
T	18S	1621	0.556647	0.454336	0.500492	0.626471	0.670395	0.36336	0.493633	0.607948	0.492744	0.589812	0.80351	0.593071
T	18S	1622	0.852869	0.85157	0.808255	0.925682	0.92977	0.831975	0.843505	0.899414	0.8801	0.935065	0.84733	0.914069
A	18S	1623	0	0	0	0	0	0	0	0	0	0	0	0
T	18S	1624	0	0	0	0	0	0	0	0	0	0	0	0
T	18S	1625	0	0	0	0	0	0	0	0	0	0	0	0
C	18S	1626	0	0	0	0	0	0	0	0	0	0	0	0
C	18S	1627	0	0	0	0	0	0	0	0	0	0	0	0
C	18S	1628	0	0	0	0	0	0	0	0	0	0	0	0
C	18S	1629	0.0675051	0	0	0	0	0	0	0	0.0515804	0.0529763	0	0.00263139
A	18S	1630	0	0	0	0	0	0	0	0	0	0	0	0
T	18S	1631	0	0	0	0	0	0	0	0	0	0	0	0
G	18S	1632	0	0	0	0	0	0	0	0	0	0	0	0
A	18S	1633	0.0859285	0	0	0.0659021	0.0289155	0	0	0	0	0	0	0
A	18S	1634	0	0	0	0	0	0	0	0	0	0	0	0
C	18S	1635	0	0	0	0	0	0	0	0	0	0	0	0
G	18S	1636	0	0	0	0	0	0	0	0	0	0	0	0
A	18S	1637	0	0	0	0	0	0	0	0	0	0	0	0
G	18S	1638	0.13328	0.292536	0.275483	0.192521	0.293499	0.408151	0.349808	0.177474	0.278805	0.287699	0.278658	0.29393
G	18S	1639	0	0	0	0	0	0	0	0	0	0	0	0
A	18S	1640	0	0	0	0	0	0	0	0	0	0	0	0
A	18S	1641	0	0	0	0	0	0	0	0	0	0	0	0
T	18S	1642	0.550639	0.54242	0.57863	0.575143	0.566227	0.511808	0.470025	0.531041	0.563425	0.593447	0.532849	0.487921
T	18S	1643	0.404015	0.395797	0.472054	0.445918	0.452088	0.26656	0.454446	0.419003	0.378406	0.372608	0.531198	0.314642
C	18S	1644	0	0	0	0	0	0	0	0	0	0	0	0
C	18S	1645	0	0	0	0	0	0	0	0	0	0	0	0
C	18S	1646	0	0	0	0	0	0	0	0	0	0	0	0
A	18S	1647	0	0	0	0	0	0	0	0	0	0	0	0
G	18S	1648	0	0	0	0	0	0	0	0	0	0	0	0
T	18S	1649	0.76704	0.755967	0.729013	0.712532	0.708984	0.809596	0.735631	0.721387	0.722997	0.777236	0.717763	0.738155
A	18S	1650	0	0	0	0	0	0	0	0	0	0	0	0
A	18S	1651	0	0	0	0	0	0	0	0	0	0	0	0
G	18S	1652	0	0	0	0	0	0	0	0	0	0	0	0
T	18S	1653	0	0	0	0	0	0	0	0	0	0	0	0
G	18S	1654	0	0	0	0	0	0	0	0	0	0	0	0
C	18S	1655	0	0	0	0	0	0	0	0	0	0	0	0
G	18S	1656	0	0	0	0	0	0	0	0	0	0	0	0
G	18S	1657	0	0	0	0	0	0	0	0	0	0	0	0
G	18S	1658	0	0	0	0	0	0	0	0	0	0	0	0
T	18S	1659	0	0	0	0	0	0	0	0	0	0	0	0
C	18S	1660	0.226261	0.252281	0.230714	0.170795	0.202253	0.17229	0.315114	0.218454	0.179857	0.248822	0.322701	0.175219
A	18S	1661	0	0	0	0	0	0	0	0	0	0	0	0
T	18S	1662	0	0	0	0	0	0	0	0	0	0	0	0
A	18S	1663	0.039353	0	0.0371633	0.000736924	0.0163871	0	0.0291705	0.0308725	0.0382921	0	0.0395693	0
A	18S	1664	0	0	0	0	0	0	0	0	0	0	0	0
G	18S	1665	0	0	0	0	0	0	0	0	0	0	0	0
C	18S	1666	0.572205	0.568023	0.539765	0.580257	0.622912	0.627848	0.525631	0.510756	0.606862	0.606282	0.54955	0.597765
T	18S	1667	0	0	0	0	0	0	0	0	0	0	0	0
T	18S	1668	0	0	0	0	0	0	0	0	0	0	0	0
G	18S	1669	0	0	0	0	0	0	0	0	0	0	0	0
C	18S	1670	0	0	0	0	0	0	0	0	0	0	0	0
G	18S	1671	0.750126	0.795151	0.6999	0.703891	0.622287	0.65419	0.740281	0.668307	0.695625	0.707	0.6649	0.655509
T	18S	1672	0	0	0	0	0	0	0	0	0	0	0	0
T	18S	1673	0	0	0	0	0	0	0	0	0	0	0	0
G	18S	1674	0	0	0	0	0	0	0	0	0	0	0	0
A	18S	1675	0.637014	0.617182	0.635121	0.644237	0.710449	0.648384	0.588914	0.585721	0.636194	0.681728	0.656366	0.523147
T	18S	1676	0	0	0	0	0	0	0	0	0	0	0	0
T	18S	1677	0.429399	0.293733	0.280185	0.272307	0.299356	0.277298	0.306559	0.189543	0.306647	0.335081	0.111049	0.399747
A	18S	1678	0.941332	0.93259	0.94611	0.933699	0.935291	0.91495	0.942052	0.947812	0.926912	0.893161	0.864899	0.924459
A	18S	1679	0	0	0	0	0	0	0	0	0	0	0	0
G	18S	1680	0	0	0	0	0	0	0	0	0	0	0	0
T	18S	1681	0	0	0	0	0	0	0	0	0	0	0	0
C	18S	1682	0	0	0	0	0	0	0	0	0	0	0	0
C	18S	1683	0	0	0	0	0	0	0	0	0	0	0	0
C	18S	1684	0	0	0	0	0	0	0	0	0	0	0	0
T	18S	1685	0	0	0	0	0	0	0	0	0	0	0	0
G	18S	1686	0	0	0	0	0	0	0	0	0	0	0	0
C	18S	1687	0	0	0	0	0	0	0	0	0	0	0	0
C	18S	1688	0	0	0	0	0	0	0	0	0	0	0	0
C	18S	1689	0.52497	0.508144	0.56263	0.577538	0.549672	0.559817	0.653544	0.588837	0.544415	0.522798	0.692384	0.452812
T	18S	1690	0	0	0	0	0	0	0	0	0	0	0	0
T	18S	1691	0.326602	0.314841	0.381759	0.349304	0.364688	0.513678	0.194448	0.298508	0.309128	0.32082	0.423893	0.365786
T	18S	1692	0	0	0	0	0	0	0	0	0	0	0	0
G	18S	1693	0	0	0	0	0	0	0	0	0	0	0	0
T	18S	1694	0	0	0	0	0	0	0	0	0	0	0	0
A	18S	1695	0	0	0	0	0	0	0	0	0	0	0	0
C	18S	1696	0	0	0	0	0	0	0	0	0	0	0	0
A	18S	1697	0	0	0	0	0	0	0	0	0	0	0	0
C	18S	1698	0	0	0	0	0	0	0	0	0	0	0	0
A	18S	1699	0	0	0	0	0	0	0	0	0	0	0	0
C	18S	1700	0	0	0	0	0	0	0	0	0	0	0	0
C	18S	1701	0	0	0	0	0	0.0749618	0.0297625	0	0	0.153534	0.0626962	0
G	18S	1702	0	0	0	0	0	0	0	0	0	0	0	0
C	18S	1703	0.0360951	0.200638	0.139002	0.188797	0.106752	0.149734	0.196629	0.252763	0.0880957	0.157263	0.197416	0.149798
C	18S	1704	0.191505	0.245421	0.127233	0.166636	0.0991649	0.103217	0.203515	0.15753	0.16341	0.183645	0.206469	0.197765
C	18S	1705	0	0	0	0	0	0	0	0	0	0	0	0
G	18S	1706	0	0	0	0	0	0	0	0	0	0	0	0
T	18S	1707	0	0	0	0	0	0	0	0	0	0	0	0
C	18S	1708	0	0	0	0	0	0	0	0	0	0	0	0
G	18S	1709	0	0	0	0	0	0	0	0	0	0	0	0
C	18S	1710	0	0	0	0	0	0	0	0	0	0	0	0
T	18S	1711	0.548618	0.496247	0.489921	0.532828	0.49466	0.518632	0.462984	0.528046	0.479127	0.534921	0.484459	0.523459
A	18S	1712	0	0	0	0	0	0	0	0	0	0	0	0
C	18S	1713	0	0	0	0	0	0	0	0	0	0	0	0
T	18S	1714	0	0	0.00782095	0	0	0	0	0	0	0	0	0
A	18S	1715	0	0	0	0	0	0	0	0	0	0	0	0
C	18S	1716	0	0	0	0	0	0	0	0	0	0	0	0
C	18S	1717	0	0	0	0	0	0	0	0	0	0	0	0
G	18S	1718	0	0	0	0	0	0	0	0	0	0	0	0
A	18S	1719	0.423904	0.483972	0.343159	0.467475	0.379132	0.388951	0.317808	0.433984	0.328052	0.426827	0.396364	0.434575
T	18S	1720	0	0	0	0	0	0	0	0	0	0	0	0
T	18S	1721	0	0	0	0	0	0	0	0	0	0	0	0
G	18S	1722	0	0	0	0	0	0	0	0	0	0	0	0
G	18S	1723	0.178645	0	0.245723	0	0.260759	0.215408	0.195763	0	0.198367	0.231346	0.184732	0.200114
A	18S	1724	0	0	0	0	0	0	0	0	0	0	0	0
T	18S	1725	0	0	0	0	0	0	0	0	0	0	0	0
G	18S	1726	0	0	0	0	0	0	0	0	0	0	0	0
G	18S	1727	0	0.580842	0	0.503898	0	0	0	0.578512	0	0	0	0
T	18S	1728	0	0	0.0386224	0	0.0818802	0.115607	0.00564748	0	0.00416293	0.177296	0	0
T	18S	1729	0	0	0	0	0	0	0	0	0	0	0	0
T	18S	1730	0.761761	0.354211	0.747662	0.290192	0.778142	0.740387	0.751166	0.41655	0.71046	0.764391	0.71409	0.757671
A	18S	1731	0.249502	0	0.221124	0	0.259357	0.218217	0.254344	0	0.243662	0.276674	0.230822	0.272621
G	18S	1732	0.0512961	0	0.0130548	0	0.0580325	0.0203507	0.0449632	0	0.0323507	0.0479879	0.063916	0.0490951
T	18S	1733	0	0	0	0	0	0	0	0	0	0	0	0
G	18S	1734	0.43031	0.299655	0.341729	0.395665	0.361196	0.370499	0.315397	0.332508	0.34437	0.363344	0.323018	0.400453
A	18S	1735	0	0	0	0	0	0	0	0	0	0	0	0
G	18S	1736	0	0	0	0	0	0	0	0	0	0	0	0
G	18S	1737	0	0	0	0	0	0	0	0	0	0	0	0
C	18S	1738	0	0	0	0	0	0	0	0	0	0	0	0
C	18S	1739	0.0786158	0.187299	0.120555	0.0717002	0.0766874	0.0883183	0.104397	0.0777935	0.102076	0.124223	0.0518288	0.0540412
C	18S	1740	0	0.0389361	0.045099	0	0	0	0	0	0	0	0	0.00939676
T	18S	1741	0	0	0	0	0	0	0	0	0	0	0	0
C	18S	1742	0	0	0	0	0	0	0	0	0	0	0	0
G	18S	1743	0	0	0	0	0	0	0	0	0	0	0	0
G	18S	1744	0.255771	0.231463	0.247433	0.13152	0.17501	0.19988	0.174228	0.241942	0.174493	0.221282	0.128799	0.180185
A	18S	1745	0.587215	0.618288	0.617166	0.602748	0.590618	0.543908	0.554431	0.585774	0.533468	0.55167	0.577782	0.594149
T	18S	1746	0	0	0	0	0	0	0	0	0	0	0	0
C	18S	1747	0	0	0	0	0	0	0	0	0	0	0	0
G	18S	1748	0	0	0	0	0	0	0	0	0	0	0	0
G	18S	1749	0	0	0	0	0	0	0	0	0	0	0	0
C	18S	1750	0	0	0	0	0	0	0	0	0	0	0	0
C	18S	1751	0	0	0	0	0	0	0	0	0	0	0	0
C	18S	1752	0	0	0	0	0	0	0	0	0	0	0	0
C	18S	1753	0	0	0.182297	0	0	0	0	0	0	0	0	0
G	18S	1754	0.350803	0.255322	0.0625048	0.547819	0.299491	0.300882	0.323471	0.258381	0.236593	0.332488	0.133564	0.276328
C	18S	1755	0	0	0	0.0932372	0	0	0	0	0	0	0	0
C	18S	1756	0	0	0	0	0	0	0	0	0	0	0	0
G	18S	1757	0	0	0	0	0	0	0	0	0	0	0	0
G	18S	1758	0	0	0	0	0	0	0	0	0	0	0	0
G	18S	1759	0	0.0296251	0	0	0	0	0	0	0	0	0	0
G	18S	1760	0.497618	0.470434	0.464466	0.377383	0.468482	0.503878	0.464068	0.392396	0.480016	0.418868	0.238265	0.499813
T	18S	1761	0.266072	0.282885	0.292823	0.179449	0.274802	0.347235	0.327396	0.271496	0.28875	0.244996	0.153289	0.260564
C	18S	1762	0	0	0	0	0	0	0	0	0	0	0	0
G	18S	1763	0	0	0	0	0	0	0	0	0	0	0	0
G	18S	1764	0	0	0	0	0	0	0	0	0	0	0	0
C	18S	1765	0	0	0	0	0	0	0	0	0	0	0	0
C	18S	1766	0.0394907	0.0515583	0.0428097	0.0156603	0.0670457	0	0	0.0281915	0.0106298	0	0	0.0818451
C	18S	1767	0.72979	0.716594	0.748821	0.723155	0.75422	0.654346	0.4533	0.73307	0.732652	0.720793	0.387159	0.713208
A	18S	1768	0	0	0	0	0	0	0	0	0	0	0	0
C	18S	1769	0	0	0	0	0	0	0	0	0	0	0	0
G	18S	1770	0	0	0	0	0	0	0	0	0	0	0	0
G	18S	1771	0	0	0	0	0	0	0	0	0	0	0	0
C	18S	1772	0	0	0	0	0	0	0	0	0	0	0	0
C	18S	1773	0	0	0	0	0	0	0	0	0	0	0	0
C	18S	1774	0	0	0	0	0	0	0	0	0	0	0	0
T	18S	1775	0	0	0	0	0	0	0	0	0	0	0	0
G	18S	1776	0	0	0	0	0	0	0	0	0	0	0	0
G	18S	1777	0.193333	0.197004	0.191084	0.204153	0.191939	0.201092	0.197709	0.201381	0.190438	0.195885	0.137773	0.221395
C	18S	1778	0	0	0	0	0	0	0	0	0	0	0	0
G	18S	1779	0	0	0	0	0	0	0	0	0	0	0	0
G	18S	1780	0	0	0	0	0	0	0	0	0	0	0	0
A	18S	1781	0	0	0	0	0	0	0	0	0	0	0	0
G	18S	1782	0	0	0	0	0	0	0	0	0	0	0	0
C	18S	1783	0	0	0	0	0	0	0	0	0	0	0	0
G	18S	1784	0	0	0	0	0	0	0	0	0	0	0	0
C	18S	1785	0	0	0	0	0	0	0	0	0	0	0	0
T	18S	1786	0.92531	0.937096	0.918963	0.91481	0.944087	0.970353	0.94277	0.92476	0.90964	0.917163	0.965373	0.901536
G	18S	1787	0	0	0	0	0	0	0	0	0	0	0	0
A	18S	1788	0	0	0	0	0	0	0	0	0	0	0	0
G	18S	1789	0	0	0	0	0	0	0	0	0	0	0	0
A	18S	1790	0.121811	0.119749	0.202528	0.0748366	0.240232	0.0778411	0.295172	0.266906	0.288327	0.154361	0.261423	0.148822
A	18S	1791	0	0	0	0	0	0	0	0	0	0	0	0
G	18S	1792	0.157211	0.143715	0.20306	0.150824	0.203963	0.135244	0.160322	0.169973	0.169087	0.180623	0.129386	0.108193
A	18S	1793	0	0	0	0	0	0	0	0	0	0	0	0
C	18S	1794	0	0	0	0	0	0	0	0	0	0	0	0
G	18S	1795	0	0	0	0	0	0	0	0	0	0	0	0
G	18S	1796	0	0	0	0	0	0	0	0	0	0	0	0
T	18S	1797	0	0	0	0	0	0	0	0	0	0	0	0
C	18S	1798	0	0	0	0	0	0	0	0	0	0	0	0
G	18S	1799	0.565647	0.595723	0.587394	0.554359	0.578606	0.579321	0.538067	0.573934	0.568247	0.492185	0.570908	0.513123
A	18S	1800	0.0210846	0.0255061	0.082561	0	0.0773508	0.042341	0.0244077	0	0	0.0409205	0	0.0498959
A	18S	1801	0	0	0	0	0	0	0	0	0	0	0	0
C	18S	1802	0.180192	0.183758	0.187242	0.230071	0.2313	0.107431	0.241608	0.202493	0.228801	0.0927106	0.212513	0.158753
T	18S	1803	0	0	0	0	0	0	0	0	0	0	0	0
T	18S	1804	0	0	0	0.325318	0.265625	0.164402	0	0	0	0	0.559438	0.29115
G	18S	1805	0	0	0	0	0	0	0	0	0	0	0	0
A	18S	1806	0	0	0	0	0	0	0	0	0	0	0	0
C	18S	1807	0	0	0	0	0	0	0	0	0	0	0	0
T	18S	1808	0	0	0	0	0	0	0	0	0	0	0	0
A	18S	1809	0	0	0	0	0	0	0	0	0	0	0	0
T	18S	1810	0	0	0	0	0	0	0	0	0	0	0	0
C	18S	1811	0.470266	0.471229	0.430776	0.41672	0.457452	0.40912	0.462491	0.481731	0.491816	0.464894	0.465805	0.424103
T	18S	1812	0.18862	0.208334	0.200763	0.251209	0.257687	0.166095	0.247801	0.315962	0.316223	0.294498	0.183658	0.238064
A	18S	1813	0	0	0	0	0	0	0	0	0	0	0	0
G	18S	1814	0	0	0	0	0	0	0	0	0	0	0	0
A	18S	1815	0	0	0	0	0	0	0	0	0	0	0	0
G	18S	1816	0	0	0	0	0	0	0	0	0	0	0	0
G	18S	1817	0	0	0	0	0	0	0	0	0	0	0	0
A	18S	1818	0	0	0	0	0	0	0	0	0	0	0	0
A	18S	1819	0	0	0	0	0	0	0	0	0	0	0	0
G	18S	1820	0	0	0	0	0	0.079552	0	0.184244	0.206664	0.200769	0	0
T	18S	1821	0.831255	0.821376	0.857284	0.797841	0.846379	0.853727	0.697782	0.553613	0.59643	0.69433	0.789705	0.834353
A	18S	1822	0.894995	0.899804	0.916123	0.924323	0.935864	0.934258	0.848878	0.79984	0.865396	0.926278	0.904829	0.950775
A	18S	1823	0.521385	0.41528	0.514512	0.572312	0.528462	0.495967	0.405691	0.45041	0.397092	0.381897	0.451154	0.51697
A	18S	1824	0	0	0	0	0	0	0	0	0	0	0	0
A	18S	1825	0	0	0	0	0	0	0	0	0	0	0	0
G	18S	1826	0	0	0	0	0	0	0	0	0	0	0	0
T	18S	1827	0	0	0	0	0	0	0	0	0	0	0	0
C	18S	1828	0	0	0	0	0	0	0	0	0	0	0	0
G	18S	1829	0	0	0	0	0	0	0	0	0	0	0	0
T	18S	1830	0.184819	0.178564	0.14972	0.159261	0.0821126	0.119355	0.0687095	0.214271	0.195207	0.31167	0.128861	0.142393
A	18S	1831	0.636626	0.70813	0.0707804	0.661067	0.757031	0.548306	0.314748	0.650152	0.619783	0.750955	0.554753	0.69997
A	18S	1832	0	0	0	0	0	0	0	0	0	0	0	0
C	18S	1833	0	0	0.050524	0	0	0	0	0	0	0	0	0
A	18S	1834	0	0	0	0	0	0	0	0	0	0	0	0
A	18S	1835	0	0	0	0	0	0	0	0	0	0	0	0
G	18S	1836	0	0.0522574	0.058847	0	0.0410287	0	0.00112889	0.0515695	0.102352	0.0831097	0	0
G	18S	1837	0.757216	0.791317	0.780354	0.682387	0.740925	0.462753	0.759169	0.766815	0.762368	0.787482	0.709659	0.79405
T	18S	1838	0.660213	0.778433	0.733245	0.64012	0.711978	0.562935	0.680206	0.599232	0.521753	0.629317	0.727099	0.731325
T	18S	1839	0	0	0	0	0	0	0	0	0	0	0	0
T	18S	1840	0	0	0	0	0	0	0	0	0	0	0	0
C	18S	1841	0	0	0	0	0	0	0	0	0	0	0	0
C	18S	1842	0	0	0	0	0	0	0	0	0	0	0	0
G	18S	1843	0	0	0	0	0	0	0	0	0	0	0	0
T	18S	1844	0.0231939	0.0809459	0.0428288	0.0355673	0.0160466	0	0.0153238	0.00268277	0	0.0151232	0.00925735	0.110607
A	18S	1845	0	0	0	0	0	0	0	0	0	0	0	0
G	18S	1846	0.30332	0.272452	0.255944	0.264071	0.232407	0.268435	0.105146	0.0310004	0.0160026	0	0.0895398	0.126659
G	18S	1847	0.936881	0.911844	0.894404	0.88687	0.906321	0.869145	0.90547	0.86362	0.841331	0.819864	0.875004	0.890548
T	18S	1848	0.245656	0.562118	0.236214	0.199618	0.0686538	0.191563	0.49187	0.433178	0.550123	0.0236655	0.35778	0.524575
G	18S	1849	0.944383	0.9631	0.968971	0.945664	0.980921	0.919982	0.951442	0.942522	0.971617	0.938615	0.936035	0.935634
A	18S	1850	0.656823	0.740858	0.718679	0.707461	0.699066	0.64685	0.686174	0.681782	0.631924	0.634058	0.704319	0.692256
A	18S	1851	0	0	0	0	0.023109	0	0	0	0	0	0.0236263	0.00903664
C	18S	1852	0	0	0	0	0	0	0	0	0	0	0	0
C	18S	1853	0	0	0	0	0	0	0	0	0	0	0	0
T	18S	1854	0	0	0	0	0	0	0	0	0	0	0	0
G	18S	1855	0	0	0	0	0.0784947	0.0558603	0	0	0	0	0	0.124439
C	18S	1856	0	0	0	0	0.062742	0	0	0	0	0	0	0
G	18S	1857	0	0	0	0	0.297141	0.0665564	0	0	0	0	0	0.130284
G	18S	1858	0.992679	0.723678	0.517395	0.680208	0.833432	0.809804	0.592882	0.668498	0.995293	0.606131	0.685757	0.807075
A	18S	1859	0.785033	0.860935	0.826475	0.832319	0.92935	0.866705	0.794549	0.895794	0.825514	0.829496	0.772356	0.851692
A	18S	1860	0	0	0	0	0	0	0	0	0	0	0	0
G	18S	1861	0	0	0	0	0	0	0	0	0	0	0	0
G	18S	1862	0.542558	0	0.786681	0.00785986	0	0.215202	0.187361	0	0	0.368207	0	0
A	18S	1863	0.233365	0	0.122433	0	0.03277	0	0	0	0	0.0125324	0.316342	0
T	18S	1864	0.846553	0.776789	0.953558	0.955008	0.682076	0.888552	0.955958	0.458485	0.966002	0.808722	0.957561	0.94807
C	18S	1865	0.931004	0.945426	0.945408	0.914034	0.933622	0.903942	0.962774	0.861668	0.961012	0.649167	0.95055	0.907659
A	18S	1866	0.963085	0.96698	0.965063	0.936141	0.709008	0.946911	0.966219	0.966561	0.975271	0.950351	0.866248	0.928046
T	18S	1867	0.94493	0.841647	0.832949	0.556362	0.502588	0.777245	0.937952	0.951713	0.858657	0.913934	0.867791	0.761886
T	18S	1868	0.923077	0.949563	0.826757	0.734793	0.921727	0.897568	0.837748	0.935345	0.73323	0.819388	0.463974	0.942312
A	18S	1869	0	0	0	0	0	0	0	0	0	0	0	0
A	18S	1870	0.425882	0.376325	0.235601	0.394629	0.455472	0.319674	0.493113	0.426185	0.331558	0.200261	0.55394	0.267367
C	28S	1	0	0	0	0	0	0	0	0	0	0	0	0
G	28S	2	0.311783	0.345618	0.279843	0.403574	0.389806	0.383619	0.32651	0.285395	0.322468	0.371125	0.371964	0.3667
C	28S	3	0.109656	0.156644	0.0797506	0.234582	0.230804	0.203475	0.152986	0.128663	0.147191	0.167206	0.228343	0.207221
G	28S	4	0.438324	0.438473	0.383311	0.522442	0.534699	0.517971	0.442063	0.428487	0.477852	0.494412	0.517285	0.503767
A	28S	5	0.505259	0.508669	0.44891	0.578917	0.59574	0.609792	0.533349	0.519532	0.546339	0.569765	0.594552	0.589551
C	28S	6	0.504353	0.535681	0.480388	0.542908	0.561409	0.57427	0.543808	0.567239	0.538843	0.567295	0.552754	0.530158
C	28S	7	0.33341	0.382676	0.303622	0.375661	0.389301	0.395448	0.351802	0.366091	0.329485	0.36014	0.349604	0.354393
T	28S	8	0	0	0	0	0	0	0	0	0	0	0	0
C	28S	9	0	0	0	0	0	0	0	0	0	0	0	0
A	28S	10	0	0	0	0	0	0	0	0	0	0	0	0
G	28S	11	0.324888	0.258485	0.215075	0.278482	0.242863	0.248728	0.252501	0.195816	0.252821	0.256341	0.176686	0.275688
A	28S	12	0	0	0	0	0	0	0	0	0	0	0	0
T	28S	13	0	0	0	0	0	0	0	0	0	0	0	0
C	28S	14	0.214473	0.227777	0.303617	0.224538	0.194463	0.262416	0.168705	0.217337	0.214149	0.152474	0.0848904	0.25583
A	28S	15	0	0	0	0	0	0	0	0	0	0	0	0
G	28S	16	0.175193	0.193874	0.287924	0.174531	0.159989	0.0433408	0.208064	0.222229	0.200257	0.252296	0.216429	0.200274
A	28S	17	0	0	0	0	0	0	0	0	0	0	0	0
C	28S	18	0	0	0	0	0	0	0	0	0	0	0	0
G	28S	19	0.153952	0.0968868	0.0520709	0.109616	0.193744	0.198495	0.108081	0.144994	0.157184	0.192068	0.137649	0.135406
T	28S	20	0	0	0	0	0	0	0	0	0	0	0	0
G	28S	21	0	0	0	0	0	0	0	0	0	0	0	0
G	28S	22	0	0	0	0	0	0	0	0	0	0	0	0
C	28S	23	0	0	0	0	0	0	0	0	0	0	0	0
G	28S	24	0.269691	0.28724	0.323912	0.188059	0.201392	0.274576	0.281233	0.280745	0.291262	0.245093	0.291428	0.29011
A	28S	25	0	0	0	0	0	0	0	0	0	0	0	0
C	28S	26	0.217948	0.23822	0.200829	0.263171	0.141064	0	0.118535	0.0661669	0.105121	0.0605548	0.0818042	0.0548953
C	28S	27	0	0	0	0	0	0	0	0	0	0	0	0
C	28S	28	0	0	0	0	0	0	0	0	0	0	0	0
G	28S	29	0	0	0	0	0	0	0	0	0	0	0	0
C	28S	30	0	0	0	0	0	0	0	0	0	0	0	0
T	28S	31	0	0	0	0	0	0	0	0	0	0	0	0
G	28S	32	0	0	0	0	0	0	0	0	0	0	0	0
A	28S	33	0	0	0	0	0	0	0	0	0	0	0	0
A	28S	34	0.932076	0.909957	0.906397	0.894458	0.926103	0.946911	0.930177	0.913607	0.919601	0.910358	0.918775	0.941741
T	28S	35	0.723164	0.724453	0.742326	0.690021	0.759052	0.706794	0.556355	0.736513	0.709887	0.712716	0.519353	0.764585
T	28S	36	0	0	0	0	0	0	0	0	0	0	0	0
T	28S	37	0	0	0	0	0	0	0	0	0	0	0	0
A	28S	38	0	0	0	0	0	0	0	0	0	0	0	0
A	28S	39	0	0	0	0	0	0	0	0	0	0	0	0
G	28S	40	0	0	0	0	0	0	0	0	0	0	0	0
C	28S	41	0	0	0	0	0	0	0	0	0	0	0	0
A	28S	42	0.0356343	0.100462	0.196121	0	0.253481	0	0	0.155409	0.101402	0.156039	0	0.201966
T	28S	43	0	0	0.0984317	0	0.134407	0	0	0	0	0	0	0.0427048
A	28S	44	0.787293	0.834355	0.861747	0.761403	0.874245	0.65623	0.63191	0.822706	0.811553	0.800697	0.81096	0.846675
T	28S	45	0	0.0807331	0.126088	0	0.270397	0.363199	0.550174	0.02693	0	0	0.625881	0.0745644
T	28S	46	0	0	0	0	0	0.0188207	0	0	0	0	0	0
A	28S	47	0.0762586	0	0	0.00783882	0	0.326442	0.266651	0	0	0	0.232408	0
G	28S	48	0	0	0	0	0	0	0	0	0	0	0	0
T	28S	49	0	0	0	0	0	0	0	0	0	0	0	0
C	28S	50	0	0	0.0810094	0	0	0	0	0	0	0	0	0.019411
A	28S	51	0	0	0.949948	0	0	0	0	0	0	0	0	0
G	28S	52	0	0	0.888733	0	0	0	0	0	0	0	0	0.968491
C	28S	53	0	0	0.663923	0	0	0	0	0	0	0	0	0.794781
G	28S	54	0	0	0.733253	0	0	0	0	0	0	0	0	0.778361
G	28S	55	0	0	0	0	0	0	0	0	0	0	0	0
A	28S	56	0	0	0	0	0	0	0	0	0	0	0	0
G	28S	57	0	0	0	0	0	0	0	0	0	0	0	0
G	28S	58	0.161532	0.11951	0	0.0802233	0.0584481	0.151973	0.133262	0.17014	0.129286	0.112402	0.0833082	0
A	28S	59	0.490716	0.415996	0.350667	0.434134	0.393982	0.407322	0.417328	0.417557	0.53441	0.474295	0.475428	0.354912
A	28S	60	0	0	0.088004	0	0	0	0	0	0	0	0	0.104888
A	28S	61	0.352952	0.363886	0.365825	0.403651	0.452804	0.474442	0.445835	0.45777	0.35756	0.321994	0.593217	0.404069
A	28S	62	0	0	0	0	0.735763	0	0	0	0	0	0	0
G	28S	63	0	0	0	0	0.849717	0	0	0	0	0	0	0
A	28S	64	0	0	0	0	0.975681	0	0	0	0	0	0	0
A	28S	65	0.446243	0.494735	0.329713	0.473064	0.169068	0.405476	0.367558	0.324292	0.456898	0.438962	0.5052	0.478603
A	28S	66	0	0	0	0	0	0	0	0	0	0	0	0
C	28S	67	0	0	0	0	0	0	0	0	0	0	0	0
T	28S	68	0	0	0	0	0	0	0	0	0	0	0	0
A	28S	69	0.463521	0.488629	0.391966	0.358904	0.304838	0.52791	0.463819	0.533087	0.42432	0.389382	0.512064	0.48162
A	28S	70	0	0	0	0	0	0	0	0	0	0	0	0
C	28S	71	0	0	0	0	0	0	0	0	0	0	0	0
C	28S	72	0	0	0	0	0	0	0	0	0	0	0	0
A	28S	73	0	0	0	0	0	0	0	0	0	0	0	0
G	28S	74	0	0	0	0	0	0	0	0	0	0	0	0
G	28S	75	0.346422	0.432462	0.554012	0.405621	0.444086	0.389075	0.412529	0.363406	0.330757	0.389912	0.48117	0.356761
A	28S	76	0.925832	0.908673	0.930539	0.924293	0.916781	0.895519	0.914325	0.826312	0.895287	0.935617	0.926249	0.905715
T	28S	77	0	0	0	0	0	0	0	0	0	0	0	0
T	28S	78	0	0	0	0	0	0	0	0	0	0	0	0
C	28S	79	0	0	0	0	0	0	0	0	0	0	0	0
C	28S	80	0	0	0	0	0	0	0	0	0	0	0	0
C	28S	81	0	0	0	0	0	0	0	0	0	0	0	0
T	28S	82	0	0	0	0	0	0	0	0	0	0	0	0
C	28S	83	0	0	0	0	0	0	0	0	0	0	0	0
A	28S	84	0	0	0	0	0	0	0	0	0	0	0	0
G	28S	85	0	0	0	0	0	0	0	0	0	0	0	0
T	28S	86	0.482742	0.478747	0.426916	0.476364	0.469303	0.348829	0.45463	0.487073	0.51867	0.477209	0.397482	0.495224
A	28S	87	0.668999	0.59694	0.604332	0.611996	0.593397	0.437103	0.587686	0.605677	0.566307	0.639889	0.52921	0.617602
A	28S	88	0	0	0	0	0	0	0	0	0	0	0	0
C	28S	89	0	0	0	0	0	0	0	0	0	0	0	0
G	28S	90	0	0	0	0	0	0	0	0	0	0	0	0
G	28S	91	0	0	0	0	0	0	0	0	0	0	0	0
C	28S	92	0	0	0	0	0	0.729187	0	0	0	0	0	0
G	28S	93	0.0313017	0.103258	0.14628	0.00352857	0.140789	0	0	0.0275022	0	0.00180377	0	0.058203
A	28S	94	0	0	0	0	0	0	0	0	0	0	0	0
G	28S	95	0	0	0	0	0	0	0	0	0	0	0	0
T	28S	96	0	0	0	0	0	0	0	0	0	0	0	0
G	28S	97	0	0	0	0	0	0	0	0	0	0	0	0
A	28S	98	0.614934	0.691377	0.596261	0.69994	0.656507	0.621257	0.547923	0.657432	0.681251	0.694561	0.651148	0.664395
A	28S	99	0	0	0	0	0	0	0	0	0	0	0	0
C	28S	100	0	0	0	0	0	0	0	0	0	0	0	0
A	28S	101	0	0	0	0	0	0	0	0	0	0	0	0
G	28S	102	0	0	0	0	0	0	0.523837	0	0	0	0	0
G	28S	103	0	0	0	0	0	0	0.493929	0	0	0	0	0
G	28S	104	0	0.0547797	0.00459413	0	0	0	0.95757	0	0	0.0178006	0	0
A	28S	105	0.310596	0.373062	0.345136	0.330343	0.332308	0.327061	0.311692	0.326797	0.266362	0.29221	0.322805	0.312879
A	28S	106	0	0	0	0	0	0	0	0	0	0	0	0
G	28S	107	0	0	0	0	0	0	0	0	0	0	0	0
A	28S	108	0	0	0	0	0	0	0	0	0	0	0	0
G	28S	109	0.00711243	0	0	0	0.00927713	0	0	0.0153005	0.0106176	0.00438506	0.0426555	0.000849614
C	28S	110	0	0	0	0	0	0	0	0	0	0	0	0
C	28S	111	0	0	0	0	0	0	0	0	0	0	0	0
C	28S	112	0.0903302	0.122564	0.11396	0.0867305	0.0724291	0.0827992	0.0242251	0.104995	0.112299	0.0648853	0	0.0691886
A	28S	113	0.018985	0.0164975	0.0733813	0.0678496	0.0200894	0	0.0193054	0.0202144	0	0.0172431	0.0462243	0.0265401
G	28S	114	0	0	0	0	0	0	0	0	0	0	0	0
C	28S	115	0	0	0	0	0	0	0	0	0	0	0	0
G	28S	116	0	0	0	0	0	0	0	0	0	0	0	0
C	28S	117	0	0	0	0	0	0	0	0	0	0	0	0
C	28S	118	0	0	0	0	0	0	0	0	0	0	0	0
G	28S	119	0.430887	0.321426	0.345143	0.322676	0.354483	0.283414	0.384573	0.272116	0.316193	0.401324	0.34723	0.3278
A	28S	120	0.293515	0.289957	0.331112	0.324191	0.281007	0.284767	0.262496	0.280892	0.273469	0.283769	0.304077	0.253636
A	28S	121	0.22349	0.290577	0.289241	0.229389	0.250336	0.302188	0.248133	0.29874	0.354468	0.337511	0.33323	0.355892
T	28S	122	0	0	0	0	0	0	0	0	0	0	0	0
C	28S	123	0	0	0	0	0	0	0	0	0	0	0	0
C	28S	124	0	0	0	0	0	0	0	0	0	0	0	0
C	28S	125	0	0	0	0	0	0	0	0	0	0	0	0
C	28S	126	0	0	0	0	0	0	0	0	0	0	0	0
G	28S	127	0.487729	0.442448	0.483922	0.322244	0.418709	0.404831	0.40929	0.413809	0.437981	0.43703	0.30314	0.450437
C	28S	128	0	0	0	0	0	0	0	0	0	0	0	0
[truncated: 4,759 more rows]
