# Supplementary material for: ZNHIT3 Regulates Translation to Ensure Cell Lineage Differentiation in Mouse Preimplantation Development
Source: Adv Sci (Weinh). 2025 Apr 3;12(21):2413599. doi: 10.1002/advs.202413599 (PMC12140352; doi:10.1002/advs.202413599)
Supplement: Supplementary file 6 — Supplemental Table 5 [file ADVS-12-2413599-s004.xlsx]

## Sheet: Sup. Table S4
Table S5. Primers and oligos.
Name	Sequence	Note
Znhit3KO-genotype-F	AGCGCTGTGATTGGCCCTTG	WT: 1351 bp; KO: 295 bp
Znhit3KO- genotype-R	GCTCCTATAATCCTAGCATTTGAGGATGAC
Znhit3WT-genotype-F	AGCGCTGTGATTGGCCCTTG	WT: 467 bp
Znhit3WT- genotype-R	AAGAAAGCAGCTGACTTGCTTTGG
Znhit3KI-genotype-F	GATCAGGGTGACAACAAAGCAAAGC	WT: 225 bp; KI: 300 bp
Znhit3KI-genotype-R	AAGACCCACGTGTGCATGCTG
18S_rRNA_qPCR_F	TGCGCCGCTAGAGGTGAAATT
18S_rRNA_qPCR_R	TGGCAAATGCTTTCGCTCT
ERCC_069_qPCR_F	CGACTTAAGGGCGGATCAAA
ERCC_069_qPCR_R	ACAGCCGTATTTCCCACTAAC
crRNA XT #1 for Znhit3KO	AGAGCGGGTAGTGGGTTCGG
crRNA XT #2 for Znhit3KO	TGCCTTAGTTTCCTAATGCT
crRNA XT for Znhit3KI	TCGTGGAACCATCCCAGAAG
ssDNA for Znhit3KI	TGCTGCGTATGGTGGCCTTGAAAACAGCCACCTCTTGGAGCAGCAGCAGGTAACTTGAGCAGAGAACACATCCAGTCTTAGGCGTAGTCGGGCACGTCGTAGGGGTAGCTCCCTCCCTTATCGTCGTCATCCTTGTAATCACTGCCACCGGAATCTCTCTTCTGGGATGGTTCCACGATTCCTAAACAGCAGTCTGCAAA
