# Supplementary material for: ZNHIT3 Regulates Translation to Ensure Cell Lineage Differentiation in Mouse Preimplantation Development
Source: Adv Sci (Weinh). 2025 Apr 3;12(21):2413599. doi: 10.1002/advs.202413599 (PMC12140352; doi:10.1002/advs.202413599)
Supplement: Supplementary file 7 — Supporting Information [file ADVS-12-2413599-s007.bz2]

Archive with 6 entries (6 files):
- Sup.Data.Fig.5A.IF_Z-Slices.zip
- Sup.Data.Fig.5D.IF_Z-Slices.zip
- Sup.Data.Fig.6A.IF_Z-Slices.zip
- Sup.Data.Fig.6C.IF_Z-Slices.zip
- Sup.Data.Fig.7E.IF_Z-Slices.zip
- Sup.Data.Fig.S7C.IF_Z-Slices.zip
